# Supplementary material for: Global contribution of pelagic fungi to protein degradation in the ocean
Source: Microbiome. 2022 Sep 1;10:143. doi: 10.1186/s40168-022-01329-5 (PMC9434897; doi:10.1186/s40168-022-01329-5)
Supplement: Supplementary file 3 — Additional file 2: Table S1. Families of proteases affiliated to Fungi, Bacteria and shared by both. [file 40168_2022_1329_MOESM2_ESM.xlsx]

## Sheet: list proteases Venn
Table S1. Families of proteases affiliated to Fungi, Bacteria and shared by both
Fungi	Bacteria	Fungi &Bacteria
S59	A02	S08
C65	A08	S09
M77	A24	S49
S64	A25	M28
	A26	M20
	A31	T01
	A32	C01
	A36	M14
	C04	A01
	C09	M24
	C10	M16
	C104	M67
	C108	A22
	C111	S01
	C113	M03
	C118	C14
	C18	C85
	C25	M43
	C39	M12
	C40	M48
	C46	C02
	C47	S26
	C51	A28
	C58	A11
	C60	M10
	C63	S41
	C70	M50
	C75	S33
	C79	M01
	C80	C19
	C82	S11
	C93	N11
	C95	C48
	C96	C26
	G02	T03
	M02	S28
	M05	S10
	M08	M41
	M09	S54
	M101	P01
	M102	M49
	M11	M80
	M15	T02
	M23	M38
	M26	C78
	M29	M18
	M30	C44
	M32	S53
	M34	N09
	M42	C11
	M55	S16
	M56	C12
	M57	C15
	M60	C54
	M61	S14
	M64	S12
	M66	C56
	M72	C45
	M74	M19
	M75	M76
	M78	M13
	M85	M79
	M86	C97
	M88	T05
	M90	M54
	M93	C13
	M96	S13
	M97	M36
	M98	M06
	M99	M35
	N04	C50
	N06	S15
	N10	G01
	P02	M81
	S06	M04
	S24	C89
	S29	C59
	S37	M82
	S45	M17
	S46	C69
	S48	C83
	S51
	S55
	S60
	S66
	S72
	S73
	S74
	S77
	S78
	S80
	S81
	S82
	T07
	T08
	U32
	U49
	U56
	U57
	U62
	U69
	U72
	U73
	U74
	U75
	C115
	C110
	M100
