# Supplementary material for: Global contribution of pelagic fungi to protein degradation in the ocean
Source: Microbiome. 2022 Sep 1;10:143. doi: 10.1186/s40168-022-01329-5 (PMC9434897; doi:10.1186/s40168-022-01329-5)
Supplement: Supplementary file 4 — Additional file 3. Dataset S1. [file 40168_2022_1329_MOESM3_ESM.zip]

Archive with 2 entries (2 files):
- MATOU-v1.fungi.peptidase.fasta
- Supplementary.table.csv
