# Supplementary material for: Global contribution of pelagic fungi to protein degradation in the ocean
Source: Microbiome. 2022 Sep 1;10:143. doi: 10.1186/s40168-022-01329-5 (PMC9434897; doi:10.1186/s40168-022-01329-5)
Supplement: Supplementary file 4 — Additional file 3. Dataset S1. [file 40168_2022_1329_MOESM3_ESM.zip › MATOU-v1.fungi.peptidase.fasta]

>MATOU-v1_79310
TTCCAGGAGATTTTTCAAAATGGGGGGTATTGAAGGGGGTATATCAGACAACATTTTTAT
ACGtgggagggtgggccgggatgggggtggaattattgggcccacagctcggggggaagg
gggTATGTGGATATTTACAGGTCTGCCTTGTTGTTCGTCCCCGAGTGGGCCTTGCGGATC
TCCCCTCCGGCATTTGATGGCTTCTTAAGCAACGACTTATTCGGAACCAAGTTGCGCCTC
GAGTTCTTTTATCCTCGATTTGAGCTTCTCATTCTCGGCTTCCAATTCCGAGTAAGTCAT
CTTCTTCTCAACCTCGACCGCCTCGACGTCTTGTCTCTTGTCCGGGTCGAGCGAGCCCTT
GACCGAGGTGAGGTTCTCGCACGTCGCGTACTCCGAGGCAGAGCACGTGGGCTTGCCCAT
GAAAGTGTCTGGGAACACGTCGGGCTGGAAGCCCGGCGCCTTCCTAATAACCTTGTAGGA
GAGCGGGACGACAGCGGTGTCCCCTTGAAGTTTCATAAAACGGTTGACTTCGTTGTTGGC
CACGTCAAGGGCACGCTTGGGGAGGAAGCACCCGCCCTTCTGGACTTTGTTGGTCGAGAA
GTTTTGCTTGTCCCACAAGATGTTGTAAGTGGATTTCTCGACATCGTTTCCAACGTGGAA
AGCCCTGATGTTGCCCTCGCCCTTGCCCATTGTAAAGAGCGTGTAGGTGTCCGGGTCGTA
AAACGGGAACAGGACACTGCTCTGCTGGTCGACAATCTTGTCCCAAACGGGGTCGGCGTC
AAGCTTCCGGAGGTCCCAGATCTTCAGCTTCCTTTTTGCCTGCTTGTTGAAGCATGTCGC
TCCCACGTAGTTGGCGTTGTCGGCCCAGAAGCAGTGGCTTGGTTTTATGTGCTCGAATTT
AAGCAAGCCAAAGTGCTTATCCTGTCGAGGGTCTTGGAGAAGCATATTCTTCTTCTTCGA
AGTCACGGCGAGATATTTGCCGTCGTTCGACCATTCCAGTGAATACGGTTTTTCCGCAAG
GTCGATCGAGTAAGCCGCATCGGCGGTCTCGCAGTTCCAAACTTTCACCGATTTGTCAGC
GCTCGCAGAAGCAATTATGCCGAGAGCGGTCGGGTGGTAGCGGACGTGGAGGACCTGCTT
TATGTGGCCTTTCAGCGTCTGATCGACTGTGCAGTCACCCTTCTCTTCGTCTGGAATTCT
GTTGATTTGAATCGTGGAATCATCAGATCCGGTTGCCAACACGTTATCGTTAAATGGGTT
GAAGTGCAGATCCAAGATCGATCCCTTGTGCTCTCCTCCCACGGCTTGGAAGGCGGTCCG
GCAGGGCGTGTTGTGCTTCTGGTAGGCAAATTTTCCACCTCCGCCCCCGATGGGGTAGGC
CGTGAATTTTCCGCCAGCGGCCATTCCGCAAGAGTCGATGGCGATTTGCGGCTTGCGGAT
ATCCCGGTAAGTGAGGTCGACTTTGGGGTCATCGGCAAAGATGTTTTTCCATGTCGACTT
TAGCGTTTTGGACATCCT
>MATOU-v1_511369
TACAGCACCTTCTGAATAACCCATGTGAAGATGGTGGTCAATACGATATGATCATTAACA
TCGTAGAGAAATATGGCGTTGTGCCAAAATCTGTGTTTCCAGACGTTTCTAGTTGTTTGA
ATAGCCGAAAACTGAAATGGGCCGGAAACTTTATGTTCCGAGGATTTGCTCGCGAGCTTC
GAGAAAAAGCCAAAGGTGGTGCGGAGATGTCAGAGCTCCTGGAGATGAAACGTGGGTTCA
TGCAGCAGTGGTACCAAACGCTATGTATTCATGTTGGGACGCCTCCCACGGAATTCGATT
TCGTTTACACAACAACGGAATCCAAAAATGCGGTTGTTATGCGAAACCAAACTCCCACAA
GTTTTTACGAATTTATCAAGGAAACCTCGGGCGGATATGATATTGCAAGCAACGTTTCTC
TTGTGAATGATCCTCGAAATTCATACCTCAAAACCTTTACCGTCGATCGGCTCAACAATA
TGGTTGGCGGCAAGCGAGTTCTATACGTCAACATCGACATCGCTACTATGAAGAATTTGG
TCATCAAGAAACTTCAGGCTGGGGTACCAGTGTGGTTTGGGTGTGATTTTGGCCCTTTCA
ACCACCGGGAAATGGGAGTGCTTGACGAGCAGCTCTTCGATTTCGAAACAATTGGAATCT
CTTTCAACCTCACCAAGGAACAGCGTCTTCAGTATTCGCAATCATGTATGACACATGCAA
TGGTTTTCACAGGCGTC
>MATOU-v1_956433
AAAAGAAATTTCAAAAATTAAGCAAGAATTTACTCAATCAGGTGGAAAGAGACCTTTTGG
TGTTTCATGTCTTATAGGTGGAATAGATGGCATTACTGAAGTTCCATCTCTCTACCTGAC
TGAGCCATCTGGAACATTGGCTCAATACATGTGCTATGCAATAGGGAAAGGGTCTAAATC
TGTGATTGAATTCTTTGAAGAAAATTACAAGCCCAATTTAAATGATGAAGAAATTTATAA
CTTGGCTATTCAAGGAATTTTGCAAGTTCACCAAAATCCCTCATCTAAAACTATTTCACT
ACTTGTTTTAAAAAATAATGAATCATATTACCTAGATAATGAGAAAGTTGAAAAAATTGT
AGAAGAATACCTTCAAAAGCAGCGTGACGAAACACGA
>MATOU-v1_1282526
ATCAACAAGCGTGCCACTCCACTCGATGTCTCTCTCACCGCGAATGGCAACACCATGGTG
AAAGCCTCTATCACCAACACCGGCTCCGAGAGCTACAACCTCCTCTACAAGGGTTCTTTG
CTGGACGAGGCCCCAGTCGACAAACTCCTTGTGAACGCTGCCTCCTCTCCGGCTGACTTC
ACCGGCATTATGTTGCGTGTGTCGACTGAGAACCTCGCCGAAGACGCTTTCAAGCCGATC
ATGGCAGGCCAGACCATCGAATTGGACATTGACATCGCTGAGCTGTACGACCTGCCGGAG
TCTGGCTCTTACAGCGTATCTGCGATGGGATCGCTGCCCGTTGCTGCACTTAACTCTACT
GAGCTCACCGGCGAGGCCTTGAGCTTCTCTAGCAACACCCTTGCTATGGATGTCGACGCC
GAAGAGGCCAAGAAAGTCGTCAAGGCCGTCGAGAAGATGGCTGCTAAGCGCACTGCTATC
CAGAGTGACTGCTCCGGCTCCCAGTTGAGGGCTGTCCAGACTGCACTCAGCAACTGCCAG
AGCCTTGCCAGCCGAGCAGCACAGGCAGCCACTTCCGGCTCAGCCAGCACCTTCCAGACC
TACTTCAAGACCACTTCTTCTTCCACCCGCAGCACCGTCGCCGCCCGCCTCCGCGCTGTC
GCCAACGACTGCGGCTCTACCACCGGTGGCTCCACCAGGACCTTCTGCACTGATATCTAC
GGCGGCCCACCGGTGGCTCCACCAGGACCTTCTGCACTGATATCTACGGCGGCTGCTCCA
GCAACGTGCTCGCCTACACCCTACCGTCGTACAACTACATCGCCTACTGCCCGCTCTTCT
TCAACTACCTCCCGGCTCTGACCGGCCAGTGCCACGCTCAGGACCAGGCCACCACCGTCC
TTCACGAGGAGACCCACGCCCCGGGTGTGTACCGCCCAGGCACCCAGGACAACGGCTACG
GCTACTCCGCTGCTACTAGCCTCTCCGCTAACGCGGCCTTGAACAACGCTGACTCCTACG
CTCTGTACGCCAACGCTATCTACGTCGGATGCTAAGCGATCAGCTTTCGAGGATATCGCA
TCTCGCTAACCCAAGGCGCGGGATCGTCTGGAGTAGGCAAGTAGTTGGATATGGAGGAAG
GTGATGTCGGTTGAGTCGGCTGGCTGTTTGGTCTTAAGAGATGGGGTGAGACTGACTTGG
ATGATTCTTACCGCTCTTTGAACGAATTACGAGGACGAGAGGGGAGTTTCGTTGGTATAG
GCATAGGCATATAGCGGAAAAGTGACGAGTTTT
>MATOU-v1_1282585
CCTGTCCTTGTTTGGATTTATGGCGGTGGCTACACGCTCGGCAGCAAATCCGGCTCTGGT
GAGCCCTCTGGCCTGATCGCTAGAAGCAAAGACAATGGCGACGACGGCATTATCTACGTC
GCAATGAACTATCGCCTGGGTGCGTTTGGTTGGCTTAGCGGACCAACTTTCCAGGAAGAT
GGTACTGCCAATGCTGGACTTTACGATCAGCGCTTCGCCCTGGAGTGGGTGCAGAAGCAC
ATCTATAAGTTTGGTGGCGATCCCAACCGTGTTACTGTCTTCGGAGAATCAGCCGGTGGT
GGCTCGATCATGCACCAAATCACCGCTTACGGTGGCAAGAACGGTCCGGCCCCTTTCCAA
CAGGCCATTCCCCAATCGCCAGGTTGGCAACCCATCGTGTCGAACCAGGTTGAGGAGCGA
CAGTTCTCCACCTTCCTCGATCTCTTGAATGTCTCCACCCTGGACCAGGCGCGACAACTG
CCTTCATCCGCGCTGCAGGAGGCCAACATGAAGCAGGTCGGCAATGCGGAGTACGGTACT
TTCGTGTACGGACCTACTGTTGACGGAAACTTCGTTCCTCATCTGCCTGGCGAGCTTCTG
CTGCACGGTCAATTCGACAAGAGCGTACGAGTCATGGTCGGCCACAACTCCAACGAAGGC
CTTATCTTCACTTCGCCATTCGTTCAGAACAATTCGGCTTTCGAGGACTCGCTGACCAAA
CTGGAGCCGACCCTTCGCGCGTGGCCTGAGGTCCTTGATTATATTACTGAAGTGCTCTAC
CCGCCGGTCTTCGACGGTAGTCAGGCGCAGGGATACACAAACCAGATTGCGCGCGCTTCT
GCTGTTATTGCCGAGGTGACGTTCACTTGCAATACCTTCTACCTCGACAAGGCATACGGC
AACGATACGTACGCATACTACTTCGCTGTCCCGTATGGACTCCACGGCTCCGACGTACCA
TACACTTATTTCACCACTTCCGAGGAGTCAAGTGTCCGCAACGAAACCGTCGCTATCGCT
TTGCAGCAATACATCACCCAGTTCGCCATGTCTGGAACCCCGAACGGAGACGAGGCCGGC
ATCCCATACTTCAAGATGTACGGGGACGATGCGACAGTCCAGACACTGAATGTTTCTCGA
ATCAGCCAGCAGATGGACCCGACGGCTAACCGAAGGTGTAACTGGTGGCAGAAAGCCCTT
TATTACTAGACTCAAACCTGCACTTATTACGCGGGATGGGTCGTAATGTCAAATTATGA
>MATOU-v1_1282855
GTAATAAGAAGTCACGATTACAGGCGCTACTGCTAATCCACAAGTGTACATCCAGCTTCC
GTGCAATGCGATCACTCGCGAGAGGCCGTGCCATTGCAATGCAGGCTCTCCGTTATGCAA
AGTCCAATCTCAAAACATGCACTGATACCCGTGCCAGCCCGCCAAATGTCCAAAAAGGAA
CAGATGGTTGCTGCTGTCGAAAGATCTTTACACCAGGGTATCATTCACCTGTATGTTTCA
ATAGCCTATCTGCGTTCCAACCATTTTTCAGGTTGTGCTTGCCTTCCGGAGCATTACGCT
TACTCCCTGAGGCCGCGGAAAAACTCCTTGAGCTCCTCGGCAACCTCGTCCTCGATCCTG
TGGCTCATGCTCTTGGTGAACTCACCGAGCTTCTTCGCATCAACAGTGATGTCATCCTCG
ATCTTGCCGAAGTCAATGCTGATGGTCTCGTCCTCCTCGACGGAGCCGACCTTGTAAGAG
CCCTTCTCGATGATATCGGTGTAGTTGCTCTCACCACCGCCGTTCCAGGCGAGGATGTTC
TGGGTGTTGGACGGGACGTCAGTCAGAGCACCCTCGGTAGCGATGGAAATCAGGTTGGCC
TTCAGCTTCTTGGGGGTGATGTCAGAGACAGCGTAGGAAGAGTCCTTGCTTGGCTGGAGA
GAGAGCAGGTAGGCGAGCAGGCCAGCGATGTGAGGCGAGGCCATGGAGGTACCAGAGATG
GTGTTGACGGCGTACTTGCTGCCAATCCAGGTAGATTGGATGTTCAGACCTGGGGCAAAG
ATGTCATTGCAGGTACC
>MATOU-v1_1283019
GCTTCGAACTGAGCTTACAGAGCTTTCGACAGAAGATTGTGGTCAAAGCCCGAGCGCCTA
AAGGAACCTTCTTCAACCTAAGTGCGCCCTTCCCTGAGAGTCACCGCGAAAACTATCTTG
GCCAGAGCTTCCGCGCGACCTTTGACATTGAGATATTCGAGAGTAGCTGGCTTGGTGCTT
GGCAGCTCGCTCGGAAAGATTCGTTCGAGAATGCCAGCTTGGAATTTGGAGGGGGCTATT
ACCCTCCTCACGGAACAGAACAACGCCTGAATTAGGGTACTAAGGCTTCATCTCGACCCT
TTCGGAAGCCATCAGGTCATAATTTGCAGGGCACGATCTACGAAGGAGAGCATTCTACGA
GCGATCTGCATGGTTGGCTGATGATCCACGAAGGAGAGCATTCAACGAGCGATCTGCATG
GTTGGCTGATGATCCACGGAAAGTTGGCCATTGCTACAGCTTTCAACTTATAAGTCTTAC
AGGAAGAGTTATTCTCAAAAATTTTCGATGAGAGAAAAGCTGGTCAACACGGCAGCTTTC
CACTTCGAGGTCTATGACTTGGAGGTCTATAACTTCGAGCTCTTCGCCCCCTCTTGCTTC
TCAGTCCAATTCCCGTTCATAGTCTGGCGATACTGCTCGCTCATAACGGCCTTTCGATCC
TTCGGCACAGCCGCCCATTCCCGTCGCTCGGCCTCCTCACGAGCAGTCCAGCCTTCAACC
TCCGGAACAAGCCACTGCGTACACTCTTCCGCCGTGCGCTCTACGGCCTCCATAGGAATA
AGATGGCCAACGCCTTCAAGGGTGACGTCGCGTACTCGGCCCTTTTGGACGCCGCCGGAT
CCTCCTACACCTGTGCCTGTGTGGGCAAGCTTGTCTGCTTTCAGCGTTGGAGTAGAGAGA
TTTGATTGCTCGCCGAAAAGGTAGAATACGCTAGGCCGGAGGTTTGGGAGTCTGTGGAAT
GTCGCGATAGGTTCGGGTCGATAGAATGGTGCATTGGGGCCAGAGGCTGGATCCATATCG
GGATGAGTCTGGAGATTAGGTTCCGTTGACGGGTCAGGGAATTCCTTGGTGGATAAATTC
GGGCGCAGGAAGGTGAAGACTTCTTGGTGTTTGGTTGTGGCAAGCGTCACTTCTCTCTCG
GTATCTGGCGCCGGGGACACAGTCGCTGCTCCCGGATCAGCCGAGATGGTGGGCGGCGTG
GCAGATGCGGCGGTGGCGTATGGATAAAGGCTCGTGGGTAGCTCACGCAGACCATGCTGT
ATCCATAGTTCAAGCACACGAGGGTCCCAGGACTGGTAGAACTTGGATCGTTTGAAAGCA
GCGCGTGCTGCCTCACGGCTTGGCCAGCGATCTCTCCGATTTGTAGAGGCCCGAGCAGGA
CCGTAATTCCCCGCACGTGATTGAAATCGTTGTATGACTGGATCAATGAGGACCAAAGAC
GAGAATAGACGGGGATGCATTAGTGAGAGGTTTACAAGGTTGTTGCCACCCATACTGTGG
CCAATGCCAACAATCGGTCTTTTCATCTCCCTGCGGAA
>MATOU-v1_1283498
TTTTTGGGGAGGAGATAGAGAGTCCGTATCCATACATGACACTCAAAAACTAGACACCCT
TTTTTCCAAAACCAGTAAAGGGCTTTCCTTCTTGACTTGCTTCTCGCTTCCTTTTCTTCT
CATTCGAACATCAGATCCATGCTATGCTACGCAATACAAGCAGGTaaaaaaaaaTCCTCA
TTTTGTTTCGTCGCCCTCGGTCCTTACGTCCTCCCAAGGGATTCATCCGCACCTTCAAAA
GCGCCCTGCAAATAAGAAAAGAGGATAAAATACATCTTCACACATACATGCGATAGAGAG
GGAGAGGGGAATGGTTTGCCTCACGCTGATTTTCCGTTTTCCCTACTCCTCAAATCAAGC
CTCGAGTCCTTCCTGTTCCTTTCCTTTCCCTACGACCTCAGCCCCAGCAAGAAATTCCCC
TTCCCTTCGTTCCCCGCGCCGCTCCCGCTGCCACCGGGCAAGTACGTGACGTTGGGGTTA
TTAGCCAGCATCTGCGCGACATCCTTCTGGGTCTCGATCCGCCGGATCTGGATCATGCCA
TCACCGCTCTTCGCCACAGCCTTAGAGATAACATCAGCCGCCTCACTCTCCCCCTCGGCT
CTAATGACATTAGCCTGGCGTTCCTGCTCGGCCTTCTCGACAATGAACCGTGCGCGCTCG
GCCTCCTGCTGCGCAATCTGCTTCTCCTCCACCGCCTTGGTGAATTCGCGTCCGAACGTC
ATGTGCGTGATGCTGACGTCTTCGAGCGCGATGTTGAAGTCCGTCGCGCGTTTGAGCAGG
TCGGCCCGGATCTTGTGGGAGACCGCTTCACGTTGCGTGATCAGTTCGGCGGCGTCGAAT
TGCGCGATGACGGATTTCAGGACTTCGTTGCCGATGGAGGGGAGAACTCGCTCGTCGTAG
TCTTGGCCGAGGGACTGGTAGATCTTAGGCAGCATGCCCACTTCAGGCCGATGGAGTACT
CTCAGCGTCAGGCTAACCATCTGCAAGTCCTTACTGCCGGTAGTGGTGCTGATGTTGCGG
GGCTTGGTCCGGACATCGTACATGATGGCGCGCTGCAGCCATGGGACGAGGAAGTGGGTG
CCTTCATTGACGACGCCCTCCTTGACACCGTTCAGACGGTCGAAGATGACGGCGCGCTGA
CCACCACGGACATCGTAGATGGAGGCGGAGGCGACGGAGAAGGCGACGGCGGTGGGGATG
GCGAA
>MATOU-v1_1283499
TCCTTCTTCGTTCTCTTCTTCGATCGCCAGATCCATGCTATGCTACGCAATACAAGCAGA
AATAGAATTCCTCGTTTTTGTTTTCATTGCCCTCGGTTCTTACGTCGCCGCCACCGGATC
CATCGCACCTCAAGCGCCCTGAAAATAAAAAGGGGATAAAATACATCTTCACACATACAT
GCGATAAGATAGATAGGAGGAGAATATTGCTCATGCTTCTCTTTTTCCGGTCTCCTCAGT
CCTCAAATCAAGCCTCGAGTCCTTCCTGTTCAAAATCTCCCTTCCCTTACGACCTCAGCC
CCAGCAAGAAATTCCCCTTCCCTTCGTTCCCCGCGCCGTTCCCGCTCCCACCGGGCAGGT
ACGTGACGTTAGGGTTATTGGCCAGCATTTGCGCGACATCCTTCTGGGTCTCGATCCGCC
GGATCTGGATCATACCATCACCGCTCTTCGCCACAGCCTTAGAGATAACATCAGCCGCCT
CACTCTCCCCCTCGGCTCTAATGACATTAGCCTGGCGTTCCTGCTCGGCCTTCTCGACAA
TGAACCGTGCGCGCTCGGCCTCCTGCTGCGCAATCTGCTTCTCCTCCACCGCCTTGGTGA
ATTCGCGTCCGAACGTCATGTGCGTGATGCTGACGTCTTCGAGCGCGATGTTGAAGTCCG
TCGCGCGTTTGAGCAGGTCGGCCCGGATCTTGTGGGAGACCGCTTCACGTTGCGTGATCA
GTTCGGCGGCGTCGAATTGCGCGATGACGGATTTCAGGACTTCGTTGCCGATGGAGGGGA
GAACTCGCTCGTCGTAGTCTTGGCCGAGGGACTGGTAGATCTTAGGCAGCATGCCCACTT
CAGGCCGATGGAGTACTCTCAGCGTCAGGCTAACCATCTGCAAGTCCTTACTGCCGGTAG
TGGTGCTGATGTTGCGGGGCTTGGTCCGGACATCGTACATGATGGCGCGCTGCAGCCATG
GGACGAGGAAGTGGGTGCCTTCATTGACGACGCCCTCCTTGACACCGTTCAGACGGTCGA
AGATGACGGCGCGCTGACCACCACGGACATCGTAGATGGAGGCGGAGGCGACGGAGAAGG
CGACGGCGGTGGGGATGGCGAA
>MATOU-v1_1283944
TTATCTACTGGTATTTCTCTTCTGTGTATGCAACGGTCGCCATGAAGCTATCAAGTATTC
TCTGTACCATATCCGCAGCCCTCTCCTGTCATGCCCAAGCTGCCCGGCTGCACCAAGAGC
CGCTGGGCAACTCAGCGGCCCACCTGAGCCTGACACACGATCTTATCAGTTTCCACAAGA
ACCTGACCCAGATTGAGTCAATCACGGGCAATGAAAAGGATGTAGGCGACTGGCTTGTAT
CTTCACTGGAATCACAAGGGTACAATGTAGAAAAGCAACAAGTTTCAACCGACCCTGACC
GCTTCAATGTTCTCGCTTGGCCAGGCAAGCAACGAGATGCCAGAGTCCTCCTAAGTAGCC
ATATTGATACGGTcccccccTTTTATCCATACCACCGCAAAGACAGCGACACCAACCAGA
CAATCTCCGGCCGCGGTTCAGTCGACGCCAAGGGCAGCGTCGCCACCCAAATCCTAGCCG
CCAATGAGCTCCTGTCCAAGCACGAGCTGTCACCTGATGACATCGCAATGCTGTATGTCG
TAGGCGAAGAAACTGGCGGCGATGGGATGCGCGCGGCCAATTCCCTGGGTCTGCGCCCGG
AAACCATCATCTTCGGTGAGCCTACGGAAGGCAAACTCGCTTCGGGTCACAAGGGGAATC
TCGCCGTCATTCTTACCGCCAAAGGCAAGGCAGCGCACTCTGGATATCCCTGGCTCGGCC
GCAGCGCGAACGAAGTTCTTGTCAAAGCCCTCGCGGCGCTGATGGAGCTTGGACAGAAGC
TGCCTGAGAGCGACAAGTACGGTGTCACTACTTTCAATCTGGGTCGGATTGAAGGTGGTG
TCGCAGCCAACGTGGTTGCGCAGGATGCGATGGCGAACATCGCCGTGCGCATCGCGGAAG
GAACACCCGCTTTCATCAAGAAGGAGATTGTGAAAGCGGTCCATTCTGCCGTCAAATCTT
TCTTGGACGAGGACATGGAAGCCGAGGATGTTATTGGAATCGAATTCCCAAGCGCTGGTT
ATGCCCCAGTGGACATTGACGCGGACGTGCCTGGCTTTGACGTTATTACGGTGAACTACG
GCACTGACATTCCCAACCTTAACCAGACTGTTGATGGGCAAAGGCGATACCTGTACGGAC
CAGGTAGCATCTTGGTGGCACATAGCGATCACGAAATGCTCACGGGAGCGCAACTATTTG
ATGCTGTCGGAGGGTACAAGAAGCTCATTCGCCACGCCCTCGGCCACTGAGAGGCCGTGG
AGACCGATTCCAATGGAACAGAATGTGTGGCTTGGGGAGAGATGGTATATTTTCGTACAA
GCGGGATCTAGAGATCGTTGTATAAATGGCTTGTACAGAAAAACAATAGAAGGATCCATG
CCGCATCGATGGCTCCTCTCCGCGTTTCAATCAAGTTCCATGAAATAGATACTCCACATT
TGGTAAACGTGTACCAAATGCACTATTGCTCCGCATGCAGCGTGGCAGGTGGCGTGCTAT
ACATGCTTCGGGAGCATGTAGATTGTTCTTGGCAGCCACCCTTTGGATGAGTATAGCAAA
AATCGTCCCGTTTCCAAAGCAGTCTCCTGTTCGATCCTCTGTCTCAAGACCCTGCTTCCT
GGTATCTTCCTGCTCTCCTTATTGCCCCTTGCGTTCATATACAAGGCCGAAAGTAGCCAG
CGTTGCCAGAAGGACTGGCCGTCTCATGATGTGAGGTATCCATCTATCACTTCGGCTAAA
CCAATCGCCTCTGCCATCTTCACAATCAAGACCCCTGCGCCCGCTTCTTCGCCAACCCAT
CCAACTTCTCCACCGCAGCATTCAGACTCTTCACATCCGCACCCTGAATCATAGCCTTGC
CATTAACGCCCACCTGCTTCCCTTCCTTGAAGAACATGAACGTCGGCATAGCCGAGATGC
CATACTTCTGGGCGATATCCCGTGCGGCGTCGACATCGACTTTGGCGAAGGCCAGGTGGC
CGGGCAGGGAATGTTTGGCGGCGAGGTTGGCGAAGACGGGGCCGATGACTTTACAGGGGC
CGCACCACTCGGCGGAGAAGTCGATGGCGACGTAGGTGGTGCTGGAGAAGAGGTTCCGGA
GGTCTGAGAGAGAGGCGGGGTGTTTGACTGCGTCTGCCATGTTGGGTTTTGTATTCTATC
TTCTCCTTCTTCTTTTCTCTGCGGATCTCCTCCACGCGGCACAGTCTGGATACGCTTTCC
AAGCGAGAGCAGTGGGTTCAAGAGGCTTTATATAGCAACATGCGACTCCCCATGT
>MATOU-v1_1283945
CCATGAAGCTATCAAGTATTTTTGTACCATATCCGCAGCCCACTCCTGCCATGCCCAAGC
TGGCCGGTTGCACCAAGAGCCGCTGGGCAACTCAGCGGCCCACCTGAGCCTGCTGAGCCT
GACACACGATCTTATCAGTTTCCACAAGAACCTGACCCAGATTGAGTCAATCACAGGCAA
TGAAAAGGATGTAGGCGACTGGCTTGTATCCTCACTGGAATCACAAGGGTACAATGTAGA
AAAGCAACAAGTTTCAGCCGACCCTGAGCGTTTCAATGTGCTTGCCTGGCCAGGCAAGCA
ACGAGATGCCAAAGTCCTCCTAAGTAGCCATATCGATACGGTCCCCCCTTTTTACCCATA
CCATCACAAAGACAGCGCCACCAACCAGACAATCTCCGGCCGCGGTTCAGTCGACGCCAA
GGGCAGCGTCGCCACCCAAATCCTAGCCGCCAATGAGCTCCTGTCCAAGCACGAGCTGTC
ACCTGATGACATCGCAATGCTGTATGTCGTAGGCGAAGAAACTGGCGGCGATGGGATGCG
CGCGGCCAATTCCCTGGGTCTGCGCCCGGAAACCATCATCTTCGGTGAGCCTACGGAAGG
CAAACTCGCTTCGGGTCACAAGGGGAATCTCGCCGTCATTCTTACCGCCAAAGGCAAGGC
AGCGCACTCTGGATATCCCTGGCTCGGCCGCAGCGCGAACGAAGTTCTTGTCAAAGCCCT
CGCGGCGCTGATGGAGCTTGGACAGAAGCTGCCTGAGAGCGACAAGTACGGTGTCACTAC
TTTCAATCTGGGTCGGATTGAAGGTGGTGTCGCAGCCAACGTGGTTGCGCAGGATGCGAT
GGCGAACATCGCCGTGCGCATCGCGGAAGGAACACCCGCTTTCATCAAGAAGGAGATTGT
GAAAGCGGTCCATTCTGCCGTCAAATCTTTCTTGGACGAGGACATGGAAGCCGAGGATGT
TATTGGAATCGAATTCCCAAGCGCTGGTTATGCCCCAGTGGACATTGACGCGGACGTGCC
TGGCTTTGACGTTATTACGGTGAACTACGGCACAGATATCCCCAATCTTAACCAGACCGT
CGATGGGCAGAAGCGATACCTCTACGGACCAGGGAGCATCTTGGTGGCACATAGCGATCA
CGAAATGCTCACGGAAGCGCAACTGTTTGATGCTGTCGGAGGGTACAAGAAGCTCATTCG
CCACGCGCTCGGCCATTGAGAGGTCGTGGAGGCCGCTTGCGAGTGGAACAGAATGTGTGG
CTTCGGAGAGATGTAATAGTCTCGTACAGTCTGGATCTAGAGTTGGATGTACAAATGAAT
TGTACAGAAGAACAATACAAGAATCCAATCCATGCCACATCAATAGTTCCTCCCCGCGTT
TCAATCAATTTCCATGAAACTGATACGTCATGTTTGGTAAACGTGTACCAAATGCACTAT
TGCTCCTCATGCAGTATGGTAGGTGGCGTGCTATCCATGCTTTGGGCGCATGTAGATAGT
TGTTCTTAGCAGCCACCTATTAGATGAGTATAGCAAAAATCGTCCCGTTTCCAAAGCAGT
CTCCCGTTCGATCCTCTGTCTCAAGACCCTGCTTCCTGGTATCTTCCTGCTCTCCTTATA
GCCCTTTGCGTTCATATACAAGGCCGAAAGCCAGCGTTGCCAGAAGCACCGACCGCCTCA
TAATGTGACGTATCCATCTGACACTTCCGGAGACCCAATCGCCTCTCCCATCGTCACAGT
CAAGACCCTTGCGCCCGCTTCTTCGCCAACCCATCCAACTTCTCCACCGCAGCATTCAGA
CTCTTCACGTCCGCACCTTGAATCATAGCCTTCCCATTAACGCCCACCTGCTTCCCCTCC
TTGAAGAACATGAACGTCGGCATAGCCGAGATGCCATATTGCTGGGCGATATCCCGTGCG
GCGTCGACATCGACTTTGGCGAAGGCCAGGTGGCCCGACAGGGAATGTTTGGCAGCGAGG
TTGGCGAAGACGGGGCCGATGACTTTACAGGGGCCGCACCACTCGGCGGAGAAGTCGATG
GCGACGTAGGTGGTGCTGGAGAAGAGGTTCCGGAGGTCTGAGAGAGAGGCGGGGTGTTTG
ACTGCGTCTGCCATGTTGGGTTTTGTATTCTATCTTCTCCTTCTTCTTTTCTCTGCGGAT
CTCCTCCACGCGGCACAGTCTGGATACGCTTTCCAAGCGAGAGCAGTGGGTTCAAGAGGC
TTTATATAGCAACATGCGACTCCCCATGT
>MATOU-v1_1284191
ATCTGCGGCAACAGTCATTCATAATGGCCGCTCCCGGGAACAAGTTTTTCATCCAAGACA
AGCTCTCCACAAGAGCTCCTCACCATGAGAGCTTCCAACAGCTATGGGAGACGAAGTGGA
AAGCACCTTGCAAACTGGGCGTCTACCCATTCATGTTTGCGAAATACGAAGACTTCCTCC
CCGTTGTTGATCGTTTAACGCAAGAGGGCCAGAAAGAGCCATACGACTGGGACAAATACG
CCGAAGCTTTCCGACCAAAAGCTGAGGAGCTCGTCGCCGAAGCTGAGAAGGCAGAGAAAG
AAGGGAACCGGGAAAAAGCATCAGAATTCTACATGCGTGCCTCGGCCGTGTACAGAATAT
CGCGTTTCCCAGCCCCTCGCTCCGAGAAGCAGCGCCAGGCCTGGACCGAAGGCAAGAAGG
CGGCCCGAAAAGGCCTGGCAATGCGTGAGAGGCCTACGCAGGAGATCACTATCCCACACA
AGCATGGGCTGCAGAACGATGGCAAGGAGGTGCAATTTTACTATCATTTGCCTCCAGGTA
CTACGAAGGACAAACCTGTGCCTCTCGTGGTTATCCTCAGCGGTCTGGATGGGTACCGAA
CGGAGCTCGCTGTGTGGATTGAAGGCTGGTCGCAGAAGAACGTGGCCTGCATGGTACTCG
AGATCCCAGGCACCGGTGACTCACCCGCTGACCCGAAGGACCCAACGTCACCGGAAAGGG
AATGGTCAAGCCTTTTCGACTGGATAGACGAGCAGCCGGAGATCGACCATCAGAAGGTCG
CTCTCTGGGCTTTCAGCACGGGTGGTTACTATGCGATCCGCTTAGCTCACACTCACCATG
ATCGCCTGGCGGGCGTGGTTGCTTTGGGCGGTGGCTGCCACCACATGTTCTCTCCCGAAT
GGCTGTCCAACGTCAACCACCTGGAGTATCCATTCGACCTGGCGAACACGCTCGCGTACA
AATGGGGCTACGGCGACGATGTGGAGACCTTCAAGAAAGAGGGCATGAAGTTCTCTTTAG
TCGAGGATGGTACGCTGGATAAGCCAGACTGCACGCGGCTTCTTCTCGTGAATGGCGTGG
GCGATGAGATTTTCCCCATTGATGACTACTATGAGTGTCTGTTGCGCGGGGCTCCCAAGG
AGGCGCGCTTCGTGCCTGAGCGAAAGCATATGGGTGAGCCGGAGAGCTTCATCATCATCT
TTAAGTGGCTATACAAGCTCTTCGGGATCCAAGGCAATCCCTTCGATCAGATGAAGACGC
TGCCAGCGAACAACAAATATTAGAATCTCGCCGATGCTGTAGGTATCGAGGAGGAGACAT
GAGCAGTACGTGAGCAAGAACCCTTTTCGACTCCCATCGAGTATTTATGGTTCTAGCCAG
GGACCATCTCACGGCCTTAGCATACAGCGCGTGTAGCTTAAGTAGAGATATCATTTAAAG
CAGGTTGTTCTCTTC
>MATOU-v1_1284462
ACATGGGGAATCAACACAGGTGCGAGAAAATCATGTCGGGAAAGGCTGAGGTATACGATC
ACAAGAAGCAACCGGTCAAACATGGGCGGATCCGAGTCAATGGCATTCGAATGCATTACA
TCACTGCCGGTTCGGCGAAGGACGTCCTTCTGCTTGTACATGGAACCCCCAAGGACTCCT
ACTACTGGTACAAGGTGTTCCCTTTGCTCACCGAGCACTTTACGGTAGTCGCCCCTGACG
TTCGCGGGTTTGGTCATTCAGACAAACCACCTACTACCGACGGCTATGACTGCAAGACGT
GCGCTCAGGATCTTGCCGAGCTCATGGAACAGCTTGGACACTCCAAGTACCATGTTCATG
GAGAAGACAGGGGTGCTGAATATGCATATGCACTGACTGCTCTATACCGAGACCGAGTGC
TGTCCTTGTCGTTCTGCGAAATGTTAATATCTGGGCTTGGCTTGGAAGAGAGTTCTTTCT
GGACGAAGGACAATGTGACCGCCCAATTCCGACAGGAGGGCGTATGGTGCTGGCACCTGC
CGTTCTTTTGGTTGCCTCATGTCCCAGAGATGCTAATTACTGGACACGAGAAAGAGTTTT
GGGAGGTTTGTAGCAAAGACATTCCACGGCAGCTCTCTTACCAGATCTGACCATCAATTA
TAGCACTTCATGCGTCAAGAATGCTTTAATCCAACTGCCATCGAGCCGGTGGCTCTAGAC
CATTGGATCGAGTGCGTGAAGCAACCAGGCTGTCTGCGAGGCATACTGGAATCGTACAGA
GCCGGCTTCAAGAATGGAGAGATCAACACTGCCCTCGCAAAGAAGAAGCTCACCTGTCCA
GTCATGACTATTGGTGCACCAGAGTTTTTCGGACCTACTGTTCGTGATCACGCGCTGAAG
TTTGCAGAGGACGTTCAACGTAGCGAGCTATTCGAGGAATGCGGTCACAGTCTCGCGTTG
GAGCAGCCAGAGCGGCTGGCAAAATGTCTGAGAGAGTTCATGCTTAAAACTTAGGGATCA
GGCACATTGAGCGGTAGGAGTCAGTACTACCCCTGTAGAGAAGCCACATTTGCGCGTATC
CGTAACAGAGTTGTACAATATCTTTGTCTTTTTCGTTATTGTTCATTACAGGCCGTC
>MATOU-v1_1284463
ACATGGGGAATCAACACAGGTGCGAGAAAATCATGTCGGGAAAGGCTGAGGTATACGATC
ACAAGAAGCAACCGGTCAAACATGGGCGGATCCGAGTCAATGGCATTCGAATGCATTACA
TCACTGCCGGTTCGGCGAAGGACGTCCTTCTGCTTGTACATGGAACCCCCAAGGACTCCT
ACTACTGGTACAAGGTGTTCCCTTTGCTCACCGAGCACTTTACGGTAGTCGCCCCTGACG
TTCGCGGGTTTGGTCATTCAGACAAACCACCTACTACCGACGGCTATGACTGCAAGACGT
GCGCTCAGGATCTTGCCGAGCTCATGGAACAGCTTGGACACTCCAAGTACCATGTTCATG
GAGAAGACAGGGGTGCTGAATATGCATATGCACTGACTGCTCTATACCGAGACCGAGTGC
TGTCCTTGTCGTTCTGCGAAATGTTAATATCTGGGCTTGGCTTGGAAGAGAGTTCTTTCT
GGACGAAGGACAATGTGACCGCCCAATTCCGACAGGAGGGCGTATGGTGCTGGCACCTGC
CGTTCTTTTGGTTGCCTCATGTCCCAGAGATGCTAATTACTGGACACGAGAAAGAGTTTT
GGGAGCACTTCATGCGTCAAGAATGCTTTAATCCAACTGCCATCGAGCCGGTGGCTCTAG
ACCATTGGATCGAGTGCGTGAAGCAACCAGGCTGTCTGCGAGGCATACTGGAATCGTACA
GAGCCGGCTTCAAGAATGGAGAGATCAACACTGCCCTCGCAAAGAAGAAGCTCACCTGTC
CAGTCATGACTATTGGTGCACCAGAGTTTTTCGGACCTACTGTTCGTGATCACGCGCTGA
AGTTTGCAGAGGACGTTCAACGTAGCGAGCTATTCGAGGAATGCGGTCACAGTCTCGCGT
TGGAGCAGCCAGAGCGGCTGGCAAAATGTCTGAGAGAGTTCATGCTTAAAACTTAGGGAT
CAGGCACATTGAGCGGTAGGAGTCAGTACTACCCCTGTAGAGAAGCCACATTTGCGCGTA
TCCGTAACAGAGTTGTACAATATCTTTGTCTTTTTCGTTATTGTTCATTACAGGCCGTC
>MATOU-v1_1284544
TAATGCTGCCTGACACTACTTACGAAGCGCAGATGTCGCCTGTGATCCTGTATTAATCCT
TACACGGCCACCTCCGCCCTTAAGCCTTGGTGCCATTCTCCTCGATCGTGGGCAGCTCCA
CCGATCTGTACAGCAGGATGAGCGCCGAGTGGCTCTCACCACCACCAGCGAGCGTCTCAA
TCTTCTCACTCTCCACCTCCTGAACCTTTTCGTCATTAAACCACCACCACTTGCCGTCTT
CGGCCTTGCCCGGCGCAGCAGTCTTCTTCACGTAAGCAGTGTAGTGCCCACTGTCTGCGG
AAGAACCCTGATGCGTCACCACAGCTCTGAGCTCGTAAAGTCCAGTCTGGTTTGAGGTAG
GATCGGCCTTAAGATCAGGGTGAACAGCCGCAAGCAGCTCTTTCTTCGAAGCCAGAATCG
ACGCAGCGCGCTCCTTCTCGATCTCTTCATCAGTCTTGTATGTTTCTTCCGTTCCACCCA
TGACAGTGTCGTCCTTGCTGGGAGCCGTCTCCTTCTCCTTCTTCAATTCAGCCTCGCTCG
CCGGCCCAGTGGCCTTTGTCTGCCGCTCTTCTTCCTTCTCCTTCCGCTTCTGCATAGGCT
CATCGGACCTGACCTTCCCGCCAACTGCCTCTTCTTCCTCGGCATCCTTCCGCATCCTTT
TCTGTCTCTTCTTTGCGCGCTCGACATCCTCTTCCTCTTTCCTGACCTCCCGCAGGCGAT
CGCGAACAGGGATGAGCTTAGACCGCAGCTCATCCGTACAGAACTCCGTGACATCGATCT
CGTGTTGGAACGTCACCTTCCTTAAGATCTTCGCCTTCTTCTGCGTATCTCTGCGCCAGA
AGAAACGGATCAGGTGGATAGGCAGGTTCTTCGGCAAGCGAGCAATCCGGCTCTGCCTTG
TGTAGGTTGCAGTACGTCCCAGGGTCGGCGAGTTCTTCTCTAGCTTCTCGTTCAGCGCAA
TACGCATGCCTTCAGCCAGATGATTTGTCTCGCCCTGGATGTTGCACTTCAAATCGTGGA
ACTCGTCCTTCTGCTTCTGCGGCTCCTCATCAGGTGCATCGTCGCAAGTCGTCGTGACCT
CGAACCGGCCACCCATGTACTTGTCTACCCAGCTTTTGAAGCCCTGCTGTTGCGCGTCCG
ATCGCTCTCCTTCAGGCAATTGGAGTGATGTGTGCAGGGTCTGGATCAACTGTGTCCAGA
CTTCTTCAGCATCTTGCTGGGCGTAGCCGTGGCCATTCTTCGCACGCTCGGCGAACTGTG
GGAACTTTTGGCGAAGAGTGGTAAGAAACATGATCGGTGGAAAGCCCTGCTGTGTTTCGG
ACATCTGCTTGTAGAGGTCCCGTAAGGCAGTAGTTAAGTCGTTGCCACCGCCTAGCCCGC
CGATGCCGTACTGTGCTAGCTGGTCTGGCGTGAACATACTGGAAGACGGTCCTGACGGCT
GTGCGCCCGGCGTGTAGTTGATCAATTCTTGTTGCAGCTCTGGTATCGATCGCAGGGTTT
GTAGAGTGGCGTTGGCATAGCAGGTGTTGCCAGTGTTCTGCAACCCAGCTGGGGTAGCAC
CCTCTTGCTGGGCGAGCTCTGCCTCAGTCATGTCTTCCGCGAACTTCATCTTTTCCTTTG
GTACTTCCATCACCACGTCTGCCGAGGGTGAGCCCATCAGAGTGATGAGCTTGCCCGGCT
TGAGTCCCAGAGAGTTGAGAGGGGTGTCATCCTTGACTAGCTTTCC
>MATOU-v1_1284760
ACATGGGGGATGCACTAAGACCCAACTCCACTCAGGATTAGAATTATTAAAGACTTGCAC
AATGCGTTCAATCTTTGCCTTCTTGGCAGCACTGCCAGCAGTCCTCGCGGCACCTTTGAC
AGCACGCCAGGACAGGCCCGAAGAACCCATTGCCAACTCCTGGATCGTCAAGCTCCGCAA
CGATGCCATTCTCCCTGACATCCTGACACAAGTAACCTCTCTCGTCGGCGTGAGCACGCC
AGGACAGTCCCGAAAAACCCATTGCCAACTCCTGGATCGTCAAGCTCCGCAACGATGCCA
TCCTCCCTGACATCCTGACACAAGTAACCTCTCTCGTCGGCGTGGAGCCAACCCATCAAT
ACAACTTCGGCGAATTTAAGGGCTTCTCAATTGCGGGCGTCAGCGATCTTGTCGGAGCGC
TGTCCTCACTCACGGCCATCGAGTCTATCGAACCGGACCAGATAGTCCGCGCCAACGCCA
TCACGAGACAGGCCAACCCGCCGAGCTACGGCTTGGTGAGGATCAGCCATCGTAAGAACG
GCGCAAGCGACTACGTCTATGATGACTCTGCTGGTGCGGGGACGTATGCGTACATCATCG
ATACGGGCATTTACACTCAGCACAACGACTTCAACGGCCGTGCCACGTTCGGCGCCAACT
TCTCCCCAGAAGAGAACGACAACAACGACAACAACGGCCACGGGACCCACGTAGCTGGTA
CGACGGGCTCCACCACCTACGGTGTTGCCAAGAAGACGAACCTCATCGCCGTGAAAGTTC
TAGGCGGTGACGGGTCCGGTGCTCTCTCCGGCGTGATCGCAGGAATCGACTACGCAGCCA
ACGACGCTGTCGCCAAAGGCCGGGCAGGCAAATCCGTCGGCAATCTCTCTCTCGGTGGCG
TCCTGAGCCCGATGACGAACCAGGCTGTGACAGCTGCTGTCCGCCAGGGCCTTTTCCTTG
CTGTTGCAGCAGGCAACTCGGGCCTTCCTACCATCACCGCTTCGCCTGCCTCAGCGCCCG
ATGTTTGCACAGTCGGAGCCATCGACTCCAATGATGCCCGGGCTTCATTCTCCAACTTCG
GTTTGCTAGTCGATGTCTTCGCGCCAGGTGTCGACATCATCTCGACCTGGATCGACGGCC
CTGACGACACCAACACCATCTCCGGCACCAGCATGGCTTCGCCGCATGTTGCCGGTCTAG
GAGCGTATTTGCTGGGGTTGCCAGGGAAGAATTACCAAGGCGGCAAGGCGCTCTGCGGCA
CTATCAAGGATCTGTCCACGAAGAACGCTATTCCCCTGCCATTGAGCCCGAATAGATTGG
CGTATAACGGCAATGGTGCACAGTAGAGACTAGATTAGTAGTGATTATAGACACTTTCAA
GTAGCGCAAGTCCCCATCTCTGACTGCAATATCAAGTGCAAGTACAGTCTCATAGCTCTA
AGCTACGGTTCATCGTCCCCTCTCCCGGCGATGCCATTTCTGCTCGCCTTCACCGCATTG
ACTGCGCCAACAAGAGCGACTGCCACGAACAGCACCCCGTTGAAAAGCGCCAGCATGAAG
AAAGGCGCCCCAGCCGTCCAGCTATCAAACAGAGAGCCACCTAACTTTGTCAAAAGCAAG
ATTCCCGCACCGCCAGCAAAGCTATACACGCCCGCAATGCTACCCTTCAGGTGCGACCTA
TCCCGCGACAGCTGGTCCGTTGCATTACTCCTCTGGGGAAGCAAGGGCGCTGTCTCAGCA
CCTTCACTAGCTCCGACATGACCGTCGGCAGTCAACGTCCCAGAAGTCGAAGGTCGGCCG
TCAGGAGAAGGAGAATTACGACTAATACCCCGACCCAACAAGCCCAGGCTACAGACGATC
GATCCGATCTGACTGATCCCGATCATGATCACGGCGAGAAAGGCCCAGCGGCCGCCTTCG
CTGTGGAAGGCATCGGGATTGCGAAGCATGCCGAAGGCAACGTATCCACCTACACCTATA
GCTGCAGCGCCTAAGAGAGGCCACTCGGAACGGCCATTGACCACTTTACCACCTAGCCAG
CCAAATAAGGGAGCACAGATTAATGCTGCGGTCTCCGCAATGCCCGTGAGGGCCGAGGCG
AGCGTGTAGGCACGTTTGCAGTTCTCCTTGATATCTGTCAGGTTATCTGGGTTGCTCGTA
CATAGGCCGTTGCGGACGAAGTAGGCATTGACGAACAACGGTATGAATAAGCTGATTCCG
ACGCTTGAGGCGCGAGCGACGAAGCCGCCAAGGTAGCCGAGCCCGATGCTGGGGTCTGTG
AAGCCTAGCTTTAGGCTTTCCGCGACCAACTTTAGGTAGGAAGGTGCTGGCGTGAGAGTG
ATGTGTAGCTGACCTCGCTCATCTCTGTGTGTTGTTTCGTCATACGGCTGGCGCCAAAGG
TTGGAGAAGGACTTCTCATTCTCGCCAGGTAGGTTGCGAAGCCCGCCGAAGATGAAAAGG
GCGACGCAAAAAGCGATCGCTCCAACAATGTAGAAGCTTATCCGCACAGACTGTGGCCGG
TCCTCGCCTCTATCCTGGAAGTAGGCTGGTAGAGGCAGGAAGAGTAGCAGGGCCACCAGT
GCTCCAGCGCCAGTGAAGAATCCTACAAGGCCAGCTAGTTGCGACGTGCCAGAAGCTTCA
TCGGACGCGTTCTCATCCGGTGTTCTGGCAGCATCACGAGGCCCGTCGCGGCCGCGTGTT
CGGGATTGAGATGAATACCTTCCCGGTGTGATCGTGATCTCGCTACTGACGCTTGGGCTT
GGTCCATGGCCAATGCTACCATTCCTGCCAGGTCTCTCTTCCTCTAACAGCCTGGCGGCA
TGTCCATTAGCAGCCGCATGACCCTCCTCATTGTGTACATTCTTCGGTGCCGTGCCCGCC
TCCTCAATGTCTGAGTCCGTCCTCTTTGCTACCATCGCAGGCAGTACCGCTGTCACCATA
GTACTGCATGCCGCACCTCCTAAGCTGAACCCGAGCCTTCCTAGGATAAGCTCTGGATAG
ACATTTGTGCTCTTGACCAGAAGTATCAGACTTGCTCCGACGATGATGTATCCGGTCACT
GCAACCCTCCTTACACCTATCCGATCGCTGAGCAAGCCCCATAATGGACAGGCTACCAAT
GCCAGCAATTCATCTGCGAAGCCTAGCGTGCCCACATCGTTGCCTACATGCTCATGCTGA
CCGATCACATCGGTGACAACGAAGCTGATGGTCGAGTTGAGGAAGACCAGGAAGGAGATG
CTAAAGAGTGCAATGCCGCCGAGATAGGCCGTTGCTTGGAGGGGCGTAGCTGTGAGCTTG
GGGAATAGGCGTTGGGGCATGATGAACGGCGTCCCGTTGTTGGGTATGGATGGATCGTAG
CGTCGCAATTCGCACGTCGTCTTGTCTGATCAGGCTGACAAGATTCAGACTGCGGTTTGG
TGGTCTTGGTCTACAAGATTTAACGCAACTGGCTGTGTTGCGATCATACTATCAGTGTTA
TGATCCGCATTCCCCATGT
>MATOU-v1_1285454
ATGTATTAAAGGCGAAGGTTTATGATGAATGCTAAACGACAAATGACAAGATTGTCTCCG
ATTCTTAGAAAATGAAGATTCGCAAAACTTGTTTACTCTAAACTGATGGGATTGATGATG
ATTCAAAGTCTTATGTCTGATCACTGATTTTTGAGCATGAATTCTCTCAGACATTTTGCC
AGCCGCTCCGGCTGTTCCAAAGCGAGACTGTGACCGCATTCCTCGAACAGCTCGCTACGC
TGAACTTCTTCTGCAAACTTCAGCGCGTGATCCCGAACAGTAGGTCCGAAGAACTCTGGT
GCACCGATAGTCATGACAGGGCAGGTCAACTTCTTCTTCGCGAGAGCAGTATTGATCTCC
CCATTTTTAAAGCCGGCCCTGTATGTTTCGAGTATGCCTCGCAGACAGCCTGGTTGCTTC
ACGCACTCGATCCAATGGTCTAGAGCTACAGGCTCAATTGCGGTTGGATTAAAACATTCT
TGACGCATGAAGTGCTCCCAGAACTCTTTCTCGTGTCCAGTAATCAGCATTTCTGGGACA
TGGGGCAGCCAAAAGAACGGCAGATGCCAGCACCACACTCCCTCTTGTCGGAATTGAGCA
GTCACGTTGTCCTTCGTCCAGAAAGAACTCTCCTCCAAGCCAAGCCCGGAGATCAACATT
TCGCAGAACGACAAGGACAGCACTCGGTCTCGGTACAGAGCAGTCAATGCATATGCGTAT
TCAGCGCCTCTGTCTTCTCCGTGAACGTGATACTTGGAGTGTCCAAGCTGTTCCATGAGC
TCGGCAAGATCCTGAGCGCACGTCTTGCAGTCATAGCCGTCGGTAGTAGGCGGTTTGTCT
GAATGGCCAAACCCTCGCACGTCAGGCGCGACTATCGTGAAGTGCTCGGTAAGCAAGGGG
AACACTTTATACCAGTAGTAAGAGTCCTTTGGCGTTCCATGTACAAGCAGAAGGACGTCT
TTCGCCGAGCCGGCGGTGATGTAGTGCATACGAATGCCATTGACTCTGATCCGCCCATGT
TTGACCGGCCGATTCCTGTGATCGTATACCTCAGCCTTTCCCGACATGATTCTCTCCCCA
TGT
>MATOU-v1_1285609
GTTGACTCCTTCTCCGGCATTCCTTTCGCTCTCCCACCTACAGGCACTCTACGGCTCAAG
CCGCCACAGTCACGCACCTCTGTCTTTCCAGGTGGAACCTTTACTGCAACTGCTCCCGCG
AAGGCATGTCCGCAATTTGCCTTTCAGGTTGACGGCACAGACTTACCCAACGATATCCCT
TCGGACGTGTTAGGGGAGTTGCTCAACACGCCTCTCTTCCAGAAAGTCCTGAATGAGGAT
GAGGATTGCCTACAGATCAATGTCCAGAGACCTGCCGGGACGAGCAAGGATGCCAAGCTG
CCCGTCCTGTTCTGGATCTATGGCGGTGGCTTTGAGGCCGGGTGGGCCAGTATGTATGAC
GGAAGCAAGATCGTTCAGAAATCGGTGGATCTTGGTCAACCCATCATGTATGTGAGTGTG
GGTTACAGAGTTGGTGGCTTCGGCTTTCTGGCCGGTGATGATCTGGCAAAAGAGGGCTCG
ACAAACCTTGGCCTGCGTGACCAACGGCTCGGTCTCCAATGGGTGCAAGACAACATTGCC
GGGTTCGGTGGTGATCCCGAGAAGGTTACGATCTGGGGCGAATCTGC
>MATOU-v1_1285697
CGAGGGAAGAGTCCGCCCGCGAAGCTCGAGCCTGGTGCTGAAGGCGATCGATTCGTGCTC
ATCCCTCCAGCGGTCTCATCGACGTACAAGGAAATCACCCGTATCGATCGTGAAATCCAA
CCGGCCCAAACTGGAGCGACATGGTATCCTCATCGTCCTCAGAAGGCGACGGAGCTCGAG
CAGGTCGTGCTCCATTTTCACGGTGGCGCATATGTGATTGGCGACGGACGGGAACAGGAT
GCTGGGTTCTTGGCACGGACTCTTCTCAAGGCAGGGAAAGGTCGTATATCGCATGTCCTC
TGCTCGCAATATCGCCTTTCCGCTGGGAAAGGTCGGATATCCCATGTCCTCTGCTCGCAA
TATCGCCTTTCTGCTGGAGATCGCCAGGGACGCTTCCCTGCTGCGCTGCAAGATGCGCTG
ACGTGCTATGCGCATTTGGTCCGGACCCAGGGCGTGGCGCCTGAGCGGATCATCGTGAGT
GGCGATAGCGCAGGTGCTAATCTGTCGCTGGCTCTGCTGCGCTATCTCGAAAGCTATGGC
GAACCTCTAGGTTTGAAGCCACCAGGCAATGTCTGGTTATGGTCACCATGGCTTGATGCC
GTCGCCAGCTCTAAGAAGCCATCTGAGTCTGCATCACATTTCCAGACTGACTATGTCACT
GAGGCTTTTGGTCATTGGGGCGCAAGCTGCCTGATGCCTGATCCCTCAACCGGCATTACA
ATCCACAACCCTTACATCCAGGCTTATGGCAATCCGTTTGCAACAACGGCGAAGGTCTTC
GTCCACACTGGTGGATTGGAGTTCATGGCGAATCCGATTTTGACTTTCGTCGAGCAAATG
CGTAGCGTCAAGGGCAATGTAGTAGAAGACCATCTTAGTGAATATGGACCGCACGACATC
ATTCTTTTGGGAGAGAAGTTGGGGTTTGAGAGGGAAGCTTTGGAGGCTGCCAACGCGGCA
GTTCAATCGCTGTGATTTGATAGGAATATGATATAATGTGCCAAAATAGTTGGTATAAGT
ACCTTTGCAGCATTCTAAACCACTCAGATCATGAGCATCACTCCTTCTCAGCAGGCCAGA
ACGCCCAACCCAGCGTGATAAGAAACTTTAGTCCCACTGCAGACCACAATGAGCCGGCAA
GGCCAACGCTACTGTGAGCCCAGACACCTCCAATCATAGCGCCTATCAGCAGCAGAATTG
GAGCTGCAGTCCGCCTGTTCCGTTCCACATTCTCGGCCAACCCCGCGAAGAGCTTCGCAT
C
>MATOU-v1_1285834
ACATGGGGACAGCGCATACTCTGTAATACAACAGACAACGGGACTAGCATCAACAGTTGC
CATCTTGGACATCAATCACGAGCTTCTCGACCCTCTGATCATCGACCATCATCTGCCCTC
GTCCTCAATTAGCCACCACACATAGGCCACCATGGCCGCTCACGTCCTCCACAGCGAACA
ACCCGCTTTCTCCTTCCAACAAGCGCCGCAAACCGCCGCCGTCCAACCGACACAACACTC
CTTCTACCCATACACTGACAACGGTGGGTCCACTCTGGGCATCAGCGGCGACGGCTTCAC
CATTCTCGCGGGCGACACCCGTCTCACATCCGGCTACAACATCCTCACTCGTTACGCACC
CAAGCTCTTCCGCATCGGCGGCCATGGACCGGAACACGAGGGCAGCAAGATCGTGCTGAG
CGTAGTAGGCTTTGCAGCCGACGGTCGAGCACTGCAGGAGCGCCTAGACACCGTGTGCAA
GATGTACCAGTACCAGCACGGCAAGGAGATCTCGGTGCACGCCTGCGCGCAGAGGCTGAG
CCATATCCTCTACAACAAGCGCTTCTTCCCTTACTACGTGCAGGCGATCCTTGGCGGGAT
CGACGAGGAGGGTCAGGGAGCGCTGTACTCTTACGACCCCGTGGGGAGCTACGAGAGGGA
GTACTGTCGCGCGGCGGGTGCGGCCAGCAGCTTGATCATGCCTTTCCTCGACAACCAGGT
CAATCTGAAGAACATGTACGAGCCGGGTAGCGTGCAGGGGCTGGAGAAGAAGCAGCTGGT
GCCCAAGCCGCTGGACAGGCAAACGACGGAGCAGTTGGTTCGCGATGCGTTTTCGAGTGC
GGTCGAGAGACATATTGAGGTTGGTGATGGGTTGCAGATGATGGTCATCACGAAGAACGG
GATTGAAGAGGTGTACAACCCGTTGAAGAGGGATTAGACGATGATGGGTCAGAGGTATCG
AGGTCTCAGGTAGCTCGGGAGATGCGACGTACCGCTGCATTAATCATTCGACGGCCGGGC
ACGCGAGAGCTTGCTTCAGCCTTGGTCAGATACAGCAGTTTTCACCGATGAGACTCAAGT
AGCGTGCACTAGACAAGCGGATTCATGTACAACTATAACAAGCAGCGACAATAAGCATTT
AGAAGATGGTTACCAGTCCACCTTACATTTTTGGTGTTTTTGATCACTTCAACAGGCCCT
GAAATGACTGTAAATGTACTCTTTGG
>MATOU-v1_1286268
ACATGGGGAAGTGAAGTTAGTTGTTCGCGTTTCTCGCACTTCGATCACACGAAATCATTG
CATCGTCTCTTCCATCGTCCATCATGGCACCGAGCAAAGAGTCTGAGCTTCTGGCTACGG
TATTCAAAGAGCTTGCTGCAAAGATGCCAGAAGATCCATATATCTCCAGGGCATTGTACG
ATCACTTACAGGATGTCGCCACTGAAGCTCCGGGAGTGACTTTCGAGGACCTTGTTCTCC
CTAACTCGGGAAAGCAATATCGTGGACCTGCCAAATGGGTTAGGCCGGCCAATGGTTCGA
AACGCCATGCCTTGCTCTTCCTCCACGGCGGAGGATATTGCTTTGGATCACCCAATAGCC
ACAGGAAGATGGCGGCGCATTTTGCCAACGCCTGCAATGCTCCAGCGCTCATGGTTGACT
ACCGGATGACACCTGAACATGCTTATCCTGCGGCGCTTGACGACTGCGTGTCCGCCTACA
AATACCTTCTTGACCAAGGTTTCGAAGCACAAAATGTTGTCATCATAGGCGATTCGTGCG
GAGGAGGCTTAGCTAGCACTGTGCCGCTCAAGGCCATGCGTGAAGGACTACCTCGACCCG
GTCTGAGTGTAGCCCTCAGCCCATGGACAGATGTCACAGCCAAAACCAGCAAGTCCCTTC
AAACAAACGCCAACAACGATGCGCTTAGCACACCGGCAACTCTGGGCATGCTGAGGGGAA
GATATCTAGCTGACGGCGCAAAGGCCGAAGACCCGCTCATCAGCCCCATTTTCGCTGGGG
AGGATGAGATGAAAAAATTGCCGCCGCATTGGATCTCTGCTGCTGGCCATGACGTTCTAC
TTGACGATGGGATCCGTATGGCTGAGAAGCTGAAGGGAGCTGGTGTTGAGGTTGAATTGA
AAGTTCACGAAGGGATGCAGCACGTCTTCGAGTTCCTAGCGGGCACAGCGCCAGAGGCCA
ATCAGTCTATCCGAGAGATTGGCGAGTGGGTTAGAGAGAAGACAGGTGCGTAGATTTGTA
TGTGATATGAAACAAGTTTAGGTATCGTCCAAGCAAATTTGTCGTCTATGATCTCAATTC
CATCTCATGCTCACAGGCTTCGAAGCTGATAAGTTGCAAATTGCATGGCGAAACAATGTA
TTGAGCTCAAAAAAGAAGGGAGAACAGGGAGAAAGCACCAGTGCCACAATGCTGCGAATG
CAGGAAGTGTGGCATTTGGAAATAGCATTCGATGTCTTCCGTAAACAATCATACGAATCG
GATTGATGACAAGGGCAAATCTCAGGCCATGGCTGTTTCCCATGACCTTTCTTCCCTCCA
ATTCCCTGAAGTCAATCATTGCATAAAGCGAAGACAGAAAGCTCCCATGCGTCATTTGAA
GAAAGGCGAAAGTAACATCTTGCTGTCCACATTGACATGTAAAAACGGCAACCCGAAGGT
AGTAGCTCTACTTCCCCTTGTCGCTCTTCCCCCTCAGCCACCCTAACCCGATACCACTCG
ACGTACTCTCACTCTTGCCCATAAGCGCATCAGCATCGCCCTTCTCGCCCTTCCTCAGCG
CCGCCATAATCTCTTGGGACCGCTTCCTCGCAGCTTCGGCCCTGTCGCTGGTCATGCTAT
CTCTGTCCATGACGTTGGAATTTGGTGACCATCCCCACATGGCCTGGCCATAGTCTGAGC
CTTCATAGTTGCTGCTTTTGCCGCTCATGGTTGTTACTTGAAGAGAGTTCCCAGGAATGG
GTAGACTTTTGCAAAGATTGTGGGCTCCTCGATCGGTCTACTCTTCCAAGGTAAGCGGTG
TCGGTGGGTCTGAGGCAGTGGATATCGTCTTCTTGAACTCAGACAAGGTTGGAAAGAAGA
TGGTTTGGAAATAACTTAGATATAAACCAAATCGGGGCACTTGATCGATACTTATACGTC
CTTCCCTTTCCAAAAAGCGGCACCTTCCCCATGT
>MATOU-v1_1286355
ACATGGGGCAGAAAATCATGTCGGGAAAGGCTGAGGTATACGATCACAGGAAGCAGCCAG
TCAAACATGGGCGGATCAGAGTCAATGGCATTCGTATGCACTACATCACCGCTGGTTCGG
CGAAAGATGTCCTTCTGCTTGTACATGGAACTCCCAAGGACTCCTACTACTGGTACAAAG
TGTTTCCTTTGCTTACCGAGCACTTCACGGTAGTCGCGCCTGACGTGCGCGGGTTTGGTC
ATTCAGACAAACCGCCGACTGCCGATGGCTACGACTGCAAGACGTGCGCTCAGGATCTTG
CCGAGCTCATGGAACAGCTTGGTCACTCCAAGTATCACGTTCACGGAGAAGACAGAGGTG
CTGAATACGCATATGCACTGACGGCTCTGTACCGAGACCGAGTGCTGTCCTTGTCGTTCT
GCGAAATGTTGATCTCCGGGCTTGGCTTGGAGGAGAGCTCTTTCTGGACGAAGGACAATG
TGACTGCTCAATTCCGACAAGAGGGCGTGTGGTGCTGGCATCTGCCGTTCTTTTGGTTGC
CTCATGTCCCAGAGATGCTAATTACTGGACACGAGAAAGAGTTCTGGGAGCATTTTATGC
GTCAAGAATGCTTTAATCCAACTGCCATTGAGCCTGTAGCTCTAAATCATTGGATCGAAT
GCGTGAAACAACCAGGCTGTCTGCGAGGCATACTCGAAACATACAGAGCCGGCTTTAAAA
ATGGGGATATCAACACTACCCTCGCAGAGAAGAAACTGACCTGCCCTGTCATGACTATTG
GTGCACCAGAGTTTTTCGGTCCTACTGTTCGGGATCACGCACTGAAGTTTGCAGAAGAAG
TTCAGCGTAGCGAACTGTTCGAGGAATGCGGTCACAGTCTCGCATTGGAGCAGCCGGAGC
GGTTGGCAAAATGTTTGAGAGAATTTATGCTCAGGAGCTAGGAATCAAACACAATGTTTG
ATATCATCATCAGTCCCATGCGGTTAGAGAGTAAACACATCTTACGCGTATCCTTAACAG
AATCGTACAAAATCTTG
>MATOU-v1_1286356
ACATGGGGCAGAAAATCATGTCGGGAAAGGCTGAGGTATACGATCACAGGAAGCAGCCAG
TCAAACATGGGCGGATCAGAGTCAATGGCATTCGTATGCACTACATCACCGCTGGTTCGG
CGAAAGATGTCCTTCTGCTTGTACATGGAACTCCCAAGGACTCCTACTACTGGTACAAAG
TGTTTCCTTTGCTTACCGAGCACTTCACGGTAGTCGCGCCTGACGTGCGCGGGTTTGGTC
ATTCAGACAAACCGCCGACTGCCGATGGCTACGACTGCAAGACGTGCGCTCAGGATCTTG
CCGAGCTCATGGAACAGCTTGGTCACTCCAAGTATCACGTTCACGGAGAGGATAGAGGCG
CTGAATACGCATATGCACTGACCGCTCTATACCGGGACCGAGTGCTGTCGTTGTCGTTCT
GCGAAATGTTGATCTCTGGGCTTGGCTTGGAAGAGAGTTCTTTCTGGACGAAGGACAATG
TGACTGCGCAATTCCGACAAGAGGGCGTATGGTGTTGGCATCTGCCGTTCTTTTGGTTGC
CTCATGTTCCAGAAATGCTAATTACTGGACACGAGAAAGAGTTCTGGGAGCACTTTATGC
GTCAAGAATGCTTCAACCCAACCGCCATTGAGCCTGTAGCTCTCGATCATTGGATTGAGT
GCGTGAAGCAACCAGGCTGTCTGCGAGGCATACTCGAAACATACAGAGCCGGTTTTAAAA
ATGGGGAGATCAACACTGCCCTCGCAAAGAAGAAACTTACCTGTCCTATCATGACTATCG
GTGCACCAGAGTTCTTCGGACCTACCGTCCGAGACCACGCGCTGAAATTTGCAGAAGAGG
TTCAACGTAGCGAATTGTTCGAGGAATGCGGTCACAGTCTCGCATTGGAACAGCCGGAGC
GGCTGGCAAAATGTTTGAGAGAGTTCATGCTCAAAAATTAGTAGTTAAACAACAAGAGTT
GGAATCATGACCAATCCCATCGGTTTAGAGGAGGCAAATTTTGTGAGTATTCATCTTCTC
AGAACCGTATATAATCTTGTCATGTGTCGTTTTCATTCATCATAAAACGTATAGCCT
>MATOU-v1_1286676
TTCCCACCCAGCACTACACCTTCAATCCACTTCTGAATCGTGTCGTTAGTCTGCTCAGGC
GTATGCCACAGAGCCCAATGGCTCGCGGGGACCTCCGCCCTGGTGAGGTTAGGAATCGCC
TTTTCCATCCCCTGGCTAAGCTTCGGGATCAGAATCCCATCGTACTTGGCCTGGATAAAC
AGTACAGGCTGCGGGAGATGATTGCGCGTCGCGGCTGGGATATTCTGATCTTGTTCCCAA
TTCAGACGCCTTGTGCGGTACCAGTTACAAGGGCCTTCGAAACCGGTCTTGGTGAATTGT
TGGACGTAGAAGTCCATATCCTCATCATCAAGCAAAGGCGTCTTCCCAAACTCCTCCGTC
TCCACCAACTCCAAATCCACGCCCTCCTGCGGCGACATGAACGGTTTTCCACTCTGCGCC
TTCCCGCCATAAGCCCCATTCAAAAACTTCCTAATCCTCTTCTCATCCTTCCCTAGACAC
TTCTCAACCGGATGGTCCTTACTGCCCCACTGAAGCTGATACCCGAAAACATCCAACCCG
CCCTTCACCAGCTCCTCCACGGACCTATACTCCGGCGTGACGGGAAAATACGGCGTCGCG
ACACTAAACACATGGCTCACCAGCTCCGGATAGAACTGCGCAACGCGGTAGACGACGGCA
CCGCCCCAGTCGTGGCCGCCAAGGATGATCTGCGGGATCCCCTGCTGCCGGGCCAGTTCC
GCGATGGCGTCCGCGTGGATCTTGAACGTGTAGTCCTTGAGGTCCGGGGAGAAGCCGGTG
TCGCCGTAGCCCATGCAGTCGAGGGCGATGCAGCGCAGGCCTTGGGCGAGCAGCATGGGG
ATTTGGTATTTCCAGGCGAGGGAGAGGTCCGGGAAGCCGTGGATCAGAATGCAGGTGCCT
TTGGTTTCACCCGGGGGTTGAGCGTCGAGGTAATGCCAGCGACGGCCATTGAGTTGAGCG
AATTGGCTTTGGACCCTTGG
>MATOU-v1_1286699
GGCTACTTGGTGGTTGTGCCGGATCTATTCCGCGGCGATCCTGTTCCTGAGAACGCCTTA
TCCGACCCGGACTCCGACTTTGACTTTCCCGCCTGGCAAGAAAGGCACCCATCTTCGGAG
GTCAATGCTATCATCGATTCCACAATTGAGACCATGCGCGGGGACTTCGGGGTCACCAAG
CTAGGCGCAGTCGGTTACTGCTTCGGTGGTCCTTACGTGGCGCAACTCCTTGCGAACGGC
AGCTTTGTCTCTGCCGGATTCACTGCGCACCCCTCTGGCGTAGAGCTTGAGCAGTGGCAA
AACGTCTCGAAGCCCATCAGTGTTGCATACGGCGCGCAGGACGAGGTCGTCCCGCAGGAA
GATCGACACGATGCCGAAAATGCCTTCATCAATGGCAACAAGACGTTCGAGATCTCACTC
TATGCGGAAGTTGAGCATGGGTTTGCTGTGCGCACAGATCTGTCAAACAAGATGAAGGCT
TTTGCGCAGGAGAGCGCTTATTTCCAAGCTGTAAGGTGGTTGGATGCATGGGTAAAGGAT
GTGCCGGTGATTGACGACTAAGCGTACAAATTCCAATTTTTTCACAACGTATTGGATCAA
CGCTTCTATCACAGTAAACCTTCTCGTTAGGAAGGAAGCTGCTCCTTAATTGAACGTCTA
AGATCGCTCTATAGGCTGCATATGTACAATGATAAACCTCAAATAACCCGTAGTAGACAG
A
>MATOU-v1_1287323
GCCGGTACATGGAGGAACATCACAGGTCTATCGGTGGCTTTGCCATCCTCAAGCTGTTTG
TGCTTCCGTCCAAACCATGCCAGGCTGTTGAAGTAAGTATAATCGCAAAGGTAATGCCCT
GCATCCTCGCTCGGTCGGCAATCTGCACCGTGGAGGGGCGAGTCTTCTGCAGCCTGCGAC
ACAGTACTTTGCCACCTCTGAAGCAGATCATCGTAGCTTAGAGAGCTTTCCATCATGACG
GGGCAGTCAGGATACTGATAGAGGACATCTTCTACTTTCGGGACGTGTCCATCGATATCC
GTGTGCTGGCCGTAGTTGTCGCGATGGGCGAATCGCTCGGCGGTGTAGAACGTTCGGCCG
GAAGCCATTCCTATATGAAGGACCAGATCGATTGTGCCGTAGTAGGATTCCAGTAAAGGA
GGAATCAGCGCCCATGCCTCCTCGTAGCAGACTCGTATGGGTGTACCAAGGCTGATTATC
CGAATCTTCTCACCCGCTCGCGTTGGCTGAGGAACAAACTCCGGGAGCGTTCTGGCTATC
TCGAAAGATGGGTTTACAGGATACTTTTGCTGGAATGGACCGAAGCCAGTAACCAGTATT
GTGTATGGCCGACTGCCTCCAGCGCCGTTTGAGACCTGTTGCGGATCTTCGTTCGTCATT
TTACCGAGCAATCATCAAAGGAATTTCCCTTAGAGCCAGCAGCGTTGATGACAG
>MATOU-v1_1287732
CTGTGTAGGAAGATATGCGTGTGCGCGTCTACCAAGCCGGGTAAGACGCACTTGCCGCGG
AGGTCGATGTCGGGCTCATTGATGGTTTTGGGTAGATTTTCCTTGCGCTGGTAGACCTTG
GAGATGAGACCGGTGCTGAGATCTACAGCAAGGGATGTTGAAGTGAGCCATTTCTTTTGC
TGAGGATCGAACAGTAGATCTGTTTGGATTGTGAAAGTCCAGTCTTCGGTAGTTCTCATC
ACCATGATGGGCTTTCGGTGAAAGTTTGTGTTGCTTTGGATGCTTGGGTGATCAATTCAA
ATGACCTGGAATGTTTTGGAAGATTCGGTGCTCGCTTGATGCGCGATTACCTTGATGCTC
GTTTTCGAAGTCCGAAAATAATGACTGTCGACAGTGACGACGAAAGTAGGATCAGGCTTA
CAGTGCTGCCTAATTGGCCAGCGCCGAACGTCGAAGCTTTGATAGCTCTTTGAAGCTTGC
GTTCGGACAGGTGAAAGCTTTCCTACCTTCCTATTTTGGTAATCGGCTGTGAGCCTGATG
TGTAGCACCCGTAGCACGTTTCCACAGCAGCGCAGAATAAGATCTCGCATTTCCAATTCC
TCCGAGGTGTCAAGTTATGGAAGAGTTGAAGCGCGGAGTCCCAATTTCCAGCGTATCACA
AAGAAGTAGGAGTTGTATGGTATCTACAGATTTCGTCAGTCGTCATAATGTTACAGCCAC
AGAAAAGATTTGTTGTCCCAGGGGAGAGCATTCTTTCCCTCTCTTCCCATCCACAGTAGT
CCTCCCAATCGAGTCTATCAAGCCCCCGTCGGATATCCCATCTGCCTCCTGAATGCATCA
GCATAGCCACCAATCTCACCGCAATCGCTATCTTTCCGTTTATCCTGCGCCTTAGGCAAC
CACTCTCTAATCTGCTCCAGCCTACTATGGCTACTCGGATGCGTACTCAGGAACTGCGGC
GGCGTGCCGTGCTCTTGCTTCTCCATAGCTGCCCATAGACCCATCGCAGCCGACGGATCA
TAGCAACTCTCCGCCATCATCATCAGCCCAATATAATCCGCTTCTGACTCTTGCGCGCGC
GACCCTGGAAGGTCATAGGCAAACTTCACCAGCATTTGCCCGATTCCTGGGTCCAAGCCT
AGAGCCCAGAAGATGCCTATCACGGGAAACATGACCGCATAGCTCGAGCTCATACGCTCG
GCGGCGTGGTGTGCGACGTTGTGTGCGATCTCGTGCCCCAGTACCGCGGCTAAACCGTCT
TCGCCTTTGGCCACGTCGAGTATACCCCGGAACACAAACACTTTCCCTCCCGGTATGACG
AACGCGTTCTTCATCGGATCATTGATGACGTGGACCTCCCAGCCGTCTTCGTGCGCTAGT
CCACTATGCGGGATCAGACGATCTAGTACTTTCTTCACCAGTCGGTGCTCGTATGTGTAC
TCGGGCATCAGTTTTCGTCCAAACTCTTGTATCGTTTGCCGGTACATGCTTTCTCCTAAG
CTCTTCTCCCAGCTAGCGCTGATGATGTTGAAGCGGTAACGGTCTGAGACGGGGACCTGT
TCGAGGTTGGAGACGTAGATGGTCGCGCATAGGACAGTAATTCCGGAGACCTCGTAGTAG
AATGTTGGACGTGCAGCCCATCGGCGGAAAAGACCCTGGGAGCTTTTGAAGGTCTGGTAG
TTGAATGGTCGTCTCCGGCCATATTGCTGTTGTCTTGAGCTGTGCGAGAGAGGGCGGGTA
TACTGTTGCTGGTGTCGTCGTTGTGAGCTCGCGAAGCGCTGCCGAAAAACATTGTTGACT
GATGAAAGAGTGCTAGTGCGTGATGAGCCTGTCCAACTACCTTGATGTTCATGGGCAGCT
GCTGTGTGATTACTGCGCGCACGTACAAGGCGAACAGCCTTTCCTTGCCAGGATGGGAAC
AAAGGATTCCCGCGCAGGGCGCTTCCAAAACACCGTTGCCAGACAGACATATTCGCGATG
GAGCACCGAGCCTTTCAGTTTTGCGATCGCAGTATCATTCCCATGT
>MATOU-v1_1288349
CCTCTCCGGAGCGGTCAATGCCTTTCCACCATGGCATCATGGTCCTCCAAAATGGGGCCA
CAATGACCACGACTATCGTGTGTCGACAACATCCGGCCACGTACGTGGCAAGGTCGACCC
GGACCTGCCCAACGTGCAGCAATATCTCGGTATTCCCTTCGCTGTTCCCCCGGTTGGCGA
TCGAAGATGGACAGCACCAGAGCTGCTAGACCAACGTGAGGCCGAGATAGATGCTACTGA
GCTGCCAGTCAGCTGTATGCAATATCTCAGCAACCAAGGTAGCTCGGTATATGTACGAGA
GATTTTCGAATTCAACCTTCAAGGCCTGAACCGAACTGGAGCAGTTAGCGAAGACTGTCT
TACCGTATCTGTTTGGACACCGAATAGCGTTGACGACAGACACGGCTGGCATGATGAACA
TCACTGGGGCCCTCCTAAGGCTCACGGTAGCAAAGAAGAAACTGAGGGCCTGCCTGTGCT
TATTTTCTTCTACGGCGGCGGCTTCCAAACCGGTGGCGAGGATGTGCCATACCAGATTCC
AGCACAGTGGGTCAACAGAACTCCAGACCACCTGGTCGTATCATTCAACTACCGCCTGAA
CATCTTCGGATTCCCGAACGCCGCTGGACTCGACGAGCAGAATCTTGGCTTGCTAGATCA
GAGAGCAGCTGTCGAGTGGTGCAAGAAGAACATTGCTGCTTTTGGAGGTGATCCCGACCG
TATGGTGATCTGGGGACAAAGCGCTGGCAGCATCTCGGTCGACTATTATAACTACGCTCA
CTATGAGGATCCCCTCGTCACAGGCCTCATCATGGACTCGGGAACAGCCTACAGCGACAT
AACATCCGATGATTTCTCCCAGAGTAACTTCACCTTCGTCGCTGAGAATGTTGGCTGTGA
CGGTCTTGGTAGCGATCCTGCAGGACAACTCGCATGCATGCGTAAGGTAAGCGCAGACAA
GATTGAAGGCTTTGTCGCCAAATACCAGGAAAGCCGCGATATTCCCGCCATTGGTTTCAA
CCCTATCCCGGACAACAAAATAGTTTTCGAGAATTACACTGAGCGGGCTGTGGCTGGCAA
ACAAGCTCAAGTGCCGGCCATCGTGGGGACCAACACTGAAGATGGCGTGCCGTTTGTGCC
CTACCACCCTAGTGGGCCTGACAACCAAACAGCAGTTCTAGCAGCCCTACTCCGCACTTT
CTTCTGCCCTGCCACCGAGACGCTCAAGTACCGTCAGCAGACAGGCCTGTCATCTTACCG
CTACCTTTATGCCGGGAATTTCAGCAACGTATCGCCAGAGCCATGGATGGGCGCGTATCA
CAGCTCCGAGCTGCCGATGCTGTTTGGAACTCATCCCAATTTCAGAGGGCCAAGCACGCC
ATTGGAGTACGCCACAAGCCATGCTTTCCAGGACGCTTATGTCGCATTCGCTCGTGACCC
AGAGCATGGATTGGCCACGCAGGACTGGCAGCAGTACAGCAGGTTGGGTGAGGATACAGT
GAGAGAATTTGGTGCGGGAGTGGCAGCTCAGGACACGAGCATTGGTTCTACCGAGGACTT
GTGCGCGTTTTAAACGAGGGCAGAACGGTCGCATGCCCGTTAGATGACCAGCATGAAAGA
AATCATTGGTAGAACAATTCTCTCAATCTTCGTGCATCTCGTTACCTAGAGCTTTGCCCT
ATGACTAGGAATGTCCTCTACGTTCTCTATGTCTCTGTGTATGTCCTTCGCTTTCTCGCT
CCAATTAATCCTCTTCTTTTCTCCGTCTCCGTCGCTTTCTCAGAGGACTTCATAGTGATA
>MATOU-v1_1288726
GAAGAGGCCGCACGCTATCACAATTTACGAGCTAGTCGGGCTCGTCGCAGAAGTGGCGGC
AGGCGAGTCACAGAGATCGCATCTCGTCTCGCTCGTCAATGTGTCGATCGGAGAACCAGA
GCCTACTCAGTCGCCCAACTGGCATCTTGTCAACGATTTCTTAGTACGACCTATACCCGA
GGACGAAGCACTTCACTTCGATGCTCGGTGGAGGCTACCATCGGTCATCATGTATCAGGC
CAAATCCAAATCGCATATCCTCGACGATAGCTGGAAGAGAGAACTGGACACTAGTGTGCT
TTATCGCAGCGTACCTCAACCGTCTCTCTCGGATAGCTACCGATTCAGGTCGCTTGCGCA
GACGGATCCTTTGCCTGGCAGCGACACTCACTGCGCTATTGACGCTGAGTTTGTTCGCTT
GCTACGGGAGGAGATTGACATGGGCGCTGACGGCTCACGTACCATCACGAGACCCGCTCG
CTCGGGTCTCGCCCGCGTATCTGTCCTGCGAGGGGACGGTCAAGAGCAAGAGCTGCCTTT
CATCGATGACTACATTGCTATCGACGAACCCGTCGACGACTACCTCACCCAATGGTCAGG
CTTACAACCCGGCGACCTGACGCCCGGAACGAGCCGCTTTGCCTTGGTCAGTCTGAAGGA
AGTTTACAAGAAGCTCTGGGTCCTGCTCAACCTTGGATGCAAATTCATCGGCCATGGCTT
ATCGAGCGATTTCCGGACCATCAACATTCACGTCCCGGAGTCGCAAGTCATAGACACGCA
GCATCTCTTCTCACTCGGCGAACGGACCCAACGGAAGCTCTCCCTGCGCTTCCTAGCCTG
GCTCTTACTACAGGAGGACATTCAACAGAACGGCCTGTCAGGCCACGACAGCATCGAAGA
CGCCCGGACAGCCCTCAAGCTCTGGCGCAAATACGTCCAGTATGTCTCCGAAGGCAGCCT
GGAAGATGTGAAAGACGATATCTGGCGGAACGGGCGACGGACGGAGTTCAAAGTCCCGAG
CAATGGGGCGAGGAGGTTGCCGGAGACACCCAAGAACAGCGCGCCTAGTACGCCGCTCCA
GCCCCCAGCGAGCATTGCTAGGATCAGTACGCCTTCCCGTTCAGACGTTGGAAGCCCGCT
GAAGTAAAGAGAAAAAAGAAGGAAAGATGAAATGGTGATTGTTTGAACAGGAAATTTTTG
TGATATACTTCATAGACCCATTaaaaaggaaaagaaaaaTGCTATGTGCAGTCTTCAAAT
CAAACAGAAGCACCTGAAGATGTTTGGTATCGCGTGAACATTGTGCAAAGAAAATTTGTT
CATGTACCCTTCACAACCGCTTTGCAGCGTCCCACCACTCTTAGTTCCAACTTCATGTTG
CCTTTACACCTGAGGGCCAGCGTTGATGACCTCCGGGGTGGCCTCGTCCGCGTACTTCTT
GAAGTTGTCCTGGAACAGCTGGCCGAGCTTGGTGACCTCGCCCGTGAAGTCGGCGGTGCC
GGTCCAGCT
>MATOU-v1_1289005
CTCAGAGGCTCGATGTGGACAAGAAAGATGTCGTTGAGCCAGCTGTCGCGCCGAAGCTCA
TAAGGCACGATGACACCGTGCGGACGTGGTTCAAGAAGGATGACCGATTTTGGGTACCGA
AGGCGAATGTGCACGTCTGGTTGCGGTCTCCCGTTGCGAACTTGACACCCCTTACCGCCG
TACTCTCGCAGCTCTACCAGGAGCTGGTCCGTGACAGCCTGGATGAGTATTCTTACGCCG
CGGAGCTAGCGGGCATTGCTTACGCAATCGTAAATCATGCCCAAGGCCTAGATGTCGTAG
TAGGGGGTTACAACGACAAGATGTCGGTCCTTCTCGAGAAGGTGCTTGTTTCCATGAGAG
ATCTTGTGGTCAGGCCAGAGCGCTTTAACGTTGTCAAAGAGCGCGTCACAAGAGGATACA
AGAATTTCGATTACACTGAACCCTTCCGTCAGATCGGTACTTACAGCCGCTGGATCACCA
GTCAGCGAAGCTGGGCCAACCATGAGTTGCTCCAAGAGATTGGCGCTGTCACCGCGGAGG
ATGTGCAGGCGTTCTTCCCACAAATGCTGAAGCAGATGCATATTGAAATCTTGGCGCATG
GAAATCTGTACAAGGAAGACGCGCTCCAGATGACGGACTTAGTGCAGACCACGCTGAAGC
CGAGAACTCTGCCACAGAGTCAGTGGCAAATTCGGCGATCGGTCGTCTTGCCGGAAGGAG
CTGATTACAGGTACGAGCGCACGCTGGCTAACCCCGACAACATCAACCACGCCATTGAGT
ACGTCATCTACGTTGGGTGGAACGTGGACCGCTCTACGAGAGCTAAGATTCTTTTGCTCG
GCGATTTGACGAGCGAGCCTGTCTTTGACCAGCTGAGAACGAAAGAGCAGCTCGGATACG
TCGTCAGTTCTGCGCCGCTGCTTTACAGCTCCGTCGCTGCCTGGCGTGTTGTGATTCAGA
GTGAACGGGACTGCCACTACCTAGAACAGCGGATCGATGCCTTCTTGAACGACTTCGAAA
CCATGCTGAAGGAAATGCCTGACGATGAGTTCGAGGCCCAGAAGATCGGCCTAATCAACA
AGAGGTTGGAGAAGCTGAAGAATTTGGACTCTGAGTCCAACAGGCTTTGGCATCACATCA
CGAGTGAAACCTACGATTTTGAGCTTGTCTACCGTGATGTTGAGAACATTGAGCCGCTCA
CGAAAGAAGACATGTTAGCCTTCTATCGGTCCGCTTTCCTACCAAGCTCGCCATCTCGAA
TCAAGACTTCTACGCACCTGAACGCACAAGCATCTGCAGAGTCGATTGCTGCGAAGGTCG
ACCCTGCCGAGCAGAAGCGCAAGCTGGCGGATACGTTGGCCCAGGTATTCACTCAGCTGG
GCGTTGACACTGATGTTGACGCCCTTACGAAGCGCCTTGACGCGGTCGACATCAACGCCG
GCGACCAGCAGAGCATCTTGGATGCAGCGGCGGCATATCTGAAGGAGAATGCTAAGATAG
CCGCCGAAACAGTGGAACAAGTCGTCCAGCAGGGGCCATCACTGCTTGAGCAGATTTTGC
CGAGCTTAGGCATTCGGTCTACGCCAGCGCCCGTCGAGATGAATGGCGAAGCTGGTAGTG
TTGACGGACAGGCCAGGGATGGTGCAAAAGACGAGCAGAAGAATAAGACGGTTGTCATTG
ACGATGTTCAGGCTTTCAAGGCTGGCTTGCC
>MATOU-v1_1289422
GAAACTCGAAAGATTAACATTTAACTATGTAGTAACCAGGGTATCCTGCGTGAATGGTAA
TCGTAGATCGTAAATGTGTCCCGTTCCGTCTGCCCTTTCTTCCACCACCGCGTGATATTG
CGTATCCAACCACTACCATCTCACCCCCGAGCCTAGGCGAAGAGAAAGTCTCAGTTTACA
TGTTCTCCACAACGCGAGCGTTTACGGCGTTCTGGAAGCTGCCGTGGCCGTCAAACTCAC
TGTTGCCGGTGTTATGCTGGTTGCCCTGGTAGCTACTAGGACCCTCGCCCACATCTTCCG
TCGTCTTGATGTCCTGGCCGACGCTGTTGCCGGGCCCCGGCATGAAGATGACTTTACTGT
TGGACGACTTGGCCATGGACTGCATGGCCTCGAGGTAGCGGATCTGCATGGCGGGCGCGC
TGGACAGGATGTCGGCGGCCTGGCGCATGAGCTTGGCGCTTTCGACTTCGGCGCGAGCCG
TGATGACCTTGGCTTCACCCGTGCGCTTGGACTGCGCCGCCATGGATAGCGAGTCCTGCA
GTCCTTGGTCGAAGATGAGGTCCTTGATCAGCATGCTCTCCACTTCGACACCCCAGCCTG
AGGCCGTGTCGTCGATGATCTCCTTGATGCTCTGGGCGATCTCCTCGCGGCGCTCGATGA
CGTCCTGCAGGATGCGCGCGCCGATGACGTGGCGCAGGGTGGTCTGCGTGCGCTCGATGA
GCGCCTGGCGGATGTTGGAGATGCCGAACGCGGCCTTGTGGGGGGAGGTGATGTGGTAGT
AGATGACCGAGGTGAGGGTCAGGTTGACGTTGTCCTTGGTCATGCACACTTGCTTGGGCA
CCTCGACAATCTGGATCTTGACATCGATTTGGACGAGTTGCTCGGAGAGCGGGTTGATCT
TCACGAGACCCGGGTCGACGGCGCGAGCGAAGCGGCCGAATTTCGTGACCAGGCCGACGT
TGCCCTGGGCGACAGGCTTGTAGGGGTTGGGGCAGACGATGCAGCAAGGAATAGCACCGC
AGTTACCGATCAGAGCGCCCAATGTGTTGATCATGCCTCCATACCATCCATGCTGGCTGG
CATCCTCGCTATCTGGCTTGATGACTTGCGCGTAAGAAGGCTGCAAGTCCTCTCTCTTTG
GAGGCTGGACTTTCACGATGCGGTCGTTGCTACGGTCGTCGCTACGGTCTTCGCGGCGTG
CGCCATTTTGCTGACCGTCTAGCGGTGCCTTCGAGGTGGTTTCGTCGGCGGTGTTACCGT
TCATGCCAGGCGCGCTTTGTTGATTGATGTTTGTTGTAGTCCTTAAAGGTTGATCACTTG
TGAAGTAGTTGTTTATTGCAGGAGAAGAGTAGCGATCTTCGTATGATCCCCATGT
>MATOU-v1_1289423
GAAACTCGAAAGATTAACATTTAACTATGTAGTAACCAGGGTATCCTGCGTGAATGGTAA
TCGTAGATCGTAAACGTCCCCCGTTTCGTTCCTTCCTTTGCTTCCGCCACCACATGATTG
CCTATCCACTACCATCTCACTCCCGAACCTAGGCGACAAAAAAGAAAGTCTCAGTTTACA
TGTTCTCCACGACGCGAGCGTTTACGGCGTTTTGGAAGCTGCCGTGGCCGTCGAACTCAC
TGTTGCCGGTATGCTGGTTGCCCTGGTAGCTGCTGGGACCCTCGCCCACGTCTTCCGTCG
CCTTGATGTCCTGGCCAACGCTGTTGCCGGGCCCCGGCATGAAGATGACCTTGCTGTTGG
ACGACTTGGCCATGGACTGCATGGCCTCGAGGTAGCGGATCTGCATGGCGGGGGCGCTGG
ACAGGATGTCGGCGGCCTGTCGCATGAGCTTGGCGCTCTCGACTTCGGCGCGCGCCGTGA
TGACTTTGGCCTCACCCGTCCGCTTGGACTGCGCCGCCATGGAGAGGGAGTCTTGCAGCC
CTTGGTCGAAGATGAGATCCTTGATCAGCATGCTCTCGACTTCGACACCCCAGCCTGAAG
CCGTGTCGTCGATGATCTCCTTGATGCTCTGGGCGATCTCCTCGCGGCGCTCAATGACAT
CCTGCAGGATGCGCGCGCCGATGACGTGGCGTAGGGTGGTCTGCGTGCGCTCGATGAGCG
CTTGGCGGATGTTGGAGATGCCGAACGCAGCCTTGTGTGGTGATGTGATGTGGTAGTAAA
TGACCGAGGTGAGGGTCAGATTGACGTTGTCTTTGGTCATGCACACTTGCTTGGGCACCT
CAACGATCTGGATCTTGACGTCGATTTGGACGAGTTGTTCCGAGAGCGGGTTGATCTTCA
CGAGACCCGGGTCGACGGCGCGGGCGAAGCGACCGAATTTCGTGACCAGACCGACGTTAC
CCTGGGCAACAGGCTTGTATGGGTTCGGACAAACGATGCAGCAAGGGATAGCACCGCAGT
TACCGATCAAAGCGCCCAGTGTGTTGATCATGCCTCCGTACCATCCATGCTGGCTGGCAT
CCTCGCTATCTGGCTTGATGACTTGCGCGTAAGAAGGCTGCAAGTCCTCTCTCTTTGGAG
GCTGGACTTTCACGATGCGGTCGTTGCTACGGTCGTCGCTACGGTCTTCGCGGCGTGCGC
CATTTTGCTGACCGTCTAGCGGTGCCTTCGAGGTGGTTTCGTCGGCGGTGTTACCGTTCA
TGCCAGGCGCGCTTTGTTGATTGATGTTTGTTGTAGTCCTTAAAGGTTGATCACTTGTGA
AGTAGTTGTTTATTGCAGGAGAAGAGTAGCGATCTTCGTATGATCCCCATGT
>MATOU-v1_1289446
AACAACAAGCTCCTTGCCGACAGCCTCGCTTCGTCAGGCTACTTGGTGGTTGTGCCGGAT
CTCTTCCGCGGCGATCCTGTGCCTGAGAACGCTCTGTCCGACCCAGACTCGGATTTCGAC
TTTCCCGCTTGGCAAGAACGACATCCATCCTCGGAGGTCAATGCTATCATCGATTCTACC
ATTGAGACCATGCGTGGGGACTTTGGGGTCACCAAGCTAGGCGCCGTCGGTTACTGTTTC
GGTGGTCCCTACGTGGCGCAGCTCCTCGCGAATGGCAGTTTTGTCTCGGCGGGCTTCACT
GCGCATCCCTCTGGTGTAGAGCTTGAGCAGTGGCAAAATGTCTCGAAGCCCATCAGTGTC
GCATACGGCGCGCTGGATGAAGTTGTCCCGCAGGAAGATCGACACGAGGCTGAAAATGCC
TTCATCAATGGCAACAAGACATTTGAGATTTCTCTTTATGCGGAGGTCGAACATGGGTTT
GCTGTGCGCACGGATCTGTCGAACAAGATGAAGGCTTTTGCGCAGGAGAGTGCATATTTC
CAAGCTGTAAGGTGGTTAGATGCATGGGTGAAGGATGTGCCGGTGCTTGACGACTAGGTG
TGCGGAGGGTAATGTACTTTACGATGTGCTCACTGAATGTTGATTTGCAATCCACGCTTC
CCGTTCAGCAGGGGGCAGACTCCTTCATTTAAGCTCGAGACTTATTACAGAGGTCATATA
ACTGTTATGATCAATCTAATGACCCATGAAAGAGGGTTTCGCTACTTCTCGGTCAAATGA
CAGGCTCGATCATTAGCGACAAGCTCGGTCACTGGTGACAGACTCGGTTATCAACATCGC
AATCATACGCCGCTCATAGGCGACAGAGCAGACCGCCTGTCATGAGGCCAAACTTCAAGA
CTCTTCTCGAGGTCGGAGTGCAGCAGCAAATCAAGATATGGTGTTACATGGCAATCACGC
CTCGCTGTACATGGAAGTAAGCTTCAGTCGCAGTTGAAGTACAGGAGCATTGGGACTATG
CGGGCCTTCGTAATCGATACCTCAGCTTG
>MATOU-v1_1290217
ACCGCAGGTACTTGGTGATGAGCTAGAGCCGGCAAGCGAAAGGGTTCAATCATCATGACT
GGATCACATCCACAAGCACATACGGGTGACAAGAATTCTCTTAGCACAGCGGCAGAGCCC
TCACCGTACACCCTAAGCCAACAAGACACATCCATCGACATAGGTGGAACTTCTGTGCGG
TTATCAATGCATTTACACTCGGCCTCCATCGCCTCCACACAGAATTCTACGCTGCCTAGT
CCCTGTAAGATCTTAGTTGTCGGCGACTCGATCACCCAAGGTCATGAAGGCGATCATACA
TGGCGCTATCGACTATGGCAATGGCTCCGCTCAAATGAAACGTCCCATGGCTTCAATTTC
GTAGGTCCATATACTGGTACAGATCCGCCTGCGGCACCTAGGCCTCCTCAGCCCCCTCGT
CTGGGCTCCGACGAGCCGGAAGAACCAGAGGACAGCGAGAGCACAGTCAAGGCAGACGGC
AAGTATGCTGCCGATGTACCTGCTGATTTTCAAGGCAACCATTTCTCTGGTTGGGGATGG
CAATTGGGACAGGCGAAGGACATGATTCGGGATGTGGTCAGCGTATACAAACCGGATCTG
ATACTTACATTGCTCGGCTTCAATGATATCGGGTGGGGCTTCTGTCAAGCGTCCGAGGTG
CTCAATAGGATGAGAGACTTCATACAAGAAGCAAGAGCAGCGAAACCTGATGTAGCTCTT
TTGGTCGGCAATATACCGCAACGCCGGTATATGAATGGCCGCCAGGATCTTTTGGAGAAC
ACGACTGAATACAATCAACAACTACCCAGGCTACTTGACGCAATGAGGTCTGATTTGTCC
CCTTTGCATGCTGTAAATGTAGCGCAGTGTTACAGTTGCACTCCAGAAGGCTGTCCAGCG
GGCTACGATGGGCTGCATCCGAACATCCTTGGCGAGTTTCAGATCGCTCGTGCGTTTTCG
CTCACTCTTCACGACTTCTTCGGTATTGGCGATGCAGCACTAGAAGTGCCTAGTCCACAA
GACATGCCTCAGCGACCAAGCCACGTTCCCACGAACGTGGTCGCCACAGGCGCACCTATG
GGAGTCACCGTGACTTGGGACGCTGTCTTCGGCGCGAGGGGTTACGACGTACGCAATAGA
ACGCAAGGGAAAGACAGATGGGAGATCGCGCAAGCACAGAGCAATCGGTTCGACACTACG
TTCACTATTGCTGGTATTGCATGGGAATACCAAGTACGTACCAACAATGGCGATGGCGAC
AAAGACAAGAGTGACTGGTCACCTGTGTCCACTGCAGTAGCGAGAAGGGATACCGCACCG
CCACCGCAAAACATCCAGACCTTCTCGAAAGATCACAGTATCCGGGTCACCTGGTCTTCG
GTGGAAGGCGGTTGGGAAGTTGATCGTTATGCTGTCACAGTTTTGGACCAAGACACGCCC
GGCGCAATCATCATCTGTTATGGCTTCCGTGGCACTGAAGCCACACTTCACGGCTTGCGT
AATGGGCATTGCTATTCGGTCTTCGTTGGGACCTGGGCCTTTGTAGACGGTGTGTCTGTG
GGCGGATTGCCTGCACAAGCTGCTTCTGTGACACCTGGGGTTTTGTCGGAGAACAGGAGG
GCACACTGAATAATTATTCGGATTTTAAATTGTGCACTTTTTGCAAAGTATGTAATGTTC
TGAGATCACTCTGGGTGAGACGGGTAAGCTATTTGCCTCTAGATACATGACTCCATTATT
CGTTGAAAAGTGTTTGAATTGTATGAGCGTCTTCTGCGCTGTTTTCATCAAACACATCTA
CAACTTTGTCACTCCCGTTCGTACAGCCTTGTAGCACGGTCCTCCTTTCCCGAACATAGT
ACGCAAGTCTTGTACCAGAGCATCCGGACACTCCCAAGCGAAGAAATGGCCGCCCTTTCT
TTGTACGCTTTCGTGCACCACGGGTCCAAGTGTCCTGCCCCAAGTCAGGGGCACAACGGT
CAACTCCCGTGGGGCATGCAGTAAGCCAAGCTTGACCTTCGGAATCCATTGCTGTGTCTG
ATCTCGAGTCACTGCGCCAGCCTCTCGGGGATGGATGGCTTCGTAGTAAATCCTCAGGCT
CGCCGCTGGACCGGCTGTGCTGAAGTAGTAGATGGATACCCAGGTCAGAATCTCGTCGTC
TGTCCAGGGGTAGGCATCTGTCCAATCGTGAAGCTTTTCCAGCATCCACGCCAGCAGACC
GACTGGACTGTCTGTCAGACTATAGCCAAGCGTCTGCGGCTTAGTGCTTTGCTCGAGACG
GTAACCCGATCCTTCTTCCGCGAACCATTTGCTCCGCTCGAGTCCTTTCCTGTCTCGCTC
GGTGTATGGCTGTACAGCATGCTGAAGCGCCAGAAGAGGATTGCCTGTCCATGTAGGCTG
TAGAGCTCGCAGCATGTTCGTGTGACTGGCGGGGATGCTTTCCGGATATAGAAGACCCAT
ACATCTGGTGATGTAGAATCCCCAATCGCCCCCTTGAGTTACATACTTTTCGTAGCCGAG
GCTCTGCATCAGACGATGGCAAGTTTCAGCATACTGTTTCAGCCCGAAGTCTTGCTTCTT
GGGACCTTCGCTCCAGCCAAAGTTGGGGAGTGACGGCGCCACGACATGGAAGGAGACACC
CTTGTTGCTCTGTTTCAGGGCAGATAGCATCTTAGACACTTCAAGATAGCTGCCAGGCCA
GCCATGTACGAAGATCAGTGGTATAGCATCTGGGGAGTCGGATGGCTGGTAAAGATAGTG
GATGTCCAGTTCCGGGAAGCCGTCGACGCGAATGCCTTTGTGGTAGTTCGGAAAGGAATT
GAGCTTTGCTTCTTGAGCCCGCCAGTCAAACCCTTGTTCCCAGTACTTGGTGAGGCGCTT
CACGTCTTGTAGAGGTGCTCCATAGTCCCACGCCGCGTCCTCGAGCTCGTCAGGAAACGT
AGCAAATGATAGCTTCTTCTTGAGCAGATCAATCTTCTCTTCGGCGACCGCCACTTGATA
GCTGGCCATGTTGAGACAGGCAGAGCAGAGTTGAATTTCAGTCCTAGAGAGACTTCTTTA
GGAAACTACTGCTCTCGACAATGAGTTTGATGTGTTTCCCCATGT
>MATOU-v1_1290489
CAACGCAGAGTACATGGGACGTGCGACGATGGGTGTCAGATAGTATTGCTGAGCCATCTA
CGCTTTGCTACTCCGAGCCGCGGGCCAAATACCATGGACGTAACAAGTCCGCGCAGTCGC
AGTCGCACAAGTCTACTTCGTTGCTTGCGACCAGAGGCGCTCCGCGGCGCCCTAGCTGCG
AACCACACAAGTGACCAAGTCAGGTAGCATAATGCGCCTGTCACATCACTCGTTCAGACC
GCCTGCACCCATCGCGGGTTGGCTCGCTGCATTCGTCTTCTCAGCGTCTGCACAGTATCC
ACCTCCTGCCACGTACCAGAACATCCTCAACTCGCCCCTCGACCCCAACATCACCATCGC
ATACAAGCACCCGGACGCAGGAACTTGCGAGACGGCCTTCTCGACACAGAAACAATACAC
CGGATACATTGGGTTGCCACCGTACACGCTCGAGCCGATTCAGCAAAATTACTCTATAAA
CACATTCTTCTGGTTCGTAGAGGCAAGGCAGGTGCCTGAGGCGGCACCACTGACGATATG
GCTCAATGGTGGGCCAGGATCGAGCAGCATGGTTGGCATGTTCAACGAAGTGGGACCTTG
CGAGGTGTTGCAGACCAATGATGGAGGGTATGGGACACAGCTGAGAATGTGGGGATGGGA
CCGCAGCAGCAATCTGCTATTCATTGATCAGCCGAACGAGGTCGGTTTCTCTTACGATGT
CGCGGCAAATGGGTCGTTCGACTTGCTTCGAGATCAGATATTCGAGCCATCGGCAGAAGA
GAAGGGCGACTTGCCGGATTACCTGTATCGAGAGGGAACCTTCAGCTCTACAAGCCCCAA
CACGACCGCAAACACCACCGATATCGCCGCTGCCGCCACATGGCACTTCTTACAAACATG
GCTCGCTGCCTTTCCGCAATACAACCCGGCTCGGCGCGTCAATGTGACTTCGAATTTGTT
CACTGCCGATGAAGTGGGTGTCAACCTCTTTGCAGAGTCCTATGGCGGCAAATATGGCCC
AGTCTTTGCGCGGTACTTTGATGAGCAGAACGATCTGCGTGCAAATGGCACGTTGCCAGC
CAATAGCACATTAGCGATCAAGCTGGACAGCGTGGGAATCATAAATGGAATGATTGACGA
CGCTATTCAATACGGGACATATCCCGACTTTGCGTATAATAATACCTACGACATTCAAGC
CATCACGCAGACAGATCAACTCAATTCACTCGGGATGTTTGACAACCCCGGACAATGTTT
AGACCGCATCAAAAAATGCCGGATTGCAATGAACGCGACCGATCCAGAGGGCTATGGCGA
CGTTGCCGCCACCAACCAGCTCTGCGAGGACGCTCAGCTCTGGTGCCAGAATGTCACAGC
CCCGTACTACGCCAATGGATACGATCCGTATGACATTCGACAGCACCTGCCAAGCCCAGA
CCCCCCAGCAGCATACCAGGAATACCTCAACAATGCCAGCGTGCTTGCTGCCATTGGCGC
CAAAATCAACTATACAGAGAGCTCACCCTACGTTCAGCGCGCCTTCATCTCAACGGGCGA
CACCATTCGGGGAGGGCAAGTGGATGATTTGGCTTATCTTTTGAACCAAGGCATTCGCGT
CGCATTGATATATGGCGACGCTGATTACATCTGCAACTGGATTGGCGGTCAGGAAATATC
TCTTGCTGTTGCTGACCGAGACAATAATTGCACGCTTCCCAGTACCACTGATGCCGTGGC
TGCCATGGCCAGCTCAACACCAGTAGCCCCAGCATGCTATGCGTCGGCCTTTCCAGCAGC
TGGATACGCCGAGATCGTTGTGAATAGTTCCTTCGTCGGTGGCGCGGTGAGACAATACGG
CAATCTCTCCTTCAGCCGAATCTACGACGCTGGGCATTTTGTTCCCTTCTTTCAGCCCGA
GACCGCTTTCACTGTCTTCACGCGTATCATTCAAGGCGTAGACATATCGACTGGCGACGG
TGTCGATCTATCCACCTTTGGCACTACAGGCCCAGCGAACTCCTCCCGCACGAATTCCGC
CCCTTCTGACACACCAAGTCCCACGTGTTGGCTACGCAGTATCAATGGCACTTGCTCGAA
TGAAGACATTCTCGCGATGCAACAGGGTGAAGGCGTTGTCTCATATGGCATTTTCTACAG
GGACGAGAAATCAATTTCTCTACCAAGCTCGAGTGTGGCGGCTGGCATGCCTGGGTCTCC
AATGAGCAGTCGTGCGAGTACGGCAAATACAGGCAACGATGGTGATGATAGTGACAGTGA
GAGCTCAAGCACAAGTGGAGTGGTAGTGTCCGATTCTGCGACGGGTCTCACTGGTGTTTA
TACCGCAACCGGCACGCCCAGTCCCACAACTGGCGCCGCATCGCCGATAGCCGTGCCATC
GCTGGCACGGTTCCCGATTTACGTCCTAGGCATGAGCTTCATTGCCGGATTTCTTACCAC
AGTTTGAGTACCAACAAAGCATGGTCGGGCGTTTGAAAGGGATTTGCTATTATTCTGGTG
ATACCCCATACAAAGCGTAGTGCTACGAATTAAAACGAAATATTTCTTATGCGGCAGTGA
CGTCTTTCAGACTGCGAGTCCTGGCGCGAATCCGAACCTTGTGAGGAAAGTGATTGACGC
AGCTGGAGAGACTAAGCCCCCCTCTTCTTGTTACCATCGAATAACACTCTTAACGCATGT
TTCACAATGTTGAAGACATATTGAGCAGCGCTGGTATCGCAAGACAGCGGCGGAGTGTCA
CCT
>MATOU-v1_1290877
ATTGATCGTGCGTAATTCGCTGCTCGGTTTCTATCATCGCTATCATCATGGCACCAAGCA
AGGAGTCTGAGCTTCTGGTCACGGTATTCAAGGAGCTTGCTGCAAAGATGCCAGAAGATC
CGTATATTTCGAGGGCACTGTATGATCACATGCAAGATGTCGCCACTGAAGCTCCAGGAG
TGACTTTCGAGGACCTTTCCCTCCCTAACTCGGGAAAGCAATACCGTGGACCTGCCAAAT
GGGTCCGGCCGGCCAATGGATCGAAACGCCATGCCTTGCTCTTCCTCCACGGCGGAGGGT
ACTGTTTCGGATCACCCAATAGCCACAGGAAGATGGCGGCGCACTTTTCGAGTGCCTGCA
ATGCTCCAGCGCTCATGGTCGACTATCGGATGACACCTGAACATGCTTATCCCGCGGCGC
TGGACGACTGCGTATCCGCCTATAGATACCTTCTTGACCAGGGCTTCGAAGCCCAAAATG
TCGTCGTCATTGGCGATTCGTGCGGAGGAGGCTTGGCTAGTACTGTCCCCCTCAAGGCCA
TGCGTGATGGGTTGCCTCGACCCGGTCTGAGTGTAGCCCTCAGTCCATGGACAGATGTCA
CAAGCAAGACTAGCAAGTCTCTTCAGACAAACGCCAGCAACGATGCGCTTAGTAGTCTAG
CGTCTCTGGGCATGCTCAGGGGACGATACCTGGCTGACGGCGCAAGGGCCGAAGATCCGC
TCATCAGCCCCATTTTCGCTGAGGATGAGATGAAGAACTTGCCCCCTCACTGGATCTCTG
CTGCTGGTCATGACATTTTACTCGATGATGGGGTTCGTATGGCTGAGAAGCTTAGGAGAG
CTGGTATTGAGGTTGAATTGAGGGTTCATGAGGGGATGCAGCATGTCTTTGAGTTCCTGG
CGGGCACAGCGCCAGAGGCTAATCAATCCATCCGGGAGATTGGAGAGTGGGTGAGAAAGA
ATACAGGTGCATAGACCGAGCTGCGGCTGAATGCAGGCTTCGGCATTATATGGTCAATAT
TCAGCCCCACGCCCGCGACCTTCACGGATGATGAAGTTCGATTTTAGAAAGCCAAAAGGT
ACATCAAAGGTCTGTTCTGTAAAATGCTGGAAGATACTAGCGCAAAATGACAGAGATGCA
CAATGCGTGGCACTTGGGATTATCAACTCATTTCCTGCGTAAATCATAATATAGATCGGA
TTGGTCGGGATGAATCCCAAATTGCGAGATTTTCCCCAATGACCTTTATTGCGGCGTCAA
TGGGACCCATGAGCAATGCGTGATGACAAGTCCCTTTTTCCCTCCCCTGCCTTGAAGTCG
ATGATTGCGCGGAGTGGACACACAACTCCCTCATAGAACGCGAGAATAAAGCCGACAAGA
TCACCCAGTCGTCGTCTGAAACACAAAAGGCCCACTACCGGCACAAATGGCCGTAGCTCA
CTTCTTCTTGTCGCTCCTCCAATAATTCACCCACCCCAGCCCCATACCACTTCCCGCACT
CTCACTCTTGCCCATAAGCGCATCAGCATCGCCCTTTTCACCTTTCTTCAGCGCCGCCAT
AATCTCTTGGGACCGCATCCTCGCGGCTTCGGCCCTGTCACTGGGCATGCTATTGCTATC
CATGGCGTTGGAGGATTGTGACCATCCGAACATGGCCTGACCGAAGTCTGAGCCTTCATA
GTTGCTGCTTTTGTTGCTCATTGTTGGTTCTTGGGATAAGTCCACAGATTAAGAGCGTTT
GCCAGAGACTGTGAGCTTCTCGATCTGTCTAATGTTCCTGATCAAATGGTGTCGAGTGAT
TCGGACTAGTGGATGTCGTCTTCTTGAAGGACTAGGTTGAGATGGAAGATGATTCCCCAT
GT
>MATOU-v1_1291144
TCTTTGGGGAAGTTTTGACCGCATGAGACTGAAAAAGCCAGCTGACCGTCATGGTGGATG
CTGAACGTCAAGATGCTCATTGATCAGATCCTCAGCAACGTCTGCCTCACAGATGGGACA
TGAGACGCCGGCTTTTGGACGTTTCGCCGGCGGACAAGGCGGACTCAAGCCTCGCCTCTT
CTGCGGCTCGTTGAGCTCCTCGATCTCTGGCTTAAGCGGAGCTCGCTCAGTTCTCGTCTC
CCTACGACCTTCAATCCAAGCATCGATTTTGTTCTTCTGCCTTCCGGCCCGCTTCAACCC
ACTCAACCGCTCGACTTGATCCTTACTCAGCTCAGGCTCAGCGATCTTCACAAACGCACC
ACCACATTCATCTCGATGACGCGCCCACCACGTATCCGTCTTCCCAGGGGCTCGATTCAT
GCTCCGCTTGACCAGTCCAAAAAACGGAGGCTGAGATTGACAGGGGCCATCGCACTGCCA
GATATGCGTACGGTAACTATCCACCTCGTCGTGGAAAGTATGATAGACCGTCACTTCGTA
GCCACCGTGGTTATTCACCGCGTCGGCGAGGAGCAAGAACCCGGCGCCATGCCCGGTCCC
ATCCTCACCCCGCGAGTGGCGCCAGCTCGTCGTGATAAAAAAGTAGCTGTGGATGGCCTC
GTGCAGGAGCGTGTTGATCACGTCGCTGCGGGGTCGAAACTTCAACAGCGGCTCGGAGAG
TTTGAGCCGGATACGTGAGTATTTGTTCCCGTTGTTGGGGTCGCGCACGAGCTCACAGAT
CCCCGCGCAGAGTGTCAGGCGATTGGACCAGGATACCTCGACTCTGGGGAGGAGGAAGGA
ACGGAAGTACAGGACGTTGTACAAAGCGAATAGCTCGTGTATGTCAATAGATGGGTCTTG
AGTGCTGAGAATGGCATCTATCTTGTCCTTTGCTTCATGTTGCTCTTTGGTGAGCGGGTC
TAGAGTGCCAATGGCTTGGAGTGCTGC
>MATOU-v1_1291145
AGTGTGCAAGGTTTGTGAAGGGCCAGACAATCGCACGTCACCCTTGGAAAATCTTACAAG
CTAGGGTTCTCGATGCAGATAACATGCAACGGCACATCGAGAAATCTCGCCGGAAGTGAT
AGTCGCAACTCTTGGGGTATCGTACCTGGCAGAGGTACGGAGGCCCGATTTAAAGCCTTT
TGACTTGCACAGGAACCACGGTGCACGGACGAGTCCTTTTTGCAAGAGTCGAAATGGCAA
GGGGAGTTTCCCGATATCTGGGCAGCCACGTCGCCTGTTCGGGAATCTCCAACGCATGGA
CAACGGCACTGGCCGTCGACAGACCGTCACGGGTGCCCTCTTGAACATTGCTATTATGAC
GGGATGAATGATCTTTTCGGTGCCGTGGTCGGAAAATCTGGCAATATGAGACTGAAAATC
CTAGCTGGACGTCAAGGCGGATGCTGCACGTCAAGATGTTCGTTGATCAAATCCTCAGCA
ACATCTACCTCGCAGATGGGACATGAGACGCCGGCTTTTGGACGCTTCGCCGGCGGACAA
GGCGGACTCTCCGCCCGCCTCTTCTGGGCTCATTGAGCTCTTCAACCTCTTGCGTAGGCG
ACGTCCGCTCAGCCTTCGTCTGCCTACGTCCTTCGACCCAAGCATCGATCTTGTTCTTCT
GCCTTCCGGCCCGCTTCAACCCACTCAACCGCTCGACTTGATCCTTACTCAGCTCAGGCT
CAGCAATCTTGACAAACACACCACCACATTCATCTTGATGACGGGTCCACCATGGATCTG
TCTTTCCAGGGGCTCGATTCATGCTCCGCTTGACCAGTCCAAAAAACGGAGCCTGGGACC
GACAAGGGCCATCGCACTGCCAGACATGCTTACGGTAACTGTCCACCTCGTCATGGAAAG
TATGATAGACCGTCACTTCGTAGCCTCCCTATCCACCTCGTCGTGGAAAGTATGATAGAC
CGTCACTTCGTAGCCACCGTGGTTATTCACCGCGTCGGCGAGGAGCAAGAACCCGGCGCC
ATGCCCGGTCCCATCCTCACCCCGCGAGTGGCGCCAGCTCGTCGTGATAAAAAAGTAGCT
GTGGATGGCCTCGTGCAGGAGCGTGTTGATCACGTCGCTGCGGGGTCGAAACTTCAACAG
CGGCTCGGAGAGTTTGAGCCGGATACGTGAGTATTTGTTCCCGTTGTTGGGGTCGCGCAC
GAGCTCACAGATCCCCGCGCAGAGTGTCAGGCGATTGGACCAGGATACCTCGACTCTGGG
GAGGAGGAAGGAACGGAAGTACAGGACGTTGTACAAAGCGAATAGCTCGTGTATGTCAAT
AGATGGGTCTTGAGTGCTGAGAATGGCATCTATCTTGTCCTTTGCTTCATGTTGCTCTTT
GGTGAGCGGGTCTAGAGTGCCAATGGCTTGGAGTGCTGC
>MATOU-v1_1291327
TGGCAGAACTGAAAAAGTCCCAGATGAAATGAAAGCTTCATTTGATAGCCACATAATATC
TCAAAAGCAATGCCCCGTGACTTTGCAGCCGTGTGTCTAAATGCATAGCAGGCCCGCATG
CCCGCCTCGTCACCATGAAATAGCAAGTTCCACCAACGCCAACGCTAGAAAGCAGCATAT
CATCCTACAAGTACATCGTGTGTCCGTGTCTCGACCATCACACTCACGACTCCTTATTTG
CATCCTCATTCTCTTCGCCGATCCGAGGCGGACTCCTGCTCTTGCTCCCGTGCACATTGT
GGGCGTGGTAGGGACTATGGCTCCTAGACCGTCTGCGCTCGCCCTCCTTTCTCCGCGCCT
CAATGATCCGTAGCATCTCCTTCCTCCCGCCAGACGCGTCGACTTCCTTGCCGCGCATAC
TCATGGTGATTTTGTCCTGGCTGTGCGCTCGCAGGAGCCTCGAGATCAGCAAGTGCTGCA
TGAGCAGGCACACGTACACGCCACAATCCATGCTGTTCTCCTGCTGCGGCGAGTCGTCGA
GGTTGATGAATTTCAGCGGTTTCCCGAGGAGTTGGCTGATGCGGTGTGCGATCAGCTTCG
CCTCCTGCATGTTCGAAGGTGACAGGCTGTCGTAGTGGAACGCTACCCCGTCTATGACCG
ACACCAACAGCAGCGACCAATGTGAACCACCCTCGGCGGTCTCGACATCTCTGCAATCGT
TGACGGGGAGGAAGATGTGAGTGGTCTTTTCGAAGGATGGCAGGGCAGACTTCAAGCTCA
GAGGATCCTTAGTATTCAAAAGCAAGAAGGCCATCGAAGGTCGGAGGAGGACTATGTTGG
CTTTGGGGTATGCGCCGCTTTTCACGTTCAAGATATTCCTCCCAAAAGGCAATGGCGTTG
TCGGTCAGCCAGTCGTCCTTGATACAGTCCACGTCTTCACGCGTCAAGCGCACGTCGTAG
TAGGAGAGGTAGGCATCGTCGGGTGAGAGCGAGTCTCCAAAGTGACGGCTCACGCGTCCG
CCGAAAGGATGAAAGCCGGAGCCTGAGTGGCGGTGACTAGAGGAGGGTGAGGCGCGTGAG
CTATGGCTTGGGGAAGGTGCGTGTTTCGTGAGCGGCATTCTGGCTGGTCACGGGAAGTTT
TGCCTTGTGAACTGGTTTTTTCCGCC
>MATOU-v1_1291328
ACAGTTCCAAATGCAAATGACAGCTTCGTTTGCTAGCCACCTGTTATCTTCAGAAGCAAT
TCCCGTGACTTTGCAGCCGTATGTCTAAATGCATCGCAGGTTCGCATGCCCGCCTCGTCA
CCACGCAATAGCAAGTTCCCACCAACGCCGACGCTAGAAAGCAGCATATCATCCCACATG
TACATCATGTGTCTCCGTGTCTCGACCATCACGCTTACGACTCCTTGTTGGCATCCTCGT
TCTCTTCGCCAATCCGAGGCGGACTCCTGCTCTTGCTCCCGTGCACATTGTGGGCGTGGT
AGGGACTATGGCTCCTAGACCGTCTCCGCTCGCCCTCCTTTCTCCGCGCCTCGATGATGC
GTAGCATTTCCTTCCTCCCGCCAGACGCGTCGACTTCCTTGCCGCGCATACTCATGGTAA
TTTTGTCCTGGCTGTGCGCTCTCAGGAGCCTCGAGATCAGCAAGTGCTGCATGAGTAGGC
ACACGTACACGCCGCAGTCCATGCTGTTTTCTTGCTGCGGCGAGTCGTCGAGGTTGATGA
ACTTGAGCGGTTTCCCGAGGAGCTGGCTTATCCGGTGCGCGATCAGCTTCGCTTCCTGCA
TGTTCGCAGGTGATAGGCTGTCGTAGTGAAACGCTACCCCGTCAATGACTGATACCAACA
GCAGCGACCAATGTGAACCACCCTCGGCGGTTTCGACATCTCGGCAATCGTTGACCGGAA
GAAAGATATGGGTTGTTTTCTCGAACGACGGGAGGGCAGACTTCAAGCTCAGAGGATCCT
TAGTCTTCAAGAGCAAGAAGGCCATCGAAGGTCGGAGTAGGACTATATTGGCTTTGGGGT
ATGCGCCGAGCTTTTCACGTTCAAGGTATTCCTCCCAGAAGGCCCATGT
>MATOU-v1_1291366
CCCCCCGCCGCTCTCCATATCAACCTCTCACATAGATTTTGACCAAAATTCGCCCACGCT
GCTTCTCCGCAGCATTCCTTGATTCCACGATGGACTCGACTCGCATACCTGAGCTCACGC
TGATGGGCAAGCTTATGCTTATCCCACACTTTGGCAAAGTCCTCCTCGCTACTGGCCTTC
GTATCTTCACATCCCCACTGAGGATTCTTACTGGTGGCACCTCCGCAAACACATGGCTCA
AGGATATTGTCTACTCTGCTATTCGGGCCAACATCTCGGCCATGACTCCGGCCCAGGAAA
ACTATGTCAAAGGCACCACTGAGGCTATTTACCTTGACTTTGCGAAGAAAGCCAAATTCC
AGCCTGATACTGATGCTCTGCCGAGCGGCATGAAGGTACATTGGCTCGGCACGAAGAACG
CTGAGAAGATCATCGTTTACCTTCACGGGGGTGGCTACGTCATGCCAGCGTTGCCCGGCC
ATGTACAGTGGTGCTATGAACTGGCCAAATCCATGAGCGAGCAGGACGGCCGAAGCATTA
GCTGTATATTCCCAAGCTACACGTTGGCACCCCAGGCCCAGTATCCCACACAATTGAAGC
AAGCGGTTGAGTGTATCGACATGCTCATTAGCAAAATGGGTAAGAAGCCGTCGAATATCA
TCATCGCAGGCGATTCCGCTGGCGGAAATCTCACATTGGCCGTTCTCTCTCACATCCTGC
ACCCCCATCCTCAGGTGCCGAAGCTTGGGATCTCCGAGCCCTTTGCCGGTGCAATCCTGA
TCTCGCCATGGACGAGATTCCACTACCACGATGCTATCTTCGACCGTAACCAGCCCAGCG
ATTATGTCACTTTTGAGGCTGCTAGTAGATGGGCAAGCCTGTACCTTGGTGGCAAGGAGT
ACGACAACTACAACATGGCTCACATCGCCCCGATCTCGTGGTTCGAGGGCCTTGAGAAGG
TCGCCAAGGACATTTTCGTCTGGGGTGGCGGTGGTGAAGTGCTCATCTGTAGCATCGATG
CTATTGCCGAGAAGCTGAAGAAGGCTCATCCTAGAGTGGAGTATGTGGTTCAACCCGGTG
CTAGCCATGAAGACTTCATCATCGATACGCTGCTGGGCTATAAGAATGTCCAAGGGACTC
AGGTGATTCGTAGCTGGATTCTGCAAAGGCTTTGAGGGGACAGAACGACCGCGCGAAGAT
GCTCCGGCGGCTGTTCACGTCTATACACCACCTCCGGGGAAATGCGATGGCTTATCTCGG
GCTAAGGCATGGAAATCGATTACCATCGTTCATGATAAACCAAGAACTTTAGATCCTGAC
ACGACGTCCTACTTCTAAACAGCAAACGATTGTGCTGTTAGTGGCAAAGCGGCTGACTCC
TGTTAACGGCTTTCAATTGAAGATCTGATTAAGAATGCAATGGGGATGGCTGAGCGTCTT
GTCTTAGTGAGAAATGCAGTATGCAAACCCAATGAATCTTTCTTTTT
>MATOU-v1_1291768
ACATGGGGACCCACCAAAGGTCTACACTATTCTTATCTCAAAATGCGATCGACTGTGTTG
TTCCTACAGGCCTTTGCCGCTGCTACCGCGGTCACTGCTCAGGGAGAGCAAGAGTATACC
CGGTGCTATACGCCTATTACGGGGAACCCGCCGCCAGAGCTGAACACGGAGATCACGCGG
GATGAGGTCGAGAAGCGGTCGTTGTTTGGCGGGTTCGAGATCGATACTTATGTCCATGTC
ATTACAACGGAGGCCAAGGAGGGGATGTATCCGCGGTCTATGGTTGAGGAGCAGATGCGA
GTAATGAACGAAGAATACAACCCCTCCGGAATCTCCTTCAACACCCAAAGCATCGACTTC
TACGTGAACGACACATGGGCCACAACGGTCGACGGGCCCGTGGAAATCGAATACAAGACC
GCGCTCCGCAAGGGTACCTACGACGACCTGAACCTCTACTTCCTCAGCGATCTCGGGGAC
GGACTATTAGGCTTCTGTTATTTCCCCGAGCGGAATCCGAGTGAGCTACAGCGGACTATT
GACGGGTGTGTGAACCTTGCGGGCTCGATGCCGGGCGCCGAAGTGGCGAATTATAATATG
GGGTTTACTGCTGTGCATGAGACTGGTCACGTAAGAtccccctcttcccccttctctttt
ccttcctcccatccctctatccgcccctttcaccccttcctAACGTTTCTAACCCTCCAC
CGCCATCAATAGTGGCTGGGCCTCTACCACGTCTTCCAAGGCCAGACCTGCGACGGCCTA
GGCGACTACGTGCTCGACACCCCGGCGCAGAAGAACGCCACGCGCGGCTGCCCTACCATC
CAGGATACCTGTCCCTGGCGCTTGGGTCTCGACTCGATCCATAACTTCATGGATTATTCT
TATGACGAGTGTCTGGAGCGGTTTACCCCGCTGCAGACGCTGAGGATGTTGTGGTCTTAT
GCTACGCTGAGGTCGGGGAGGTAAAGACCAGGAGAGGGGGAAAAGGAAGTTGGAGAAACG
GGGAACCATGATGGATAGATGAGTCCACGACATAAAGTTGGAATGTGTTTAGCGTCTAAT
AAAGCTGAAAAAGTCCTCTCTCC
>MATOU-v1_1292208
TCTTCCTTTATACCCGCCTTTACACCAAGTTGTTGTCTTTAGTCTGTTGTTTTCGAGTTG
CGGTTGAAAATTTAGACGATATGATTTTAGGTATGCCCCCAGCCACCGTTACTGGGGCTT
CGCAATTTGGCTTCCATTGGCACGTTCTTTGTATCTCTTGCCATAAATACCTTGAAATGC
TTGACCTTTTCCTGGAAGCACTCGTTACAAGATTGGCATCCGTTACGATTTTGGGCGGTT
CGCTATGGCATTATATCCGACGGCTTCTGGCTGCGATCTCATAGTACGCCAAACGCGGTT
GGCGTGTCTTTTGGTGCTTTATGTGCTATTGTAACGCTCAAAACTTGAGCTTGAAAATCC
ATCGCCTCCTCATCGCCTCAGAAGCCATTTGAGTCCCGCTTGCGTCTCATTCTTCCACTT
CAGCCCAAGCTCAGACTCTCCGAACATGAACCAAAAAGAATGTGGCCCTCCTGGATACAC
GTCCATCTTTGTTTCAACCCCATTCTCCTGTAACAAATGTCTGTAACAAAACGAGTCGTC
CCGATTTATGTCCATTCCGCAGGCCTGCAGATATGTTCTCGGCAGACCGTGATGCCCATT
CGGGTTCAGGGCTGCTTTGGACAGAGGTGATGTCGCGTCTGGTTGGTGGCAAGCATCGAA
TGCAGCTTTAGACTCTTTGGACAGCATCGGCGAAGAAAGGCAAGCTTCGTCTGTGCGGGA
CCGATAGTACGGGACGTACTTCTCAGGTAGAGATTCTGGATTGAAGTAGGATCCCACACA
CAGTAGCGATCCAGTCAAAGGTGGCTCAAGTGAAGTGTCTCGAGCTTGTAGGCACAGAAC
GCTTGCGATCACGGATCCTGCACTCTCACCCCCGACCACGAAGCCTTTAGATGGGTTGGC
GCCATACGTTTTTGAATGACTTGCAATGTGTCTAAGGCTGTCCCAAGCATCGTTTACTGG
GGTCGGGAACTTGTGCTCTGGAGCTAGTCGGTACTGAGGCGCAATGACCACGCAAAACTG
CTGCTGGACAATCTCCTGGCAGAGCTCCATATTCATTTCCGGGGACCCAAGGCAGAAGCC
GCCGCCGTGATACCACACAAATAGGGGAAGATCTTCATTTGCCAACACAGGCTTGTAGAG
AAGCATGCGCAACTTCGTGCCGTCACTCGTCGTGTAGGATACCTCTGATTGCTGAACAGA
TGGTACAGGCTCCGGAAGAGGCATTGCATTGAAACCTTGTCTCATCTGCTTGATCCGCTC
TTCCGCGGATAAGCCATTCAGTCTTGAGGGAGGGAATAGTTGGAGTGCTTCACCTATCTC
CGAATCGACTTTAGCCAGCCT
>MATOU-v1_1292397
ACATGGGGACATACATTGCATTACAAGGATAATCAAGTAGTTTCGACACTTTCAAAGATT
GATCCAAGCTGTTACTTGGCTGTCAAGGACAAGATTCAACTACTTCGGTCCTTCAAGCAA
TCGACTGTCTAATCTCGCACTCACGGACCTGCCCCGTCGTTGCCATGGCTGACCTCAAAG
ACTGGATGTCTCTTTCGCAGCCGGATCCAGAATGGGAACAGTTCGTCCAAAGCATTGGAG
GCCAGGCTCCCGACATCGGTCAATTTCCTAGTATTGACGCCCTCCGAAAATGGATCATCC
AGTCCAAGGCTGCCATGAGTGCACAGATCGGTGGGAAAGTTCCTGGAGTCAAGGAAACGG
ATCATCAAGTCTCCATGCGAGATGGTGCCACTATTGCCTGTCGAGTCTATGCTCCTGAGC
AAGCTTCCAGCGGCAGCCCGTTAGTTGTCATCTATCACGGCGGAGGCTGGTGCATTGGTG
GCCTTGAGAACGAGGAGCTACTCTGTCGACTGCTAACCAGCAAACTCGGATGTGTCTGCG
TCAATGTCGATTATCGTTTGGCGCCTGAGCATAAGTTTCCAGTACCTGTACATGACTCCT
TAGATGCTACAAGATGGGCAGCTGAAAATGCATCTTCGCTCGGTGCTGATCCCTCCAAGG
GCTTCATAATCGGAGGTACAAGCGCAGGAGGCAACATAACGGCCGTTATATCTCACATTT
GGAGAGACGAAAAGCTGAAGCCAGCAATAACCGGAGCCCACCTTATGATCCCTGCCATTT
GCCATGCATCTCATTTTCCGAGCGAATATGCGAAAGACTACAAATCCTGGGAGCAGAACA
AGGACGCCGCTGTGCTGTCAAGACAAGCTACCGATCTGTTCACGGGTAACTATCTTCGTG
ACAAAAGCGATGCCGGTAACCCGCTGTTCAGCCCCTTGCTATTCCCTACAGGACACAAGG
ATCTACCGGCAAGTTACTTCCAGGTGTGCGGTATGGATCCTCTGCGGGACGAGGCTTTGA
TATATGAGAGGCTTCTCAGGGAGGAGTCTGGCGTTCGCACGAGGCTAGACGTGTATTCTG
GATTTCCACATGGCTTTTGGAGTATCGCTCCGCAGATGAAAGCCAGTGAGCGGTTCGTAC
AGGACTCGATCAAAGGTGTACAGTGGCTCCTGCAGCAGGCTTAGTGCTCTCAGTCCGTAG
TAGGACGCAAAGTCCCCGATTCATCATCGTCCCGCAAGCTGCGCGTGTGTATGGCGCGCG
TAAAGTCGGAGCCATGGGTGAGATCAAGGAAATCAAGCTTCTTTCAACGAAATTGCTTCA
GGATATTTGACAAAAATTGCCGCCAAATGCCTCATTACAACCTCGTCACTAACGTTGAGG
CAATCGCCAATGATGAATCCACTCGGTGAGAGCCACATACTACATAGTAAAAACAGCATC
GCTGCTCACCACGCAAGAGCTTCTCGCTCTACCGGACACGACCCTCCACCACACATTTCG
AGATCTTCCTCATCAACTTCTTCGTTCTCCGGCAAATCCCGCTTTGCCGGGCAAATCTCA
TGTCCAAGTTCTTTCTCCCGCCTGAAATGCTCTGTGACGACTTTACTAATTGTGTGCTGG
AAGAACAA
>MATOU-v1_1292766
ACATGGGAGAGTACGTTTTCTTCCAAGATCATGGCAGAAGAAGGAGAGGCAGCACCACCT
GTAGTGCTCTTCGGCTATGATGCTTCGACTTTCACGCTCAAGGTCCGCCTTGCGCTTCGA
ATCAAGCAAATCCCCTACACATTCATCACGGTTCCCAGTATGATGCCCAGGCCGCTCTTA
AAAGACACATTTGGTCTTACGTACCGAAAAATACCTGTGCTGGCGATTGGCAAAGAAGTC
TACTGCGACACATCCATCATCATCGAAGCTCTGGAGCACTTCTTTCCGGAATCCGAAGGA
TACCAGACTCTGTACCCAACAGCAACAGATGGACGGGACTACCGGCCCATGATTCGAGGC
TTTGCTTCCTACTGGACTGACCGACCGCTCTTCCGTGTGACGACTGGCCTTATCCCGTCT
AGTGTTTGGCGTACCAAGTTTGGAGAAGACCGCGCAGAGCTCATCGGCCACAAGCTTGAC
GCAGAGAAGTTGGAGAAGAAGGTACCAGAGAATCTTTCCAGACTTGACATGCAGTTATCG
ATTCTTGAGCCGCTTTTCGCAAATGAAGATACGCCCTGGATCTTTTCCGCCTCATCGCCC
TCCCTGGCCGATATTTCTGTCTTCTATCAGCTAAGCTGGGGCAGCGACATTGCTGCTGGC
CGATTGATCAACAACCTGACTGGTGGCAATGTCAGCGATACGGAAATTGTCGGCGCATCA
TCTGTCTTCAATGCTAAGCGTTATCCTGCGCTCTTCACGTGGTACACGACTTTCCAGAGA
TACATTGAGAACCTCCCTTCTACTGAGACTAAAGACCCGGATTTCAGCGAGATCCTGGAG
CAGATCAAACAGTCGCCTAGTCTAGGCAAGAAGTCCCTTTTGCTGCCGACGCCACGTTCA
TCTCATGCTGAGCTTGATGAGAAGACCGGACTCAAGGAGGGTACGGTAGTGACAGTAGCG
CCTGACGATACCGGGAGGGCTGACCCGACTATCGGAACTCTTGTCATGATGTCCCCAGAA
GAAGCGGTGATCAAGCCTCAGCCGCTTGAGAAGGCTGCCAAAGTGGACGTTCGCATCCAC
TTCCCTCGCCTTGGATTCACGGTGAGACCGGTGGACAAAGCGATGCTTTAAATCTGGACT
CACATTGAATGACAGAACGACAGAGGCTATTCATTACTACTAAGCAAGCGCACCCATCGG
ATCCCAAAGCGGCAGCACTTTCGGCTCTTGCTTTAGAACATCTCTGATCTCTCTATCAAC
AACACTTGGATCCACGACAGCCTGATAGCAATACTCGTCCATCCACTCATCGCTCATAAC
AAAGTAGCCTTCGGTACCCGCAGACGCAGACCAGCTGTTCTCAACGCGCCACCTCACTGG
TTTGCCATCCTTGTCCAGATGTACAGCAGTCAAGACCATCGCATGGGTCATTGCGCTCTC
TCCAGTCAGTAAGCGCTCTGCCTTGCTCATACCAAGCTTCACATTGAACCCCAGCTCGTA
GTCGACAAGGTCGGTGTCCATGATTCCCTTTTGAGAATCGGACTGCTTGCCTACATCCGA
GCCGAAGAATATGGGTAGCCCTTTCTTGAGCATGGCTACGCATGCTTGCTTCATCACGAT
CTTATCGACGTTCACGTAAGTGATCGGACGGCCGTCCCAGACGTTGCCCAGATGATCGAC
GCTAAGAAGGCGATTGTATGGATTCCGTGGATCGTTGGTCAAAGAGAAAAAGCGCTTGAC
ATGAGTCGTCTCGGCAAATTCGAGGGGCGTAAGTGAGACTGTTTTGAATTTGTGCGAAGA
GTCGTAGTATTCCCAGGTGAACTTCTCGGTGGCGGAGGGTGGTGGACCGAGGCAGAGGGT
TAAGATGCGGATTACATCCTGCATCATCTTTTCCTTTGCTGCTGCCACTTTCTCAGTCGA
GCTAGAGGAGCTGGCGAGCGAGCGCAATCGAAGGCCGTCCTCGCGGAGCTTTGTGGTCAG
CAGTCGATCCATCACGGAGCTGTTCATTGCATTCCAGCTGTCTGGGTACAGCGTTTGTGG
CACGATGCCATACTTGGACACAAGATTGACGATCATATCCCATTGTCCACCGTCACCTAC
TGGGCCAGCCATGAGTGCTCCGATAAGTCTGCTGTCAACATCTTCATCTAGGGTATCTAG
AATAGACTCTAGGAAGTAGTTTGCTTTTTCCACTTTATCCCAGAAGAACAGATATGCCTG
GCTCAGCTCTAAGCTCTTAACGTCGAACTTCTGCATTATGGCAATGCGGAAGACATTGGA
TGCGGCAAAGATCCAACATCTTCCGCTGCTACGCTGATTCGTGACGGGCGAGCCTTCATG
TGGGATGGCCGTGTTGAAGTACTGAGTATCTTTCAGGATGGTAGATGGCTTCTCAAGTAT
AGCAGAGGGATTGTTCGTGCTAAGGGCTGAGAGTCCAAGGCGGTTCTTGCTGTCTTGTAG
CAGCTCGCGGACGTACGCTTCTGTCTCTGCGGCGTTGACATGCTGTGAGTCTTCGGGCGA
TAGCACTTTCTGGCTTGTAGCATGCTCCTCGTGGTCAATATGGAAAGCATCGAACTTTTC
GTCGAGGGTCAGTCGGGGTGAGACGGGCCGCTGTCTTCGTGATACATGGCGGGCCGGTGG
TGGAGGTGAAGGAGTTGACGCTGTATTACCCATATTGAATGATTTAGATGTGTGGGACGG
TGAAAGGAATGGGAGATCTGGCCTACTACTGTATCCTGCTAGCGATCCAAGGATGGGAAG
GACTGCGATAGCCACCTGGGCAGTCA
>MATOU-v1_1292890
TTTCAGAAAGCTTTACTCATTTTCCCTTTCTACATACTTTTTACATTTGTTAGTTGCTCA
TGATCCATTAACACATTCAAATGCATGATACTTCCAGCCAAGCGCACACTCACTGGTGCT
GCTGACTATCCACAAGCCCCCATGTCATGTGGCAAAGGAAATCCATGCTTAACCATCTAT
CGTCCGTAGGCGAGTGCGTGGTCCAAAATGAACTGGATACCCTCGGCTCTCCAGGTGTCG
TCTTCCGCATACGCCAGCGTGCCAGTCGCATTGCCGTCCCAGACGATGTTCTGCGGCTTG
TCGAGGGAGTAGACGGGCCATGCGTCGGCGCCATCGTATCGGTCCTTGAAGCCGTTGGGG
TCAAGGTCGTAGATGAAGCTTGCCCAGGACTTGCTCATTAGCTCGGCGAGCTGGGTGTAT
GAGGAGCTCTCGTTGGCGAAGGGGTTGACGCTGCCGTGCTCGGCGTCGTAGCCCAGTCCA
TCGACGTTGTCGAAGACGAAGGCTACTTCTTGGAAGTGAGGGACGCCGAGGTAGTAAGGG
ACGCCATTTGGTGTCGTGTCGAAGCGGTAGCTGTAAGCGTCAACGCCTTCGCGGGTCCAG
GCTTCGCATGCTCCACGACGGTTGGCAATCATTACTACGTCTCCAAAGTAGGCAGCCTGG
CGACGGTACTGCTCAGCGTTGCCGAAGGAAGACGGGAAGCCGGAGAAGTTGCAGGGAAGT
GTGGACTCCGGCGGGGGATGAAGTAATCGCATTCCAAGGGGTAGGCATCAGGCAGCTGGT
CGCCGAACTGGGAAGGAAGAGGAGCCTGGGTCCTGTTAGACGTAGCCGCATCGATGAATT
GTTGTGTAGTGTTGATGCCGGTGCGCCCGAAAGATGTGCCTTCATCAGTATTGGCGCCAT
CGATGATAGGGACGTGCACGAAAGCGCCCTCCGCAAGCTGAATGCTAGTCCATCTGGCAA
TGAAATCGCCGTCAACGATTGGGTTGAAGAAGGACTGGTACTGTGTCGTGTTGAAGATGG
CGTTGAGATCTTCGTAAGGCACGTTCCTCAGGCATTGCAGGGTGTCGATTGACGTCGAGC
AGTTTGTCATGTTGACAATAGCATCGTACGCTGGTTGGTATTCCTGGTTGGTCTTGTAGC
TTGAGTATGCAACAGGGTTACCGGACTCCATGATGCCGGCTCTGAAGATGCCGTCGTCGC
GGCCATTGTATGCAGTCAAGTGCCAGCCGACAGACGCCGCACCTGCAGATTCTCCCCAGA
TGGTAACTTTATCGGCATCGCCACCAAAGGCTCCGATGTTCTCGTTCAACCAGTGGAGAG
CAAGACGCTGGTCGCGCAGACCGATGTTCGTCTGGCCGCTCCCGCTCACCTCCTCGGAGG
CAAGGAAGCCCCAGGCAGAGAGGCGGTATGCGATGCTGACACCAATGATAGGCTTGCCCA
TCTGCACACTGTTGTCGACAATGAAAGACAGGTTGTAACGCTCGTCACGGGTACCACCCA
TGTACAGTCCGCCACCGTGAATCCAGACACCAACTGGCAGGCTCTCGTTCTCGTACCCAG
CAGGGCGGACCACATTCAGGTACAGGCAATCTTCGGAAACAGGGTAGCCAATCTGGTCAC
CTCCGTAACCAACACACTCAGGTGCATACTCTGTAGCCTCGTATGTGCCATCAAAGGTGG
TGTTGATACTTTGAGGGTTACGGAAACGCAGATCTCCCACAGGTGGTTGAGCGAAGGGCA
CGCCAAGGAAGTATTCCTGATCGTAAGTCGGCTGGTAGTAGCCGCTAATAGTGCCGTTCT
TCACGTTGACGGTGGACCCTCCGTTGTAGGAATTGCCGTCCGAATCGCCATTACCATGGT
GGCCGCCCCAATGACCTTCCCCGTGGCCTTCATCGTGGTC
>MATOU-v1_1292891
TTTTCCCTTCCTACATATTGTTTACGATTCATTGTTTTTCATGATCCATTAACACATTCA
AATGCATGATATCTTCAGCCAAGCGCACGCATATTGGTGCTGCTTACTCCTCATGAGCCC
CCATGCCATGTGGACAAGGAAAACCATGTCAACCATCTATCGTCCGTAGGCGAGTGCGTG
GTCCAAGATGAACTGGATACCCTCAGCTCTCCACGTATCGTCCTCAGCATACGCCAGCGT
GCCGGTTGCGTTGCCGTCCCAGACGATGTTCTGCGGTTTGTCGAGCGAGTAGACGGGCCA
TGCGTCGGCGCCATCGTACCGGTCCTTGAAGCCGTTAGGGTCAAGGTCGTAGATGAAGCT
CGCCCAGGACTTGCTCATCAGTTCGGCGAGCTGGGTGTATGAGGAGCTCTCGTTGGCGAA
CGGGTTGACGGTGCCGTGCTCGGCGTCGTAGCCCAGTCCGTCGACGTTGTCAAAGACGAA
GGCTACTTCTTGGAAGTGAGGCACGCCGAGGTAGTAAGGGACGCCGTTTGGCGTCGTGTC
GAAGCGGTAGCTGTAGGCGTCGACGCCTTCGCGGGTCCAGGCTTCGCATGCTCCACGACG
GTTGGCAATCATGACGACATCACCGAAGTATGCAGCCTGGCGACGGTACTGCTCAGCATC
GCCGAAGGAAGATGGGAAGCCGGAGAAGTCGCAAGGAAGTGTGGACTCCGGCGGGATGAA
GTAATCGCATTCCAAGGGGTAGGCATCAGGCAGCTGGTCGCCAAATTGAGAAGGAAGAGG
GGCCTGGGTCCTGTTAGACGTAGCTGCGTCGATGAATTGTTGTGTAGTGTTGATGCCGGT
GCGTCCGAAAGATGTGCCTTCATCAGTGTTGGCACCATCGATGATAGGGACGTGCACGAA
AGCGCCCTCCGCAAGCTGAATGCTAGTCCATCTGGCAATGAAATCGCCGTCAACGATTGG
GTTGAAGAAGGACTGGTACTGTGTCGTGTTAAAGATGGCGTTGAGGTCTTCGTAAGGCAC
GTCCCTCAGGCACTGCAGGGTGTCGATTGACGTCGAGCAGTTAGTCATGTTGACTATAGC
ATCGTACGCAGGCTGATATTCCTGGTTCGTCTTGTAGCTTGAGTATGCAACAGGGTTACC
AGACTCCATGATGCCAGCTCTAAAGATGCCATCATCGCGGCCATTGTACGCAGTCAAGTG
CCAGCCGACAGACGCCGCGCCTGCAGACTCTCCCCAGATAGTAACTTTATCGGCATCGCC
ACCAAAGGCTCCAATATTCTCGTTCAACCAGTGGAGGGCGAGACGTTGGTCGCGCAGACC
GATGTTCGTTTGGCCGCTACCGCTCACCTCCTCGGAGGCAAGGAAGCCCCAGGCAGAGAG
GCGGTATGCAATGCTTACACCAATGATCGGCTTGCCCATCTGCACACTGTTGTCGACAAT
GAAAGACAGATTGTACCGCTCGTCACGGGTACCACCCATGTACAATCCGCCGCCGTGAAT
CCAGACACCAACAGGCAGGCTCTCGTTCTCGTACCCAGCTGGACGGACCACGTTCAGGTA
CAAGCAATCTTCGGAAACAGGGTAGCCAATCTGGTCACCTCCGTACCCAACACACTCAGG
TGCGTACTCTGTAGCCTCGTACGTGCCATCAAAGGTGGTGTTGATGCTCTGAGGGTTACG
GAAACGCAGGTCTCCCACGGGTGGTTGAGCGAATGGCACGCCAAGGAAGTATTCCTGGTC
GTACGTCGGCTGGTAGTAACCACTGATAGTGCCGTTCTTCACGTTGACGGTGGACCCT
>MATOU-v1_1293107
GAGCCTTCAAGCGTCACCGTAGGCTGTGTGCCACTCAATAGCCCTTATCTCAGTCCGGAC
GGTAAGCGACTAGTCGAGAATGGCGAGGGCGATAAGAAGGTCGCCGCATCTCAAACCGAT
CCGGCTCAAGCACGGAAGCCGGACCTCTTCAACTTTGGCACTATTGCGAGAGTAACTGGG
GTGCAAGGTAGACGACCTGGCGAACTAATGCTGGTCGTCGAAGGCGTGAGCCGCTTCAAG
ACTGACAAGATTGAGCCGCTTCAAGACTGACAAGATCGTTCGGGAACGGCCTTACTTCGA
AGCCAAAGTTACGCTCCACGAGGAAGCCACTGTCAAGGATGACGATGGCGAGATTGCAGA
GCTATTTGGTCAATTGAAACAGCTGAGCAGGGAGCTCATCGCTCTCATTCGTCTCTCTGC
CCTCCTCCCTCGTGGACCTAGCATGTCGCTCTCACCCGTCCTTGCACGCCGACTCGAGCT
CTATATTGTTAGAAAGGACATCCAGGAAGCTGGTGTGCTAGCTGACTTCATGACGAACAT
TGTCGATTGCTCTCAAGAGGACAAGTTGCGGATCCTTTCAGCATTGCCGATCAAGGACAG
GCTGGAACGCATCATTGAGGTACTACAGCGACAGATTGGCGGCATACAGGGCAACAGCCG
TATAATGTCCATCACCACATCTACGCCTCAGAGCAGCAATATTGTTGACGCAGAGACGCT
CAATCGATTGAGGCAAGACCCACGCATGAAAAAGATGGGCAACGGACAAGGGTTCCCTGG
CGGCCTTGGCGGTTCCGGCGGGCAAGGAGACGACGAAGCGAACGAAGTAGAGGAGCTCAA
GAAGAAGATTGAAGATGCGAAACTTACACCGGAGGCACAGAAAGTCGCCGATAGAGAACT
GAAGAGGCTGGCAAAGATGAATCCCGCTCAGGCAGAGCACCAGGTCATTCGGAACTATCT
TGAAAACCTGGCGGAGATACCCTGGACAGAGACGACTGAGGACAACCTGGACGCAGCGAC
CCTGGCGAAAGCGCGGCAGCAACTGGATGATGATCACTATGGATTGGAGAAGATCAAGAA
GAGACTGCTGGAGTATCTGGCTGTTCTGAAGCTCAAACAAGCTGTCAATACCGATCTCGA
GAATCAGATCAAGACGATTACTCAGGCTACTCAGCCGAAAGAAGAGGAGAAAGCAGAGAC
TAGCAGCGAAGAGGAAAGCGCTGTTGCACCTGCACCCAAACAGGAAAAGCCACGGGAGCA
GACTCCCGAAGAGGTTCGAATTCTACAGCACAAGAAGATGGTCGACAAGTCCCCCATTTT
ACTGCTGGTTGGTCCGCCAGGTACTGGCAAAACCTCTCTTGCAAAGTCCGTTGCGACCGC
GCTTGGTCGGCAGTTTCACAGGATATCACTAGGAGGTGTAAGAGATGAGGCAGAGATCAG
AGGTCATCGGCGTACCTACGTTGCCGCGATGCCTGGTCTTATCGTCAACGGTTTGAAGAA
AGTGGGCGTTGCAAATCCAGTCTTCCTCCTGGACGAGATAGACAAGGTTGGGACTTCATC
GTATCATGGCGATCCATCAGCTGCTATGCTGGAGGTTTTAGATCCCGAACAGAACCACAC
TTTTGTGGACCATTATGTCAACATACCGATCGACCTCAGCAAAGTCCTGTTTATCGCGAC
TGCAAATTCGCTAGACACCATCCCACCGCCACTGCTTGACCGAATGGAGACTATTCAGCT
ATCGGGATACACGACACTGGAGAAGCGTCACATTGCGAATAGGCACCTCATTCCCAAGCA
AATCACCACAAATGGCCTTGCGTCTAAAGACGTGCAGCTGAAGGAGGATGTCATCGACAA
GGTCATCACATCCTATACCCGGGAAGCAGGCGTGCGAAACCTTGAGCGCGAGATTGGTAG
CATGTGTCGAGCAAAGGCCGTGCAATTTGCAGAAGCTCGCGACACGAACACACTGCCCGC
ATATTCTCCGGCGGTCACCGTAGATGACCTTGAGGACATGCTAGGTGTCGAACGCTTTGA
GGAAGAGATAGCCGCCCGCACAGCTCAGCCTGGTGTAGTCACCGGTCTTGTGGCGTACAG
CACCGGCGCCCAAGGAAGCATTCTGTTCATAGAAGTTGCTGACATGCCTGGCTCCGGTCG
CGTACAACTTACTGGCAAGCTTGGCGACGTTCTGAAGGAGTCCGTTGAAGTCGCCCTGAC
GTGGGTCAAGAGCCATGCATATGAATTGGCTTTGACCCACGATCCCAACGAAGACATCAT
GAAAGCGAGGTCCATCCATGTGCATTGCCCATCAGGCGCGATTCCAAAGGACGGGCCATC
GGCCGGACTAGCGCACACTGTCGCTCTCATCAGTCTTTTCAGTGGGAAGGCGGTGCCACC
GACCATCGCTATGACGGGCGAGTTCTCTCTTCGTGGCAAGGTTATGCCTGTAGGCGGCAT
CAAGGAGAAGGTCATCGGGGCGCTCAGAGCAGGTGTGAAGAAGGTAATTCTTCCTCAACA
CAACCGCAAGGATGCCAAAGACTTGCCTGTGGAAGTGTCGGAGGGTCTGGAGATTGTCTT
CGTATCTCACGTTTGGGAAGCATTGCCGCACATTTGGCCTGACGCTGAGTGGCCTGGTCA
ACGAGGCTGGTCAGGTTTCGACAGTCGGCTGTAGTGTTTCATCAGGTATTCCTCTGCTCT
GACTGGCTCGAAAATTGTAATTTGTATAGCAATTCAAAGCGATGACTTTGTACATAGTGC
ACTAATGCTTTACGATGGTGTTTAATGTGTTTACGACTTAAGTAGATCTACTCCTCATAG
CGCTCAAAGTCCCAGAAGCCTG
>MATOU-v1_1293315
ATGGATGAGAAGCGTGCCGAGATGTCGGAGAACGAGCGCACGCCGCTGCTTCAGCGGGTG
CCTGTGGAGGATAGGAATCGTGTGAGGTATCCGCATACGACGGTACGCCGATTCTGCACT
ATCGCGCTCACCGCTATACCACTCCTCACCCTCGCCATCATCTTCTTCTGCTTAGCGATC
TCCCGGCAGAGCGACCTTTTTGGCGATCACGACTACAATGCCGGCAGCGTCACCGGCTCC
GTTGACGTTGGCCTGCTTCCGCACGAAGCGTGGCCAAGCTCAGACGGCATCAAGTACGAT
AAGCTGAAGCAGATACTGCAAAGCACGCCGGACGCGAGCAAGGCTAGAGAATGGAGCAAG
TACTACACCTCGGGAATGCACTTGACTGGCAAGAACCTGAGTCAGGCCGAGTGGACGAGA
GATAGATGGCAGGAGTGGGGCGTGGAAAGCAACATTGTCAGCTACGACGTGTACCTCAAC
TATCCGCTAGATCACCGACTAGCACTGCTCGAGAACGGCGAGGTCAGCTTTGAGGCTACG
CTTGAGGAAGAAGTCCTAGCGGAGGACCCAACAACAGGTCTCAAAGAGAGCGTGCCAGTC
TTCCATGGGTACTCCGCGAGCGGAGACGTGACAGCATCGTACGTCTACTGCAATTACGGC
ACCTACCAGGATTATGAGGATCTGCTGCAGGCGAACGTCAGCCTCAAAGGCAAAATCGCT
CTGGTCAAGTATGGAGGGATCTTCCGCGCGCTGAAGATCAAGCGAGCATCGGAGTTGGGT
ATGGTAGGAGCGATACTGTACAGTGACCCCGGCGACGACGGCGAAATAACCGAAGAGAAT
GGCTACAACCCGTACCCTCAGGGCCCAGCGAGGAATCCAAGCAGCGTGCAACGCGGCAGC
GTGGAGTACTTGAGTGTGGCACCAGGTGACCCAACGACGCTTGGATACCCTTCACTTCCA
GGCGCTCCTCGCGAGTCGGTGGAAGGCAGAGTTCCGGACATCCCGTCTCTGCCCGTGTCT
TACGCTGAAGCATTGCCTCTATTGAAGGCCTTGAATGGGCACGGACCTAACGCTTCTGAC
TTCCCGTCTTCATGGCAAGGTGGAGGGCTTGGGTACAAGGGAGTGAACTACAACATTGGG
CCAACGCCTGACTCGGTGACGGTAAATGTGATGAACAAGCAAAATTACACTATCACGCCT
CTTTGGAACGTCATCGGTGTGATCAATGGGTCGATACCAGACGAGGTGGTAGTCGTTGGC
AATCATCGCGATGCTTGGATCGCTGGAGGAGCGGGTGACCCAAACAGTGGCTCAGCCAGC
ATGAACGAAGTGATCCGGGCTTTTGGGAAAGCATTGAGTGAAGGTTGGAAGCCACTCCGT
ACTATTGTCTTTGCGAGCTGGGACGGAGAGGAATACAGTCTCCTCGGCAGCACGGAATGG
GTTGAAGAATACCTACCATGGCTGTCGGAGGCTACTGTGGCTTACATCAATGTCGATGTC
GGCGCAGTGGGTCCTATCTTCTCCGCGGCTGCGGCACCAGTGCTCAACCAAGCACTGTAT
GATGTAACGAAAGAAGTCCAATCACCGAATCAGACTGTCAAAGGCCAGAGCGTGCGAGAT
CTCTGGGACGGGATAATCAGCACCATGGGCTCAGGCAGCGACTTCACAGCCTTCCAGGAT
TTCGCAGGGATCAGCTGTATCAATGTCGGCTTCGAAGGCGGCGAGAAAGACGCAGTCTAC
CATTACCACAGCAACTACGACAGCTTCCACTGGATGGATACGTACGGGGACCCGGGCTTC
GAATACCACATTGCCATTGCGCAAGTCATCGCACTACTCACGGCGAAGCTGGTCGAAGAA
CCCCTCATCTCCTTCAGCGCTGCAGACTATGCTGGAGGATTAAAGGCGTACCTCAAGAGC
GTCGAAGATATGGCCCAAGAATCGAAAATCGGTAAGAAGCTGAAGAAGAACCTGTTTAAG
TCTTTACGGGCCTCGATTAGCACCCTGGCAAAGGTCGCGCAGAGCTTTGATGGTAAAGCG
GCTGAGCTTTCTCTTCTTTTGGGGTCGCAGTCACAGCTCAACGACACTTCTACTACTACG
TCCGAATCCTCCGCGCTCTTGGCTCAGCTCTACGCGGACGTGCGGGCGACGAATACGAAG
TACAAGCTCCTCGATCGACAATTCCTGTACGCGCCGGGGTTGGACAGCCGGAGCTGGTTC
AAGCACGTCGTCTTCGCTCCGGGCTTGTGGACGGGCTATTCCGGTGCGACATTCCCGGGC
ATTGTGGAGGCGCTGGAGTTTGGGAATGAGACGGCGTTGGAGAAGTGGGTGGATATTGTT
GAGCAGAGGGTTGATGGGGCTATTGGGTTGCTGGAGAATTAGGCACTATAATTGTGAAGA
ATGAGATGTATTGTACACACGCGGTTCGTGCTCGTTACTTTAGAGGGGAGCTGTTTCACA
TGAGACTCATTTTCGTACTCAGTAAAGCTCGCAGACCGCTGGGGTAAATCGCTTCGCCAC
TCAGGACAATTACCCTTGCCGGAC
>MATOU-v1_1293316
AGCAAGGCTAGAGAATGGAGCAAGTACTACACCTCGGGGATGCACTTGACTGGCAAGAAC
CTAAGCCAGGCTGAGTGGACGAGAGATAGATGGCAGGAGTGGGGCGTGGAGAGCAACATT
GTCAGCTACGACGTGTACCTGAATTATCCGCTGGACCACCGACTAGCACTGCTCGAGAAC
GGCGAGGTCAGCTTTGAGGCTACACTGGAGGAAGATGTCTTAGCGGAGGACCCAACAACA
GGGCTCAAGGAGAGCGTGCCAGTCTTTCATGGGTACTCTGCGAGCGGGGACGTGACGGCA
CCGTACGTCTACTGCAACTACGGCACCTACCAAGACTACGAGGATCTGCTGCAAGCCAAC
GTCGGCCTCAAAGGCAAAATCGCCTTGGTCAAGTATGGAGGCATCTTCCGTGCGCTGAAG
ATCAAGCGAGCTTCGGAGTTGGGGATGGTAGGAGCAATACTGTACAGCGACCCTGGCGAC
GACGGCGAAATGACCGAGGAGAATGGCTACAAGCCATATCCTGATGGGCCGGCAAGGAAT
CCAAGCCATATCCTGATGGGCCGGCAAGGAATCCAAGCAGTGTGCAACGCGGCAGCGTGG
AATACTTAAGCGTGGCGCCAGGAGACCCAACGACTCTTGGATACCCTTCACTTCCAGGCG
CTCCTCGGGAGTCGGTGGAAGGCAGAGTTCCGGACATTCCGTCTCTGCCCGTGTCTTACG
CCGAAGCACTGCCTTTATTGAAAGCACTGAACGGGCATGGACCGAACGCTTCTGCCTTAC
CGTCTTCATGGCAAGGTGGAGGGCTTGGGTACAAGGGAGTCAACTACAACATTGGGCCCA
CGCCTGACTCGGTGACTGTAAACGTGATGAACAAACAGAACTACACCATCACGCCGCTTT
GGAATGTCATCGGTGTGATCAATGGGTCAATACCGGACGAGGTGGTTGTTATTGGTAACC
ACCGCGATGCTTGGATCGCTGGCGGAGCAGGTGATCCCAATAGTGGCTCAGCTAGCATGA
ATGAAGTGATCCGGGCTTTTGGCAAAGCATTGAGTGAAGGGTGGAAGCCACTCCGTACTA
TTGTCTTTGCGAGCTGGGACGGAGAAGAGTACAGCCTCCTTGGCAGCACCGAATGGGTTG
AAGAATACCTACCATGGCTCTCAGAGGCTACTGTGGCTTACATCAACGTCGATGTCGGCT
CAGTTGGTCCTATATTTTCTGCGGCCGCAGCACCAGTGCTCAACCAAGCACTCTACGATG
TCACGAAGGAAGTCCAATCGCCGAACCAAACCGTCAAAGGCCAGAGCGTGCGAGACCTCT
GGGACGGGAAAATCAGCACTATGGGTTCAGGCAGCGACTTCACGGCCTTCCAAGATTTCG
CAGGAATTAGCTGCATCAATGTTGGCTTCGAAGGCGGCGAAAACGACGCGGTATATCATT
ACCACAGCAACTACGATAGCTTCCACTGGATGGACACGTACGGCGATCCGGGCTTCGAGT
ACCACATAGCCATTGCGCAAGTCATCGCTCTCCTCACAGCGAAGCTAGTCGAAGAACCCA
TCATCTCCTTCAGCGCTGCAGATTACGCTATAGGCTTAAAAGCGTATCTCAAGAGCGTAG
AGGACATGGCTGAAGGATCGAAAATCAGCAAAAAGCTGAAAAAGAACCTTTTCAAGTCCT
TACGCGCCTCAATCGGCACCCTTGCAAAAGTCGCGCAGACCTTTGATAGTAAAGCTGCTG
AGCTCTCCCTCCTTCTCCGCTCACAGCCGCAGCTCGGTTCTAGTACTGCAACGACGTCCG
ATTCCTCCACGCTTCTGGCTCAGCTATACGCAGACGTCCGCGCGACAAATACGAAGTACA
AGCTCCTGGATCGGCAATTCCTATACGCACCTGGCCTGGACAGCCGGAGCTGGTTCAAGC
ATGTCGTCTTCGCTCCGGGCCTGTGGACGGGCTACTCCGGTGCGACGTTCCCGGGGATCG
TGGAGGCGCTGGAGTTTGGGAATGAGTCGGCGCTGGAGAGGTGGGTGGATATTGTTGAGC
AGAGGGTCGATGGGGCTATTGGGTTGCTTGAGAATTAGGTACTTTGATAATGAAGAATGA
GATTTGTTCTAC
>MATOU-v1_1293800
TCCGGCCGAACGTTCTACACCGCCGAGCGATTCGCCCATCGCGACAACTACGGCCAGCAC
ACAGATATCGATGGACACGTCCCGAAAGTGGAAGATGTTCTTTATCAGTACCCTGACTGC
CCCGTCATGATGGAAAGCTCTCTAAGCTATGATGATCTGCTCCAGAGGTGGCAAAGTACT
GTGTCGCATGCTGCAGAAGGCTCGCCCCTTCACGGTGCAGATTGCCGACCGAGCGAGGAT
GCAGGCCACTATCTCTGCGACTATACTTACTTCAACAGCCTGGCATGGTTTGGACGGAAG
CACAAACAGCTTGAGGATGGCAAAGCCACCGATAGACCTGTCATGTTCCTCCATGTACCG
GCTGAGAGCGACGAAAGGGTTTTAGAGACAGGTCGGGCGGTTGCGCTAGCACTGATTCAG
TCCATGGTTGATGTTCTATCAGAATGTATTTAGGATATGGACTGTCAAGAAAGCAGATTT
TCTGAGTGCGAGATGAGGGAACGTCGAATTGCATAGCGCTGCGATGGATGAACAGACGAT
TTCCGCAACGATCTTTTGCGACACATCCTCTTGGCTGGAGGATCTTGTACATACTTGCCT
TATATACTCTTGACTGTTTCGTCCATTGAACACATGAAATGAGTTGTTTCGCGCCAAA
>MATOU-v1_1293801
TCCGGCCGAACGTTCTACACCGCCGAGCGATTCGCCCATCGCGACAACTACGGCCAGCAC
ACAGATATCGATGGACACGTCCCGAAAGTGGAAGATGTTCTTTATCAGTACCCTGACTGC
CCCGTCATGATGGAAAGCTCTCTAAGCTATGATGATCTGCTCCAGAGGTGGCAAAGTACT
GTGTCGCATGCTGCAGAAGGCTCGCCCCTTCACGGTGCAGATTGCCGACCGAGCGAGGAT
GCAGGCCACTATCTCTGCGACTATACTTACTTCAACAGCCTGGCATGGTTTGGACGGAAG
CACAAACAGCTTGAGGATGGCAAAGCCACCGATAGACCTGTCATGTTCCTCCATGTACCG
GCTGAGAGCGACGAAAGGGTTTTAGAGACAGGTCGAGCGGTTGCGCTAGCACTAATTCAG
TCCATGGTTGACGTTCTATCAGAAGGTAGTTAGGAAAGGAGTCTCAAGAAAGCAGATTCC
TAGCGTGCGAGGTGAGGGAATGTCGAATTGCATAGCGCTGTGACGGATGAACAGGTTATT
TCCGCAGTGATCTGTTGCGAAACAAACTTTTGGCTGGAGAATTATGTACATACTTGCCTT
ATATGCTCTTGACTCTTTCGTCTATTGAACGCATGAAATGGATTGT
>MATOU-v1_1294001
ACATGGGGGTGCTGCACTGGACGGGAACACTGAACCCATCATCAACATAACCCGCCATCC
CATACGCCGCTACATTTGCACCCCTTCTCACGACCTTCACGAGTTTTCTAGTCAATACAA
GGCATATCCGTAACGATGCCCGGCTTCGACTTCAGCAACCACAACCGGAACCTTGCGCTC
CACGCGCAGGGCGTCCCACTCCCCAAGGCCACATCCACCGGTACTACCATCGTCGGTTGT
CTCTACGATGGCGGCGTGGTCATCGCCGCAGACACACGAGCAACATCAGGTCCGATCGTG
GCCGATAAGAACTGCGAAAAGCTCCACTACATCTCCCCTCAGATCTGGTGCGCAGGCGCC
GGTACCGCAGCAGACACCGAATTCACCACCGCCCTCATCTCTTCCAACCTCGAGCTTCAC
TCTCTCTCCACTGGCCGCAAGCCCCGAGTTGCCACTGTAATGACGATGCTGAAGCAGCAC
CTCTTCCGATACCAGGGACACATTGGCGCCTACCTCGTCGTAGCCGGTTGTGATCCTACT
GGCGCACATCTCTTCACAGTGCACGCCCACGGAAGCACAGACAAGCTGCCTTACGTCACC
ATGGGATCCGGCTCTCTCGCCGCGATGTCGGTCTTCGAAACACAGTGGCAGAAGAACCTG
AGCCGCGACGATGCCGTGAAACTCTGCGCCAACGCCATTCAGGCCGGTATCTTCAACGAC
CTGGGCTCCGGGTCAAACGTCGACGTTTGTGTCATCACGCCAGAGAAGACGCAGATGCTG
AGGAATTACATTACGCCTAATGTACGAGAGAAGAAGATGCGGGATTACAAGTTCCCAAGA
GGAACGACGGCGGTATTGAACGAGAAGATTATTAAGAAGGAGGATATCAGCAAGTACGTG
ACGGTGCAGGATATCGGAGAGACAGGAGAGAAGGGCGTTGGCGAGAGAATGGAAGTCGAT
CAGTAAATGTCTAATGCTTGAGCTATTCCTGCTACAAGGAGCAGCTGGGAAACAACATGG
AAGTTCGGCTGCCGTCTCAGCAGCCAAAGTGTACTATACGAGGGCAAAGTACCCCTTAGC
ATGGATGAATGAATTGCATTTTCAAAGGCGCCAGGGCGCTTGCGACTCACACATCTTTTG
TATATTCAGTCGATGCCATGCTAAAACAATGGAGCATGGTTGGTACAGAAGCGCCTCAAA
TGCGAAATCCAACCA
>MATOU-v1_1294309
GGCCAGAAAGAGCCGTATGACTGGGACAAATACGCCGAAGCTTTCCGACCCAAAGCCGAA
GAGCTGGTCTCCGAAGCCGAGAAGGCAGAGAAAGAAGGAAACCGTGAAAAAGCGTCAGAA
TTCTACATGCGCGCCTCGGCCGTGTACAGAATATCGCGTTTCCCAGCCCCTAGCTCTGAG
AAGCAGCGTCAGGCCTGGACGGAAGGAAAGAAGGCGGCCCGGAAAGGTCTGGCAATGCGT
GAGAGGCCTACGCAGGAAATCACCATCCCACACAAGCATGGCTTGCAGAATGACGGCAAG
GAGGTGCAATTTTACTACCATTTGCCCCCTGGCACTACAAAGAACAGTCCGGTGCCTCTT
GTGGTGATCCTCAGCGGTCTCGATGGTTACCGAACAGAGCTTGCTGTGTGGATTGAAGGC
TGGTCGCAGAAGAACGTGGCTTGCATGGTCCTCGAGATCCCAGGTACCGGCGACTCCCCG
GCTGACCCGAAGGACCCGACATCACCGGAAAGGGAATGGTCAAGTCTCTTCGACTGGATT
GACGAGCAACCGGAGATCGACCATCAGAGAGTCGCTCTCTGGGCTTTCAGCACGGGTGGT
TACTATGCGATTCGTTTAGCCCACACTCACCACGATCGCCTTGCGGGCGTGGTTGCTCTG
GGCGGTGGCTGCCACCACATGTTCTCCCCCGAATGGCTGTCCAACGTCAACCATCTGGAG
TATCCGTTCGATCTGGCCAACACCCTCGCGTACAAGTGGGGCTATGGCGACGATGTGGAG
ACATTCAAGAAAGAGGGCATGAAGTTCTCTCTGGTCGAGGATGGTACGCTGGACAAGCCA
GACTGCACGCGGCTCCTTCTCGTCAATGGCGTGGGCGATGAGATTTTCCCGATCGATGAC
TACTATGAGTGTCTGTTGCGAGGAGCTCCAAAAGAAGCCCGCTTTGTGCCCGAGCGAAAG
CACATGGGTGAGCCGGAGAGCTTCGTCATCATCTTCAAGTGGCTGTACAAGCTCTTCGGG
ATTCAAGGCAATCCCTTCGATCAGATGAAGACGTTGCCAGCGAATAACAAGTACTAGTTT
CTAGCCGATGCTGTAGGTATCGCGGAGAACACACAAGCGGTACACGAAGCAAACCACTTT
CGAACCCGAAAGAGGCTGTATTGATTCTAGCCAGGTATCAGCCCGTGGCCTTATCATATG
ACAGCGCGTAAAGCTTGTCTTGTAAAGCAGTCTGTTCTCCTTCAACAACGAATATCGCCG
CTCCTCGTTGGTTGTCCATTGACTTGGCAGAAGTTCTGCAAGTAGCCCCATGT
>MATOU-v1_1295805
CTCCTAAATGGCTGCATTGTATAGTACAACTCTATAGGAGCCTCAATGTTGAATCTCAGG
TCTAAATATTGCTATGCTTCGATTTCCACACCGGCAATACCAGGGGATAAGGGATCTTCA
ACCGGATCCATCTCTTTCTGGAGTCTAGCCGCCACTCTATCCACTTCGTGCCAGACCCGG
AGAAGATTCCGCCCTGCCACCTTCCCAGCATCCTTCTCGCTCACTCCATTATCTAGCAGC
ATTTGGATGATGTCCTTGTAATTCGTGATATCCTTCAGACCCCTCGGCGTGGTCGGAATG
CCGTCGAAATCGCTTCCCAACCCAACATGATCATACCCGATCAGCTCGCCGATGTGCATG
ATGTGCTTCACGACATGTTCGATCGTGTTCGTCTCCTCCACCAGCTCAGGAAGGCCTGAG
GAGGAATCACTCGCCTTGCAGCTGACGAAATCAGGCGAGAAATTAACCATCACGACCGAA
TTTCGCTTCTTCACCAGCTCGAGGATATCATCCGGGACATTCCGTGGATGGGGACAGATC
GCCTTCGCGCTCGAATGGCTAAAGATAGGCGGAGCCAGACTGCCCTTCCACCCCTTCTCC
TCCACACTGCCCCCAAGCACATCCCGCATCGTATCCACACTGACATGGGACAGATCGACC
AACATCCCCAACCGATTCATCTCCAGCACCAGATCCCGTCCCGCCATACTCACACCCCCA
TGATAAGGCTCCGCCGCCTGCGTCTCCCCATCTATCGAAACCACAGCAGCATCCGCATAC
CTATTATGACAGTTCCACGTCAACGTCGCATACTTCACCCCCAGATCGTGGAACAGCCTC
AACGTCGCCAAGGAATTCCCAATCTGATGCAGTCCCTCGATAGCCAGCGGCGAGACGAAC
CTGCCATGGTCGTAGAAATTCCGCTCGGCCTCCGCCGCCGATCGCGCGAGG
>MATOU-v1_1295806
TCCAAACTTCCTGTAGGAATCGCGAGAGTCCATTATATCTCATTGCTATAGATCGAGTAT
TGGTAACCGAAGCTATAATGTAGTAGCGTAGAGAGCAGAAAATCCAGCAGAGATTATGGC
TATAGAGCGGCATTGATAGTCAGAACATTCTCTTATCGAATCGAAACTGTAGTAGCTCCT
TTACAGGGTTTTAGGCCCAAATGTCTTATGCTTCAACTGCCACACCGGCGATACCAGGGG
ATAAGGGGTCTTCAATGGGATCCATCTCCTTCTGCAGTCTAGCCGCCACTCTATCCACTT
CATGCCAGACCCGGAGAAGATTCCGTCCTGCTACCTTCCCAGCATCCTTCTCGCTCACTC
CATTATCTAGCAGCATTTGGATGATGTCCCTGTAATTCGTGATATCCTTCAGACCCCTCG
GCGTAGTTGGAATGCCGTCGAAATCGCTTCCCAACCCAACATGATCATACCCGATCAGCT
CGCCAATGTGCATGATGTGCTTCACGACATGTTCGATCGTGTTCGTCTCCTCCACCAGCT
CAGGAAGGCCTGAGGAGGAATCACTCGCCTTGCAGCTGACGAAATCAGGCGAGAAATTAA
CCATCACGACCGAATTTCGCTTCTTCACCAGCTCGAGGATATCATCCGGGACATTCCGTG
GATGGGGACAGATCGCCTTCGCGCTCGAATGGCTAAAGATAGGCGGAGCCAGACTGCCCT
TCCACCCCTTCTCCTCCACACTGCCCCCAAGCACATCCCGCATCGTATCCACACTGACAT
GGGACAGATCGACCAACATCCCCAACCGATTCATCTCCAGCACCAGATCCCGTCCCGCCA
TACTCACACCCCCATGGTAAGGCTCCGCTGCCTGCGTCTCCCCATCGATCGAAACCACGG
CAGCATCCGCATACTTATTATGACAATTCCACGTCAACGTCGCATACTTCACCCCCAAAT
CATGGAACAACCTCAACGTCGACAGGGAATTCCCAATCTGATGCAGTCCCTCTATAGCCA
GCGGCGAGACGAACTTGCCATGGTCGTAGAAATTCCGCTCCGCCTCCGCCGCCGACCGCG
CGAGGGTGAAGTACTTCGGGTACGTCCGCGCCAGACGGTTGAAGAGGTCGATCTGCTCCA
GCGTCGCTTTGACAAAGGGCGCGTAGGCCTCGTCGGAGAAGTCGAAGCCGTTGGCCGGAC
AGGGCACGAAAGCCGACCAGAACGCGCCGCCCATCTGACTCGTCTCCGCCCGCGGCAGGT
CGAAGTGGCCGAGCATGCCGCCTTGCTCGAAGGGCTGCGTGAAGTTTTCCCCGTAGATGT
GGTTCCCGTAGATGGCGCGGATGAGGATCAGCAGATCGATGTGGCCGTCGATTAATGGGG
TTTCCTGTAGGATCCTGTCTACTGCGGAAGAGTGGGAGGAATGATGATGGTGTGCTGTAG
CCGCGTCGAAGGCTATGCCCCGGTATATGTAGAGGATGAGCCAGAGAGTGAAGGCACCGA
TCATGGCTAGTCGGACGTTTAATGATCTTCGTGTTCTGGCATCTTGGGGTTGTTCATAGT
CGTGAGGTGGCGCGGCCTGGTCGTTGATGAGAGGCTGCTTCTCCATTGTTGTCTAGGACG
AACGCCTTTGCATGGAGCTGTTGAGAACCAAATGAGAAGGTAGAAAATCACAAGATGAGA
TTGAAAATTCAAGCTATTCTGTTGCTCATTCCTGTGTACCTACTTGCCTGAGATGTACCC
CATGT
>MATOU-v1_1295905
ACGTCGCGGCGTCAACGGCTACATAGAGACACAAGTCTTTGGCTACGGTACATCGCGAGT
TTCGGAGCTAACATCGAAGACTCCCTTAAGACTCCTCTCGCCAACCCCTCAACCAGAAGA
GCGCGCTGTGCTCGTCTTCGTCCTCAATCATGGCGGCGGGCTGGTCGCGGGTGATTCAAT
CAGCCTTCAGGTCAACGTGTGTCCTGGCAGTCGATTGGGACTTCTTACCCAGGGAAACAC
CAAAGTGTACAGAAGTGCATCACGGTCGACAGGCTGTGCTCAGACGCTTAACGCTGTTGT
TGGCACTGGCGCGGCGATGCTAATCCTGCCCGATCCGATACAACCATTCCGCGACAGCAG
TTACAGACAAGAGCAAATTTTCGAGGTCGACTCCACTACTTCAAGTTTACTCATCTTGGA
TTGGGTCTGTGAAGGGAGGACCGCAAGAAGTGAGAAATGGGACTTTACAGAGTGGAAGGG
GCGAAATGAGATCTGGTCCGCTCCCTCTCGCGTAGAAGGCGGGGAAGTTGGAGAGAGCAG
TCTCTTGCTGCGAGACAACACAACGCTCAAGCAGTCGTCGCGGCTCACACCTTCGCTACG
GGAACGCATGGACGAATTCGGAGTGTTTGGCAGTCTTTTCATCAGAGGGCCTTTGTTTAG
AGAGCTGGCAGCCAGTTTCATGGAAGCCTACGCAAGGCTCCCGCGCGTTGGCGCCTATGT
GTGGTCGACGCACGGTACCACACAAGCGCACAACAGTCAAAAAGCGAACACTTCAGGGAG
TAGCGAAACGAATGTGAAGTGGACTGTGACCAGTGCTCGGGGCTCCGTCGTCGTACGTTT
TGCAGCTCAAGCAGTGGAACCAGCGAAACAGTGGTTACGAGAGGTGTTGATAGCCGATGG
TACTGTGGAACGAGAATTCGGAAAGCGATATCTGTTTACTTTCCAATAAACCCTAAGCGA
AACGATGTCGCCCCATGGTGTACCGGCGAGCTTGATACGATTGAATCTAGAGTTTTATCT
GACACCTTAGATATTTGTCCTAAGCAGCTGGGAAGTACCTACGCAGAGCGAGGCAATGCC
GTGGATACTCAGACAGCCGCCTGTAGCGCATCTCGACCCAGAACCAAGAACTATCTACTT
TGGCTTTATTGATGCAAAATGTAATAGATCGAAGATGGAAAGATAGGACGCAATCCTTTC
TCTGCTAGTTCAGATAGAATGCTTGAGCTAGAGGGAGACGGGTCATTGGTGGTGCATTGC
ATGCAATACCGTTGGCTACAACAGCAAAAGTCTCTGGATCGACCTTCATTTTAGGTGTGG
CCCCGTTGTACTTCATGTCATGTTTGCCAATACTTCGTGTGTCTTTGACGGCTTCAACTC
GTTTGTTAAGGCCGTAAGAATCAATGAGCCCATTGCTAATGGCAGCTGCGGACACGAATG
TAACGCTATTCGATGGGACCAGGGGCGAAAACATTGGACGGAATATCACCGGCTGGACAG
TGGCGATCCTAACTCCGTTAGCGACTAGTGCATATGGGCAGATATAGGGGCAGTAATACG
ACGCATTCGGATCTCCCATTTGCGCACAAGCCACTTGGCCGCTTTTCAAAACCTGAAACG
GTTTCGTGCCGAATCTCGATGGTTCCCACAAGACCAAATCAGCCAGCCTCCCAACCTCTA
CGCTCCCTACGACGTGGCTGATTCCTTGTGTAATCGCCGGATTAATCGTGTATTTACTGA
TGTATCTTTTAACTCTGTGGTTGTCGGCGCCTGTGCCCTTGTCTTCCTCGAGTTGGCCTC
GGTGAACCTTGTTCGCGTGTGCCATGTTCCAAGTCCGGAGTACGGTCTCACCACATCTGC
CCATCGCTTGAGAGTCGGATGACATCATACTAATAGCCCCCATGTCGTGCAGGACGTCTT
CCGCTGCTATCGTCTCCGGTCTAATTCGAGATTCAGCGAAGGAGATATCCTCGGGGATGT
CTTTCGACAAGTGGTGGCACGACATTGCCATGTCCAAGTGCTCTTCGACCGTATCTGTTG
TGTATGGGCAGGTCGGATTGGTGCTGCTTGGTAGAACATTAGAATTTTCCACAAGCCGAA
TCAAATCTGGCGCATGACCTCCTCCAGCACCCTCTATATGATATGCGTGGATTGTGCGAC
CTTTGAATGCAGCCGCTGTCTGCTCCACAAACCCGGCTTCATTCAATGAATCACTGTGAA
GTTCGCATTGGACGTCATATTCGTCACAGAGGCTAAGGCAATTGCTGATAGACGAAGGCG
TGCAGCCCCAATCTTCGTGCACTTTAAGTCCGGCAACGCCGGCTTGGATCTGGTCACGTA
GACCCGGTATGCCGGTGTCACTTCCCTTGCCGAGCAGTCCGTAGTTCAGGGGAAGGCGAT
CACATGCCTGCATCATGCGTCGGATGCTATCCTGTCCAGGAGTGCAATTTGCCGCAATGG
TGGCAGTACTTGGCCCGGTGCCCCCACTGAACTGCGTCGTGATTCCTGCAGCCAGTGCTT
CGTCAGCCTGCTGGGGACATATGAAATGACAGTGCGTGTCAATCGCTCCTGCTGTGATGA
TCTTCCCTTCACCTGCGATTACGTCGGTGCCTGATCCAACTATCATAGCTGGATTGACCT
TGTCCATAGTATCTGGGTTTCCAGCTTTACCGATGCCTACAATATACCCTCCCTTGATCC
CAATGTCAGCTTTCATGATACCGCTCCAATCAACTATGAGAGCATTTGTAATGACCAGGT
CTAAGCATTGCGCGTTAGACCGGCCACTTGCTTGCCCGATTCCGTCGCGTAGCGTCTTCC
CTCCCCCGAAGGTGCATTCATCTCCATGTGTTGTGAGATCTTCCTCTACTTTTATCCAAA
GATCCGTTGAGGACAGCCGCACGAGGTCACCAACAGTAGGACCGTACATGGAAGAGTAGG
TCCGTCTGTCCAATTCGTAAGGGTCCGGAGGCTGCTCTGCTGCCTTTTTGGTTTCAGGAG
TATGGTGGAAGCCCTGTTCTTCGATCCGTCGGAGGATGTCATCTGCCCTGGAGAGGTCAA
TCCGACCAGGCGCAATGCTGCTGCCGCCTCTGATTGTCTTCAGCCCCCCGATCTCCGACA
ATGAGACTGTTTTGGCTTCTCCGGGCTCGAAACGGACCGAAGTGCCGGCGGGTATGTCAA
GGTGATAGCCGTAGGCTTGGAGTCGGTCGAATTCCAGGTAAGGGCTTGGAGTCGGTCGAA
TTCCAGGTAAGGATTGGCTTCGATAAAATGAAAATGCGAGCCGATCTGTATGGCGCGATC
ACCTCGATTAACAACCCGTACGATGCGTCTAGGCCTTCCCTCGCGAAGTTTGATCCCGCC
TGACTGAGCGCACACGATCGCGCCTGGGCGACTTTCAACCCTATTATCATCCTCAAGCAA
ATCATCTGACGGGAATATCTCGGGAGGTGGCGGCGTGAGGCAACTGCCATACATCGCCAT
CTCCAAGTTGCCATCCTTGGTGGAGACCGGGTGATCGACGGTAACAAGGTGCGTTCCGGT
GGGGAAAGTCCCTTCTACCTGTAAGCCGGCTATCGTCCCCATGT
>MATOU-v1_1296057
CAACTCGTTGAAGCCATGGGCGGATCGACCGTCTCGACGCCTGCGCTTGGTAGACTGCAC
ACTTATCGACCCAAAGGACGGCCAGCTCTACCAACATGTGACGATCGACATCAAGGACAA
CTTAATACATCGGATGACGAAGCTGTCCGCTCAACCCACACCTGCGGACGAATCGCTAGC
ATGGACCCAGGACGATATGCTTACGGTTGTGAATCTGGAGGGGAAATTTGTTTGTCCGGG
ATTAATCGACTGTCACGTCCATCTAGCTACCCCTCCGGGTGAAGAGGGTTTGAAGGATAC
TATGAACCAAGATCCCGATACATCCCTATTAAGACAGCCTTTCCTGGCTAACGAGATGCT
CAAGCGGGGTTTCACCTCACTACGAGACTGTGGTGGCGCAGGCTTGGCGCTGAAAGAAGC
GTTGGCTGAAGGCTTGCATCCTGGGCCTCGTTTATTCATCTCCGGCCATGGCATCTCACA
GACTGGCGGTCATGGAGACATGCGTTCGTCCAAAGATGCCGAATATGCGTGCTGTGGTGG
CAATACACGCGGTCTTGGCCGCATAGCTGATGGGATAGAGCAATGTCTACATGAAACCTT
CAATACACCCCTGAGGAGATTCGTGCTTTCACAAAAGTCGCGTCAGACTCAGGCACGTAT
GTGACGGCCCATGCTTACACGCCGCCGGCCATAAGGAACGCAATCGAGAATGGCGTGAAT
GGTATTGAGCATGGCAATCTGATAGATGAACCAACTGCCCAGCTCATGGCCGAGCGAGGA
GCTTTCCTCACCCCTACACTCATAACCTACGCCACAATGGCTTCTAGAGAGTTCGGCTCA
TTCCTACCGCCTTCGATCGCCGAAAAGAACACACAGGTCCTCAATGCCGGCTTGAGGAGC
CTTCAGATTGCTGATCAAGCTGGCGTCACAATGTGCTATGGCACTGACCTTCTCGGACCT
CTACAGATAAAGCAGACCGGTGAATTCGGTCTAAGGAAGCAGGCTGGCCTGTCCTCGCTC
AAGATTCTTCAGAGCGCCACCGTCAATGCTGCGCGGATGCTACGGCAGGAAGACAAGCTG
GGCCGCATCAAAGAAGG
>MATOU-v1_1296360
CAAAACTTGAAGTGTTATCTTAAAAGCCGGGAAAAGGGCCTCAAGGCTGCCTAACCTTAA
GTAGGTAGTAGTCTGATATTGACAGAGCACACaaaaagtaaaaacagccaaaaaaaaaaa
aaaaTCACAGCTTCGACTTCCCACCCAGCACAACGCCCTCAATCCACTTCTGAATCGTCT
CGTTCGTCTGCTCAGGCGTATGCCACAGGGCCCAATGGCTGGCGGGGACTTCCGCCCGCG
TGAGGTTCGGAATCGCCTTCTCCATGCCCTGGCTAAGCTTCGGGATCAGGATCCCATCGT
ACTTGGCCTGGATAAACAGCACAGGCTGTGGCAGATGATTCCGCGTCGCGGCTGGGATGT
TCTGGTCCTGTTCCCAGTTTAGACGGCGGGTGCGGTACCAGTTACAGGGGCCTTCGAAGC
CGGTCTTGGTGAATTGTTGGACGTAGAAGTCGATTTCCTCATCATCAAGCAAAGGCGTCT
TCCCAACCTCCTCCCTCTCCACCAACCCCAAATCCACGCCCTGCTGGGGCGACATAAACG
GCTTCCCACTCTCGGGCTTGCCTCCATAAGCCCCATTCAGGAACCTCCTAATCCTCCCCT
CATCCCTCCCCAGACACTTCTCAACCGGGTACTCCAAACTCCCCCACTGCAGCTGATACC
CAAAAACATCCAACCCACCCTCCACCAACTCCTCCACGGACCGATACTCCGGCGTCACGG
GAAAAAACGGCGTCGCGACACTAAACACATGGCTCACCAAGTCCGGGTAGAACTGCGCAA
CGCGGTACACGACGGCACCGCCCCAATCGTGGCCGCCGAGGATGATAGACGGGATCCCCT
GCTGCCGGGCGAGCTCGGCGATAGCGTCGGCGTGGGTTTGGAAGGTGTAGTCCTTGAGGT
CCGGGGAGAAGCCGGTGGAGCCGTAGCCCATGCAGTCGAGGGCGAGGCAGCGGAGACCCT
GGTTGAGCAGCATGGGGATCTGGTATTTCCAGGCGAGGGAGAGATCGGGGAAGCCGTGGA
TCAGGATGCAGGTGCCTTTGACTTCGCCTTGGGGACGGGCGTCGAGGTAGTGCCAGCGAC
GGCCATTGAGTTGGGCGAATTGGCTTTGGACTCGCGGGTCGTTTGGTTTGATTTTGTCGA
GGGGCATTTTGAGTGTTTGGTTATTAGTGATTGCAGTTTCTTCGAATGGAGTGGCGATCC
CCATGT
>MATOU-v1_1297497
TCCTCTTTGTGTGTCTCGAACAATTTTCTCATGTTGTTGCCCATGGTTTTGCTGTACACT
TCGGAGCCCAGCCAGGTACGTTTGAGGGCCAGGTTGCTGACTTCGAGCTTCCAGGGGTTC
GAGACGATGACTGCAGCATCGAGAAGGCAGTCTTCGCCTTCCTCCCCTAGATAGTTTGTA
AGAATATTCGCACCGAGTGAATACCCAATACCGTACAGCGGTCTGTTTGGCCATGT
>MATOU-v1_1297498
GCCATGGTTATGGCGGAGAAGGAAGGCAATATCGAGAGCAAGATGATGAGGGCACGACAG
CTGGAGGAAGTACGGGAAGCAAGAAAGGCAGAGATGGAGAAGAGGAGTGAGAGTAAGAAG
GCGGGACTTGAGGAGCGGAAGAAAGAGATCAAGAACAAGAAGAGAAGACACAGTGACAAC
GAGGTGAAGGCGGAGATGCAACGCGAGGAGCGGATCGAGAAGAAGCCGAAGAAGAGAGTC
AGCTTTGGTTAAAGGCAATCTGCTGCGTCTATGCGTCTTTCGTCTATTACATCTATCACG
GGACCGGTCTATACCTGCAATCTCCTGGAAAGCGGACTCTATGCTCTAATGCTGCGCTTC
GCTTCCGGGCACGAATGCCTTGCGCCTCATGGGATCAAAGGCGAACGGCGTCTGGTGTCC
TCCCTGCGGGCCTTTCGCCGCTATGCCCACCTTTCTATCGATCTTCGAAAAGTCCACGTC
GGCCTGCATCTGCTTCAGGAACTGGACGATCTGTGCGCACTCAATGTCAGCAAGCGGCTG
TAATGGCGTTCCAGCCTCTAAAAGCTGGGCCTGATATCAATGTGCAAGGTCAGCACAACT
CACAGGCTTCGCATGCCATCGCCCTCCGCTCAGCTCGTACCAAGCCAAGTGTCCGCCTCC
CGCTGTTGCACACATCACGACCCACGGCGTCTGCTGGATCTCCTCGTAGGGCACTGCTTC
ATCGCTTGCTATTGGATCGTCGCGGGCATGGAGGCAAAAAGTCGGAATGCGAATGGAGAG
AACGGAATCGGTCGAAGAGGCGTCACGGTAGTATGCAGTCTCAGTGGGGTAGCCCCAGGT
GGCGCACTGCACTGCTCTATCGAATTCGTAGAGGTACTTTAACTGGAGTATCTTCTCCTC
AGACAAGCTTTTGTTCTTCAAGATCTCTTCTTTGTGTGTCTCGAACAACTTTCTCATGTT
GTTGCCCATGGTTTTGCTGTACACTTCTGAGCCCAGCCAGGTGCGTTTGAGGGCCAGATT
GCTGACTTCGAGCTTCCACGGGTTTGAGACGATGACCGCGGCGTCAAGAAGGCAGTCTTC
GCCTTCTTCGCCTAGATAATTTGTAAGTATATTCGCACCGAGAGAATAGCCAATGCCGTA
CAGCGGCCTGTTCGGCCATGTCTGTCTTGCCCACTTCACCACCTGTCTCACGTCCCATGT
CGCTCGCGCGTTGTAAAGGATGCTACTGGTGATTTTAGATCCTGCACAGCCACGGCTATT
GACCACGAGGGCTTCCCATTCGCCTCCCGAAAGTCCCTGCTTAGAGCTTTCTCCCGTGGA
TGCACGGATGAGTGGCTCTATTACATGCCGCAGGTAGACCTCATAGCTACCACCTGAGAG
ACCATGGAGTGTGATAAGTAAGGGCTTAGTGTCTTCTGAGGATAGATGCTCGAATTCCTT
GTCCGTGAAGTAAGTCGTCCGCGGCGGTAAACGCGTGTGTCCTACACCCATGGGATCCTC
ACGCAAGCCCTGATCTTCAGGGCCTTCATCCTCAGCCGTTCCGGACCTAGGAGGCGGTGC
GACAGCGAAGTCGACTGAAAAATGGCCCTTGAAGTTGGACTCCTCGGAAGCAAAAACACG
TCTCTTGTAATGAACGGAAGGCGCAGCTTTATTGACAGCGGTCCACATTGTCTGGAGGTG
GCCATTGAACAGCAAAGGGTTCAACTGACATGATGGTGTGACATCCTTGCAGAGCTCCGG
GAATGCGCGCTTAGGACCAGACTTCTGAGGGAGGACTAGAGGTTCAGATGAGTGCGTGAA
GGTCGTACTGTTTTGCCCGGGTGTCCATGTGAGAAGGGAAGTCATGCCGATATGCAAGAC
GACCTGCAGGTTGCAGCCGCTTCTTAGATGGTCGGGTGAGTATAGTTCGGCTGCCTGAGT
TGGATTTTTACTGTCAAGTGAAAGCAGTATTAGGTCTTTTGAC
>MATOU-v1_1297499
GCCATGGTTATGGCGGAGAAGGAAGGCAATATCGAGAGCAAGATGATGAGGGCACGACAG
CTGGAGGAAGTACGGGAAGCAAGAAAGGCAGAGATGGAGAAGAGGAGTGAGAGTAAGAAG
GCGGGACTTGAGGAGCGGAAGAAAGAGATCAAGAACAAGAAGAGAAGACACAGTGACAAC
GAGGTGAAGGCGGAGATGCAACGCGAGGAGCGGATCGAGAAGAAGCCGAAGAAGAGAGTC
AGCTTTGGTTAAAGGCAATCTGCTGCGTCTATGCGTCTTTCGTCTATTACATCTATCACG
GGACCGGTCTATACCTGCAATCTCCTGGAAAGCGGACTCTATGCTCTAATGCTGCGCTTC
GCTTCCGGGCACGAATGCCTTGCGCCTCATGGGATCAAAGACGAACGGCGTCTGGTGTCC
TCCCTGCGGGCCTTTCGCTGCTATGCCCACCTTTCTATCGATCTTCGAAAAGTCCACATC
GGCCTGCATCTGCTTCAGGAATGGACAATAGGCTTCGCATGCCATCGGCCTCCGCTCAGC
TCATACCAAGCTAAGTGTCCGCCACCCGCTGTTGCACACATCACCACCCACGGCGTCTGC
TGTATCTCCTCATAGGGCACTGCTTCGTCGCTTGCTATGGGGTCGTCCCGCGCATGGAGG
CAAAAAGTCGGAATGCGAATGGAGAGGACGGAATCGGTCGAAGAGGCGTCACGGTAGTAT
GCGGTTTCAGTGGGGTAGCCCCAGGTAGCGCACTGCACTGCTCTATCGAACTCGTAGAGG
TACTTCAACTGAAGTATCTTCTCTTCAGACAGGCTTTTATTCTTCAAGATCTCCTCTTTG
TGTGTCTCGAACAATTTTCTCATGTTGTTGCCCATGGTTTTGCTGTACACTTCTGAGCCC
AGCCAGGTGCGTTTGAGGGCCAGATTGCTGACTTCGAGCTTCCACGGGTTTGAGACGATG
ACCGCGGCGTCAAGAAGGCAGTCTTCGCCTTCTTCGCCTAGATAATTTGTAAGTATATTC
GCACCGAGAGAATAGCCAATGCCGTACAGCGGCCTGTTCGGCCATGTCTGTCTTGCCCAC
TTCACCACCTGTCTCACGTCCCATGTCGCTCGCGCGTTGTAAAGGATGCTACTGGTGATT
TTAGATCCTGCACAGCCACGGCTATTGACCACGAGGGCTTCCCATTCGCCTCCCGAAAGT
CCCTGCTTAGAGCTTTCTCCCGTGGATGCACGGATGAGTGGCTCTATTACATGCCGCAGG
TAGACCTCATAGCTACCACCTGAGAGACCATGGAGTGTGATAAGTAAGGGCTTAGTGTCT
TCTGAGGATAGATGCTCGAATTCCTTGTCCGTGAAGTAAGTCGTCCGCGGCGGTAAACGC
GTGTGTCCTACACCCATGGGATCCTCACGCAAGCCCTGATCTTCAGGGCCTTCATCCTCA
GCCGTTCCGGACCTAGGAGGCGGTGCGACAGCGAAGTCGACTGAAAAATGGCCCTTGAAG
TTGGACTCCTCGGAAGCAAAAACACGTCTCTTGTAATGAACGGAAGGCGCAGCTTTATTG
ACAGCGGTCCACATTGTCTGGAGGTGGCCATTGAACAGCAAAGGGTTCAACTGACATGAT
GGTGTGACATCCTTGCAGAGCTCCGGGAATGCGCGCTTAGGACCAGACTTCTGAGGGAGG
ACTAGAGGTTCAGATGAGTGCGTGAAGGTCGTACTGTTTTGCCCGGGTGTCCATGTGAGA
AGGGAAGTCATGCCGATATGCAAGACGACCTGCAGGTTGCAGCCGCTTCTTAGATGGTCG
GGTGAGTATAGTTCGGCTGCCTGAGTTGGATTTTTACTGTCAAGTGAAAGCAGTATTAGG
TCTTTTGAC
>MATOU-v1_1297500
GCCATGGTTATGGCGGAGAAGGAAGGCAATATCGAGAGCAAGATGATGAGGGCACGACAG
CTGGAGGAAGTACGGGAAGCAAGAAAGGCAGAGATGGAGAAGAGGAGTGAGAGTAAGAAG
GCGGGACTTGAGGAGCGGAAGAAAGAGATCAAGAACAAGAAGAGAAGACACAGTGACAAC
GAGGTGAAGGCGGAGATGCAACGCGAGGAGCGGATCGAGAAGAAGCCGAAGAAGAGAGTC
AGCTTTGGTTAAAGGCAAGAAGCGCTGTCTATGCGTCTTTCGTCTATTACATCTATTACG
AGACTGATCTATACCCGCAATTTTGCTGGAAACTGGGCTCTATGCTCTAATGCTGCGCTT
CGCTCCCGGGCACATGCGCCTTGCGCCTCATGGGATCAAAGGCGAAGGGCGTCTGATGTC
CTCCTTGTGGGCCTTTCGCCGCTATGCCCACCTTCTTATCGATCTTTGAAAAGTCCACAT
CGGCCTGCATCTGCTTCAGGAACTGAACGATAGGCTTTGCATGCCATCGTCCTCCGCTCA
GCTCGTACCAAGCCAAGTGTCCGCCGCCCGCTGTTGCACACATCACGACCCACGGTGTCT
GCTGGATCTCCTCGTAGGGCACTGCTTCATCGCTTGCTATGGGGTCATCCCGGGCATGAA
GGCAAAAGGTAGGGATGCGAATGGAAAGAACGGAGTCGGTCGAAGAGGCGTCACGGTAGT
ATGCGGTCTCGGTGGGGTAGCCCCAGGTCGCGCACTGCACCGCTCTATCGAACTCGTAGA
GGTACTTCAACTGGAGTATCTTCTCCTCAGACAAGCTCTTGTTCTTCAAAATCTCCTCTT
TATGTGTCTCGAACAAGTTCCTCATGTTGTTGCCCATGGTTTTGCTATACACTTCTGAAC
CAAGCCAGGTGCGTTTAAGGGCCAGGTTGCTGACTTCGAGCTTCCAGGGGTTCGAGACGA
TGACCGCGGCGTCAAGAAGGCAATCTTCGCCCTCTTCACCTAGATAGTTTGTAAGTATAT
TCGCACCAAGGGAATACCCAATGCCGTACAGCGGCCTATTCGGCCATGTCTGCCTTGCCC
ATTTCACGACCTGTCGCACATCCCATGTCGCTCGCGCGTTGTAAAGGATGCTACTGGTGA
TTTTGGATCCTGCACAGCCACGGCTGTTGACCACAAGGGCTTCCCATTCGCCTCCCGAAA
GTCCTTGCTCAGAGCTTTCACCCGTGGACGCACGGATGAGTGGCTCTATTACATGCCGCA
GGTAAACCTCATAGCTACCGCCTGAGAGACCATGCAGTGTGATAAGTAGAGGCTTCGTGT
CTTCTGAGGATAGATGCTCGAACTCCTTGTTAGTGAAATAAGTAGTCCGGGGTGGCAACC
GCGTGTGTCCTACACCCATGGGATCCTCTCGCAAGCCTTGATCTTCTGGGCCTTCATCCT
CAGCCGTACCGGATCTTGGGGGTGGTGCGACGGCGAAGTCGACGGTGAAATGGCCTTTGA
AGTTGGACTCCTCGGAAGCAAATACACGCCTCTTGTAATGAACGGCAGGCGCAGCTTTAT
TGACAGCCGTCCACATGGTCTGGAGGTGTCCATTAAACAGCAAAGGGTTCAAGTGACATG
ATGGGGTGACGTCCTTGCAGAGCTCCGGGAATGCGCGCCTAGGACCAGACTTCTGAGGGA
GGACTAAAGGTTCAGATGAGTGCGTAAATGTCGTGGTGCTCTGCCCGGGCGTCCATGTGA
GAAGGGAAGTCATTCCGATATGCAAGATGACCTGCAGGTTGTGCAGGCTGCAGCCACTCT
TTGAATGGTCGGGTGAGTATCGTTCGACTACCTGGACTGGGTTCTTGCTGGCAAATGGAA
GCAGGATAGGGATTTGACAACAACGTATCGCCCGTATACCAAGGTT
>MATOU-v1_1297807
AGAGTGGAACAATCCATTTCATGCGTTCGATACAAGGAAGGTTCAAGAGCATATGAGGCA
TTATATACAAAAGTCTCCAGCCGAAGGGCTGTATGCAACAGATCGCTGCGAGAATGAACT
AGTCATCCGTCACAGCGCTATGCAATTCGCCATTCCTTCACATCTGTCTGCTTTCTTGAC
AGTCCATATCCTAACTACCTTCTGATAGAACGTCAACCATAGACTGAATGAGCGCTAGCG
AAACCGCCCGACCTGTCTCTAGCACCCGTTCATCGCTCTCCGCCGGTACATGGAGGAACA
TCACAGGTCTATCGGTGGCTTTGCCATCCTCAAGCTGTTTGTGCTTCCGTCCAAACCACG
CCAGGCTGTTGAAGTAAGTGTAGTCGCAGAGGTAATGACCTGCGTCTTCGCTCGGGCGGC
AATCTGCACCGTGCAGAGGCGAGCCTTCTGCAGCATGCGATACAGTACTTTGCCACCTCT
GAAGCAGATCATCATAGCTTAAAGAGCTTTCCATCATGACTGGACAGTCAGGGTACTGAT
AGAGAACATCTTCCACTTTCGGGACGTGGCCATCTATATCTTTATGCTGGCCGTAGTTGT
CGCGATGGGCAAATCGCTCGGCGGTGTAGAACGTTCGGCCGGAGGCCATTCCTATATGAA
GGACCAGATCGATTGTGCCGTAGTAGGATTCCAGTAAGGGAGGAATAAGCGCCCATGCCT
CCTCGTAGCAGACTCGTATGGGTGTACCAAGGCTGATAATCCGGATCTTCTCACCCGCTC
GCGTTGACTGAGGAACAAACTCCGGCAGCGTCCTGGCTATCTCGAAAGATGGGTTTACCG
GATACTTTAGCTGGAATGGACCGAAGCCAGTGACCAGTATTGTGTATGGCCGACTGCCTC
CAGCGCCATTTGAGGCCTGTTGCGGATCCTGGTTTGTCATTCTACCGAGCATTCATCAAA
GGATCTTCCCTTAGAGCCAGCAGCGCTGATGACAGCTACTCCGTGTCCTCCGATGCACTG
GTGTACTTTGGTGGGGCAGGGCGGCTTTACTCAGCAGCTCTCCGCTTGTGGCTTCCAGAA
GACGAGGAGTGGTATTCCGGTATTATTCAACGTC
>MATOU-v1_1298566
CAGAAGGAGCAGCGCACAATCTTTGATCATATCTGACCTCATCTGCAATGCTACATCATC
CGTGAATCACATTCACATATTCAAGCCACGACTGGCAGTCTGTGATGACTACTTGACGGT
TTGACGAGATATGGCCGTAACATGTTCAAAACGCTATGGAACTTGATGCCAGCTTGACCA
AGTCCCCGTTTCAAAGACCTACAAAAGCTCCTTCGGATGATCGTGGTTGCAGTGACTAGA
GCCACTGCGTTTGACACCACTGGAGCTACGCTTGACCTTCGTCGTACTGTTGCCAGCTGG
AATGCTTTCGAAGCTGGTTCCGTATTCGGCAACAGCAGCGGCAATCGCCTTGGTGTTTGC
AACGAACGCTTCGAAGTTCAGATTGGTGTAGTTGTCACCGACTTGGTGGTAGTTTGGATC
GAAGGAAACACCAGCGGTACCTCCGAACAAGGCCGCCTCTTCCTCGGTCTTTTCCACCTC
AGCTCCGGTGAACAGCCCACCTGCTGGGATACCAGCGTCAAGGAAAGGACCGTAATCACT
TCGACCGGAGAACTCAGTGGGGACTGAGTTGAGTCCGTTGGAAGCGAACCAGTCTTCAAA
GAAAGCCTCCGCCTGAGCCGATCCTGGAGGTCCAGAAAGATTGAATGCCGAACCATCACC
GTCATAAATGCCGAACATGTAGTTAGGAGAAGCGATCATGTCGAAGTTGAGGTAGAGCCG
GATCTTCTCGACTTCGCTGGCGTTAAGATTGGTGACGTAGTGCTCGGAACCTAGCAGGCC
AAACTCCTCTGCAGACCAGAAGCAGAAACGCACTGCGTTGTTGACGCTGTACGAAGAAAG
CTGGAGTGCTGTCTCGAGGATACCGATGATACCAGACCCATCGTCATTGATACCTGGGCC
AGCAAAGACAGAGTCGGAATGTCCACCAACAGCGAGGACATTCGACTGGTCCCCATTGAG
GGTCTGCGCAATGATGTTGTACGTGGTGCGGTTCTCAATCACGCTGTTAACGAAGAGATC
ACCAGTAACTTCACCAGCATCCAGAGCATTGAGAATAGCAGTGCCGTTCTCCAAGGTGGT
GAAAAGACTCGGCACATAAGGACCTTCCGGCCTTGGTGGCTCTCCAAGGGTGCCACCACC
CAGCGTCCCCTCTACATTGTTGTAGACGACAGCAGCCACAGCACCTGCCGCCCCGGCAAG
AGAGGACTTCAGCCCAAACTCACATTCGCCTCTCGAGATGAGCGCAATTGCACCATCGAC
CTCTTCCGGATAGTCACCGGCTTCGCACCCGAGGTTGTTGACAGCAACGAAGGGTGCGGA
GACATCTCCGGAAGGTGAGTACTCGAAGACAGCAGCCGACTGATTGACACCATCAACGGT
GAAGTACCCGCTTGCTTGGCTATAGAGAGCAGTGAATGGCTGGCGGTAGTACGAGAAGTA
GTCGGGATACTGGTCCAGATAGCCAGTGATCAAATCCAGGGTATTGGCATGGCCTGGAGA
GCTGAAGACACGGTTACGGTTGGGCGTGCTGTAAGCAGCCTCTTGCAATTCCAAAGCCTT
CTCAGACAGATTCTCTTCGAGAATAGA
>MATOU-v1_1298578
TTTTTCAAGTACTGAGGAGTGGTATTGATCCCAAACTATAACAAGACAGGTCCCAAAACC
ATTTCTCACGCTATGCCTCAAGCAAACAAACAAACATCATGCATGATAGAAGCCCCAGCC
TGAACAAGCAAAACTTTCAAACGTGATCATGAAGGGCAAAGGCCCCATTACGTGTCATTA
CAATCTGCTTTCCAAACATCTTCAGCCGCCTCTCTTACTCCATTCTCGGCTGCTCAACGA
CGCCTTCCAAGGCGTTCTCCAGCACAAGTCCCGGCTCCTGTCGCTTCTTCACCAACTCGC
CAAGCCTCTTCTCCATGACCTGCCGGCCATTATACGTCTGCCAGACGTAGTGGGGCGCTT
TATTCACGACCTCCCACGCGATAAGGTTGCCTGTAATCTTCGTGAGATCTTCCTGCTTCC
TTCGCCAGTCCTCATCGGAACGGACATGGATGCCAGATGAGATGACGACGAGCGGCGTGT
CTGTTGCTTGGATGGTGCGGGCGGATGCAACTTCGGACTTGGTGAGAGAATCCGCGACCA
GATTCTCCTGCAGCTGTGCTTTGATGAACCGGCCCCCTTGGTAAGCTTCACGGCCATAGA
CGCGGTCTTCACGCGTACGGCCTTTGAATAGCGCTCCGCCGATACGCTGGATGCCGAGTG
GACTGATGATTCCCCAGGCCCAGAGCAGGAAGCCACGGCTGGGATTGGCGATGCGATACA
GGAGATCTTCGTGGAGAGGATCGACGAGCATGATGCCCACCACGTTCCTGAAATTTCGCG
CTGAAAAGATACGTGAGACAACGCTGCCATAGCCAGAGGAGACGAGGATCCATGGTCCTT
CTTCGCCAGCTTTGGCGAGGGCCTCCGCGAGGTTGTCGGCGGACATGCCGGCGCTGTGAG
GCGAGGGCGCGTTGTCAGACCAGGCGTAGCCGGGACGATCCCAATAGCAGTATCGGTCGA
TAGTACCATTCTTATACGCGGCGTACGCCCAGTGCTCAAAATCGTATTCCAGCGGGTCTT
CGCCTGCTTCAAGCAGAATGGTGGGTACTCTGGTACCATTGACCTCTGGCTGGCCAATAC
AGGCGAGATGGACCTCGTACTTATCGCCATCGACGTAGTAGCGTTCGCCATCCATCTCCA
AGGTTGTATCGCGAGCGCGTAGGACAAGAGTTGCGGTCATGAGGACGGTGATAATAATGT
AGACGACAAGAATGACGGTGGCGACGAGAACCTCGAGCCATTCCTTCAAAGTGCGGCGCG
TCTCGGGACGGCCAGTCAGACGCTCCTCTTCCTCCTTCTTCCCCCAGGTGACCACGCGAT
CGGTCATAATGCACCATCCGCTGATGAAGATAGCCCAGACTAAGCTCGCTATGCCTGGCG
GGCCCTCTTCGTTCCTCAGCCTTGCCACGCTGACAATGATGATCAGATCGATGAGCAGGA
CAATGCCGACAATGCCCTGACATATGCGCATGGCTAGTGATGGCGCGTTGAAGAAGAGCA
AGCTGCATAGCAATAGACCGAGAGTCAGGCAGGAGTAGGAGAAATCGAAGAAGCCGCTAC
CACGAGTGTTGAGCCCCGGTGGCGAGACGAAGATGCTGACGAGGAGCAGCACCCACCAGA
GGAAGGTGAGAGCCAGGAAGAGGAAAGTGAAGAATCGGAGAAAGCGTACGGTCCAGAGAT
TGTAGGGGGAAACAGCAGGGTCATCTGGGTCGAGATAGCCGTCGGCATGTGGTGGGCGAT
TGTTCCCCGGCAGCAGGCGGTCTCTCTCTGTTGGCTCCCGACTCCTACTGCCACCTGATC
GCCGTGACGGTGGTGGCATGTCTCCGGTGTGTGACTCGTCGTCTTCTGCGCCCTCCTGCG
TGCCGTTTTGTTTCTTCCGCGATCCCCACAAGGACATGGTCGTCTCCCCCTGCTTGGACA
CAACAACGTCGGCCGCTTGTCTGAGCTACCCTCCTTCAATCAATGGCAGCCTCAGG
>MATOU-v1_1299003
GTGTCCTTGTCCGTGAAGATGGTACAGTGCAGGCGCTCTGGATGACATATCTCGGCGAGC
GATCAGCACACAGTGGTAAGGACATTGAGTATCACCTGGGCTTCGGTGTTCCAGCTCTCC
TGCCTGTGCTAGATGAAGTCAAGTCAGGCGGGAAGCCCAACTTGAGGATCTTGAACCTCG
AGACACAGACGGTGCAAATGTCGCAGTGCCGCATCATGGGCGTCAGTGAAGACTGGCTTG
AGCGCGTCGAGCACGAGGACCCGGAGAGGCATCAGCTGTTCATGGTGCGCAAGGTTGACG
CTGGCCACGTCAGTGGCCTGACAGAGGGAGACATCATCCTCACGCTCAACGGGAAATTAA
TCACGCGGGTCAGTGACATGGACTTGATGTACTCCAACCCTGTACTTGAGGCCGTCATCG
TGCGCAAGCAGCAACAGATGAGCTTGCAGGTCCCGACGGTGCCAACCAGTGAGCTTGAGA
CGGACCGTGTAGTCGTCTTCTGCGGTGCCGTCCTCCACCGCCCGCATCATGCGGTCCGCC
AGCAGATCTCGAAGGTCCACAGCGACATCTACGTCTCGGCGCGCTTGCGAGGTAGCCCGG
CGTACATGTACGGTCTGGCGCCGACGAACTTCATCATGGCGGTCAATGCCGTGCCGACAC
CCGATCTGGAATCCTTCGTGCGCGAGACGAATAAGATCCCGGATAATACGTACTTCCGCT
TGAAGGTGATGACCTTTGACAACGTCCCCTGGGTCGCGACCATGAAGAAGAACGAGCATT
ACTTCCCTACCGTGGAGTTCCCATGAAGAAGAACGAGCATTACTTCCCTACCGTGGAGTT
CGTGAAGGACGGCTCTGTCAGGGAAGGGTGGAAGAGAAGGATGTACGAAGATGGCCAGGT
CAGGCGTGGAGAGGGCGAGCTCATGCCGGAGGCGGATGACGGCGCGTTAGATGGAGATGA
GGCTATGGAGGGTTGAGATTCTGAGGTCTGAAAAGTCCGCCGCGAAAAGCGCGTACTCTG
GGTTGGGATGAGGCTTTCCATTGTTTGTAACACTATGTGCATTTGGGCCGGCTAGGTGAT
ACCCTTTTGCATGAATTTGAGCGCGAGCTCGTCCCCGTGAGATGTAGCTTGTAAGCTACC
GAGGTATGCATCATCGCTTCGTCTAGTTCGTCCCCTTCTTTCCACCACAAAAGTTATCAG
CTGCGGATGACTTGCGTGCAATGGAGTCCGTGGCCTTGATGTATCTCCTGCGCTACGCTC
TAATTGGTAAATTGGTGCGCAGAGCCACAGACC
>MATOU-v1_1299004
GTGTCCTTGTCCGTGAAGATGGTACAGTGCAGGCGCTCTGGATGACATATCTCGGCGAGC
GATCAGCACACAGTGGTAAGGACATTGAGTATCACCTGGGCTTCGGTGTTCCAGCTCTCC
TGCCTGTGCTAGATGAAGTCAAGTCAGGCGGGAAGCCCAACTTGAGGATCTTGAACCTCG
AGACACAGACGGTGCAAATGTCGCAGTGCCGCATCATGGGCGTCAGTGAAGACTGGCTTG
AGCGCGTCGAGCACGAGGACCCGGAGAGGCATCAGCTGTTCATGGTGCGCAAGGTTGACG
CCGGCCACGTCAGTGGCCTGACAGAGGGAGACATCATCCTCACATTGAATGGAAAATTGA
TCACGCGGGTCAGCGACATGGACATTATGTATTCCAACCCTGTACTTGAGGCTGTCATCG
TGCGCAAGCAGCAACAGATGAGCCTGCAGGTGCCGACGGTACCAACCAGCGAGCTCGAGA
CGGACCGGGTAGTCGTCTTCTGCGGTGCCGTCCTGCACCGCCCGCATCACGCGGTCCGTC
AGCAGATCTCAAAGGTCCACAGCGACATTTATGTATCGGCGCGCTTGCGAGGTAGCCCGG
CGTACATGTACGGCCTGGCGCCGACGAACTTCATCATGGCGGTCAATGCCGTGCCGACGC
CGGATCTGGAGTCGTTCGTGCGTGAGACGAATAAGATCCCGGATAACACTTACTTCCGCT
TGAAGGTGATGACCTTTGACAACGTTCCCTGGGTCGCAACCATGAAGAAGAACGAGCATT
ACTTCCCTACCGTGGAGTTCGTGAAGGACGGCTCTGTCAGGGGAAGGGTGGAAGAGAAGG
ATGTACGAAGATGGCCAGGTCAGGCGTGGAGAGGGCGAGCTGATGCCTGAGGCGGATGAC
GGCGCATTAGATGGGGAAGAGGCCATGGAAGGATGAGTTTCTGAGGTCTGAAAGTCCGCC
TCTAAACCGCGTACTCTGGACTGGGACGGGCTTTCAATTGTTTGTAACATTATGTGCATT
TGGGCTGGCTAGTTGATACCCTTTTGCATGAATTTGAGCGCGAGCTCGTCCGCATGAGAT
GTAGCTTGTAAACTATGCATGACCGCTTCGTACAATTCGCCTCCTTCTTTCCACCACAAA
AGCAATCAGCTGCGGACGCCTTGTGTGAAATTGAGGCCATGGTCTTGATCCATTTCCTGC
GCTACGCTCTGATTGGTGAATTGGTGCGCAGAAGTCCAGCCTCTAGTGCTCTTCTTTGCT
TTGAGCAGAGGCTGTTCGTGGTGAAGAAAGTGGTAGCGCGGACCGCCCATGTATCGCTCC
AGTATCTTTAATACCATAAAGAGACGCACTCAATGCTGGAGAGCATCATGTGGCGATTCA
AAGCGCTTATTATGGTGAAAGTGCGTTCATGTGCACACCGGATTTCAAGCCTTTACTCCA
GCTTATCTAGATGCTCTAGTCTGGTGAGCACTACTTGTTTCGAAGTCTCTTGGATTTCCC
CGGCCAAGAAAACCTCGTCTAATATGGCGTAGACCTTGTAGAAATTGAACACGAGGTCCA
GCTCGCATACGTTGCCAAAGAACTGATCCAGCACTTCTACAAAGAAGTGGATGGCTTCCA
GATAGGCCAGCTCGTTGTCGTTAGCATCGACACACGCACAGAAAAAGAGACCGGCGTAGC
GGCGGTAGACGACCTTGCTGCTGCCGCGGAATTCGACGAAGTTGGACTGGTGTTTCTGAT
CGCGGGGGGCGACGAGGCGGTGGACTTCGCCTTTCAGCTTGATCTTCTCATCGTCGTTGT
ATGGGCTGTACCACTTGGCCAAGCGGGTTTTGCCTTGGCG
>MATOU-v1_1299062
GGCGTTTACTTCTCACCTACAGGCAAAAAGACTTTCATTCCTCTTGAGAATAACCCATCA
GTTTTCAATGATCTGATCCACCGCCTTGGTGTCTCGCCTCAGCTCTCTCTACACGATGTC
TACAGCATTGATGATCCAGACCTCCTTGCAATGGTGCCCAGGCCAGTGCATGCGCTGATC
TTCATTTCGCCGGGCGATGTCTATCATCCCGTCCGTGCCAAAGACCCAGGATCGAAGGAG
CTCTTTTATGACGACTGCGGCGAGAGCGAGAAGGTGATGTGGTTCCAGCAGACCATCGGC
AACGCATGCGGGCTTATCGCCTTGCTGCACAGTATGGCGAATGGCTCCGGCCGGTCGTAT
GTGCTTGAATCCAGTCCGTTGGACAAGCTTCTGAAAGCTGCAACGCCTTTGAAGCCGAAG
GAGCGTGCGCAGCTGCTCTACGATTCTGAGGAGCTTGAGAAGGCACATATGGCTGTTGCT
GTCCAAGGCGACACTGTAGCACCAGAAGCGGCAGAGAAGATCGGCTACCACTTCATCAGT
TTTGTAAAAGGCAGGGACGGGCATTTGTACGAGCTTGAGGGAAGCTGGGGTGGTCCAATT
GACCGTGGAACACTCGCCGATAGTGAAGACGTGATGAGTGAGAAGGCTTTAAATGCCGGT
GTGCGTAAGTATATTGACGCGGCCGATGGAAACATGGAGTTCAGCATCGTGGCGCTGGCG
GGGGGAGGTCAGGAGTAGGATTGGCAGCAGTAGCTCTCCGCGCTCTCAGGCTTCCCCTTC
AAACACGACCGCAGCGGCCAAGGGTTGCTATTGGTATTGATGCCCAATGTCCTTGGCTGA
GGCATGTGGAAATAGTGGGTGGAGCGTACTCGGCACGGTGGAGCTGGAATGCATCTTCAG
TTGTCCCAACCTTCGATATCAAATTCA
>MATOU-v1_1299251
TCAGGCTTTTACATTGCGAGCGGAGATGTCACCGGCAGCGTGCGAGTCTGGGATGCCATG
GGAGCTGAGAACACCAAAGGCGAATACCATATCATAGCAGGCCGCATCAACGACATCGCA
TGGGATGGCGACAGCCAGCGGATCATTGCAGTGGGTGACGGCAAAGAGCGCTTTGGCCAT
TGCATCACGGCAGACTCTGGGAACAGCGTTGGCGAGATCAGTGGACATAGCAGCCAGATC
AACTGTGTGAGCATACGGCAGCAAAGGCCTCTGCGGGCTGCGACAGGCTCCGATGATGCC
AGTCTGTGCTTCTTCCATGGCGCTCCCTTCAAGTTCAACACCAGCGTGAGAGGGAAGCAC
GACAAATTCATCTACAGCACACAGTTTAGTCCAGACGGTAATCTGCTGGTCAGTGTCGGC
AGCGACAGGAAAATCTGGCTCTACGACGGCAAGACAGGCGAAGCAACAAAGTCGATCGGA
GAGGGTGAGCACAAGGGCAGCATCTTCGGCGTTAGCTGGGCTAAAGACAGCAAGAAGTTT
GTCACCTGCTCTGGCGATCAGACTGTCAAGATCTGGGATGCTGAATCAGGCAAGTGCACA
CAGACATGGAGAATGGGTGGCGAAGATGGCGTAAGCGTGCAGGACCAGCAGGTTGGCGTT
ACATGGCCAGCTGGTAGAGACGATGGCCTCATCATCTCCATTGACTTGGAAGGTAACCTC
AACTACTTCCAAGAAGGGAAGGACAAGCCAATCCGTGTCGTCTCAGGCCATCAGAGGGCA
ATCACAGCAGCATCTTATCTCCCCGATAGCAAGACGCTTTGGACTGGCAGCTATGAAGGC
CGCGCTCGTGCATGGAACCTCGGCAACGGAACTGCAGACCTGCTTGATGGCGAGACACAC
TCAAACTATGTCTCAGGCATCTCCGCGTCGCAGAGCGAAGGCCGCATCTACAGCGTGGGA
TGGGACGACACCTTCCGGACCATTGACGCTTCTCAGCGCTCGTTTACTGGCAATACCACA
AAAACTGACGGACAGCCGAAGGGCGTCGCCGTTGCGACGATTGGAGGGAAAGCTCATACC
TTGGTTGCCACCATCAGCGGCATCACGACCTACGCTGATGGCACTGAAGTGAGCAAACAG
AAACTACCTGCACCGCCAACATGTATCGCTGCATCTGGCGAGACAGTAGCTGTAGGATCA
GACGACAAGAAAGTCCGCCTGTTGAAGGCTGGATCTGCTGCCGCATTCGAAGACATGGCT
GAGCTTGCTGATCCTACCTCACCCATATCATGTCTCGCCTTCTCACCAGATGGGTCTCAC
CTTGGAGTTGGCCTGTCTAACGGCAAGATCTTCGTGTACGCATCTTCAGGCGGCTCATGG
AAGCTAGAAACGAACAGATGGTCCGCTCACACAGCGAGAGTAACGTGCTTGACCTGGTCC
CCAGATGGCAAGAAGGCCGTTTCTGGAGCTCTCGACACGAATGTATTGGTGTGGAGCTTG
AACGACCCGGGAAAGCGCATACGAGCACTCAATGCCCACAAGGAGGGCGTCGGCGCGGTT
GTTTGGGCCGAGGACAGCAAGGTCATTTCTTGTGGTGCCGATGCAGCAGTAAAACTATGG
AAGGTGGAGAATGTGCCTTGATTAGATCTCTACAGAAACCCGGCCAGAAGCAACAAAGAC
TACCAAATCTCACACGAATAGCACCATGAACGCCTAGAGCATGATGGGAATGTTTCCTCC
GAGTCTTGTTCGAGACCATTGCAGCGGAAGA
>MATOU-v1_1300260
CCTCTTCTTCGCCTCCTCCAACAACTTCTCCGCAGCCAACTTGCCCAAATTATTCGACGC
CAGCGGCGAATCCCCCGTCAGCACCAACCGATCCTGATGCGTCGCACCCGTAATCCCCTC
ATTCAATAGCTCGACCCCCAACTTCTTCAGCTCCTCTCCCACAAACCACTGCATTTTCCC
CGGAATATATCCAATATCGACATTGGGCCCCTTATCAAGCGAGTCAGGGAAAACATCGAT
CTTATGCCCCTCATAGATGAACTTCTCCCCCGCCGGTTTGTCCAAGTTAGCCGCAAGCAT
GCAGGCGGGACCGTGACAGAGCGTGATCAAGAACCGTCCATTCGCGTGCGCCCACCGCAA
GATCTTGCCGACCGTCGCCGAGAACGGGATTTCATTGAGAGCACCATGACCTCCCGGGAC
AAAGACCCCGAGGTAAGGCGTCTGGGCCGTGAAACCTTCCCCCGAACTCCCCCTCCAGAC
TTGCTCAAGGGAAAATGGGTTCCGGATCTTGGGGAGGTACTTCTCATAGATCCCCTTGAC
CGCGGCGTCTTCCTTGGGGAAAGCCCACATTTCCAGTTTCACGGGCTGGCCGGAGATGGT
GGCGATGTCGATGTCGAACCCCGCGGCGTCGAGGTGGAGTATAGGCAGGAGCATCTCGAC
GGGGTGGTTGCCGGTGGAGAAGAACGAGCCGTCTTCCATTTGGAGGTAGCGTTCCTGGGT
GGCGATGACGAGGATGCGCCATTTGCCGCCGGTGTATTTGTTCGGGTAGTTGGCGCCGTC
GAAGTCGGTTTTGGAGGTCACGTATTGGGTTAGGGAGAAGGGGGATGGGAAGAAGGCGTT
GGCTTCCGCCTGGTCGACAATGGGGTCTCGGTCTGATGGTGGCATGTTGGAATGATGTTC
TGGGGAATTGGCAGTGGCCGGGGGCTTTGTTATGGTTGCTGTTGTGGAGGAAGGAGTTGG
AAGATTTGGTTTCCGAACTAAGACAGAACAATTGAAG
>MATOU-v1_1300266
CACGAGCTCAACACTGCCCTCAAGGCCTTCGACAAGGACACCTCCATTGGCGCTATGGTG
CTGACGGGCTCGCACAAGGCTTTCGCAGCAGGTGCCGACATCAAAGAGATGAGCACGAAG
GACTTCGCCGACGCTTACGGCGAGGACTTCATCGAGAGCTGGTCCGAGTTGCCCAACACG
ATCAAGAAGCCGGTCATCAGTGCTGTCAATGGGCATGCATTGGGTGGTGGGTGTGAGTTG
GCGATGATGTGCGATATCCTCTACTGCCACGAGAAAGCCAATTTTGGACAGCCAGAGATC
AAACTAGGTGTGATTCCAGGAGCTGGCGGCTCACAGAGGCTTACAAGAGCTATTGGCAAG
AGCAAGGCTATGGACATAATCCTCACTGGCAGGAACTTCAGCGGGAGAGACGCATTTGAC
TGGGGTCTAGCGGCCAAGGTCTTCGAAACACCTGAGCAAACCGTCGACGGTGCGCTGGAG
ACGGCCGAGACGATCGCAAGCTATAGCCGTCTGGCTGTCAAGGCTGGCAAGGAGGTCGTG
AACAAGAGCCAGGACCAGGGCATCAGAGAAGGCGTCGAGTACGAGCGGAGAGTCTTCCAC
AGCCTCTTCGGCAGCGAAGACCAGAAGATTGGCATGCAAGCTTTCGCGGAGAAGAAGAAA
CCGGAGTGGAAGCATAGGTAGATGTGACGATACAAAACAAGACGTTCAAAGATCATAAAA
TGTCGTTACATTTGCCGTGACATACGCAATCCCTACTTTCTGTAGCCCAGACCGAGATGG
TCGGCTGAACCAGTACCCATGTTCTGGATCTGGTCAGAGGCACTAATGTTCGTGCCCTCG
GTTGTAGCAGCTCCCTTGTTTGGGTTTGCCATTTCGCCGATCGACGACGAGGCATCATCA
GCTTTCTTTTGCGAACCACCGCGTGTATCTGACTGTCCAGCGATCGTCTCGCC
>MATOU-v1_1300412
ACATGGGGGACCAATACGGACAGCAGAGGATGCCGGGAGACATATGGGATCAGAGTGAAG
ATGATTGGGGGATGCCGGTGAATCGCCGGATTACCTCAAAGGATTTTTCTATCTGGTCAC
CCCGACGCCACCGGAGATCATGGCCGTATCTTGGATTTGGACTGCTGGTGTTGATTTGGT
GGATGTGGCCTGCCAGCACCGCTGTTGACTGGTCACGATACGCATATGTCACCTATGCTA
CGAACGACGCTAACATGTGTAACGCGTTCATGATGTTCGAATCCTTGCATCGACTTGGGA
GCAAAGCGGATCGTGTATTGTTGCATAATCCTCAATGGATTGATCGTGCTCAGGGTGGCA
TGGACAGGAATGCACAGCTCATGAGCCTCGCAGCGAAGAGGTACAATGTCAAGCTAAGAC
CTGCACGGCTCCTGGACGAGCGAGGCGAGCATACCGAAGTCACAAGCGACGGAATGTCTA
CCTGGGATACTTCGGTCACCAAGCTCCGTGCCTTCGAGCTGACAGAGTACGATCGCGTTC
TGCACATCGACAGCGACAGCACCATTCTGCAGCACATGGATGAACTCTTCCTAGCACCCA
AAGCGCCAATAGCAATGCCTAGAGCATATTGGACCGACGAGGTCGTCGGGCGTTGGCCTC
TCACTTCTCTCATGATGCTCATCGAACCAAATCCGCTAGAGCTTCGAGGAATGCTGGACA
CTTTACGCTCCTGGTGGATGGATCAATCACCCGATAAGACGCACGGCTACGACATGGAGC
TCCTCAATCAGCGTTTCGGCGCGTCCGCTATGGTCTTGCCTCATCGACCGTACGCTTTGC
TCACCTCGGAGTTCCGAAACACAGATCACTCAGCATACCTTGGCACCATCAATGCCCCGG
CTCCGATGAGACACAAATGGGATCCGGATGCAGTCCTCAAGGAGGCGAAGCTAGTCCACT
TCTCCGATTGGCCTTTACCAAAGCCCTGGGTAATGTGGCCTCATGATGCAGTGACGGAGA
TCCAGCCGAACTGCACCAAGATGGGATCGGACAGCTATCAATACTCTTGCCGGGAGCGAG
AGATCTGGAAGGATTTGTACAATGATTTTCGGAAGAGGAGGAAGGACCATTGTAGGCTAC
TTAGTGCCACGGCACCGAACTGGCCGAGTTGGAAGAAGACGGTTGGCGCAGAATGAGGAC
GCCAGGGGTGAGATTCTTGTATGAGCGTTTACACGACGTTGAAAATGTATGATAGGTCTG
AAAATGAAAGCAAACAGGAATACAGTACGACGAATCGCTGGCTATCTGCATTGAGCATCC
AATTCCATCCGAGTGTCGAAAACGAATCCGTAAGCTTATATGTCTTCCTCGAACTTCCTG
ACACTGAGCCCCTTGTCCCCGAGCACCTCCTTGACCTGTCGCACAGTCCATTCGCCTCTG
TGAAACATACCTGCGCCTAGAGCGGCATCTACCGGCGTCTGGTCGAATACTTCGGCAAAG
TGATCCGCATTCCCTGCACCGCTTGACGCGATGACCGGGATGCGGACAGCCGACTTGATA
CTCCTGATCAGCTCGAGATCAAAGCCAGAGTTCGTACCGTCCTTGTCGATGCAGTTGAGT
AAGATTTCGCCGCAACCCATGGCCTCGACGGCCGTTACCAGCTGTACGGCATCTAGGTCG
GCGGTCTTCCGTCCGCCTTGGAGCGTGCATGCGTACCAGCAGTATTCTTCCCCGTTCGGC
CCAGGGGTGGAAGTCTTCACCGTGTGGTGGGTTGTCTCGCTCGGGTCTTTCACGTACACT
CTTTTAGGATCAATTGAGACGACTACGGCTTGCGCGCCGTATGCCTCAGAGATGGTCTCG
ATCGCCGTCTTCCCGGTCAGTTTCCGCTCTGATGCGAAGTACTCTTCCGCGGCGGTGACG
GCGTCAGAACCGATTGAGACTTTGTCAGCGCCGGATTTGAAGTACAGACTGGCGACTTCG
AGGGCTGGACGGGTAGTGCCAGTCTCCGGGTCGACAGTGTCCCGTATGCCACCACCGATC
GTCAGGGGGACGAATGTCGTAGCTGCGGTTTGACGGAGGACTTCAAGCATAGGCAGATCC
TTCAGCGGCGTGTCCCGGAACGACGTAATATTTAGGAAAGTGACTTCGTCGGCGCCTTGT
TCGTAGTACTGCTGCGCCTTCTGTACGGGTTTGCCGAGATTCCGAACGTTCTTGTCGCCT
GCTTTGTCGCGGACGTCGTACTGGTCGCCTTTGGTGACCACAAGATCGCCTTGGTCGTTG
CTCCGGACGTCGAGACATGCGATGATGCGTCGTGTCAGGCCATCTGCTGCTTTTGTAGTA
CCGGCTGGTAAAGGCGCAGTTTTGCGGCCTTCGAGGAATGCTTTGATGACTCTCAAGCCT
GCGGCGCCGGACTTTTCGGGGTGGAACTGAGTCGCCATGATGTTGTCGCGGGCAATTGCT
CCGATGAACTCTTCGGAGCCATATCGTGCCGTGGCAACCGTCCAGCCTTCCTTCTCAAGC
TCGCCCGGGTTGTAAGGGGCGGCATAAGAGTGGACGTAGTAATACTTGGAGTCTGGCCGC
AGCCCATAGATACTGACGCCATCGCTCTCAGTCGTTGAAGATGTGTTAGCAGAGTTCCAG
CCAATGTGTGGGACACTCTTGTTTTCGTCCTTGAATCGGCGAAGTTGGCCCTTGATCACA
CCGAGACCGGGGACGGAAGCATTTTCTGTCGAGCCTTCAAATAGCGCTTGGAGACCGACA
CAGATGCCCATGAATGGCTTCCCGGACTCAATGTATGCTTTGACAGGTTCGACATAGCCG
GCATTGGCAAATTGAGTCAGGCAGTGACCAAAGTGGCCAACGCCTGGCAATATAAGTTTC
T
>MATOU-v1_1300650
GATCGCAAGGATATTATATCACTATCTCGTTGCTGCATCTATGTGAATCCTCTATGCAAC
ATCATGATACAGTATCCTGGGCAGTCGTATAAGCACAGTACCCTTACTCATCCCAGACAA
CACAGGTTGTGTTGCCACCGACAGTGACCCTAGCGACAGGCTCGCCGATGAGACCAGTAG
CGGTATCTCTCTGCAAGATAGCGACATTTTGGCTGTTCTGGTTGGCAACAGCAACGAGAC
TACCAGTCTTGTCGATGCTGAACTGACGAGGAAAGCTGCCGCCAGATGGCCAGAGCTGGT
GCCACACCAGACTGCCATCATCTTGCAGCTTGAAGGTAGAGAGCGAGTCGGACTCCAAGA
TCGAGCCATCTGGCTGCGGGAGGTCGAATGAGGTGTTGTTGCGGTTGGAGATGACGATGA
AACGGTTGTCGGGCGTCAGTTGGATCTCGGCCGGTGCATTGCCTTCAGGCAGATTGAGCA
AGCCGTAGGTAGTGGAATTGAACACCTGAGTGAAGTTCAGACCACCTCCATTTGGTAGAT
ATTCAACGGAGAAAGCCGTGATAGTGCTGTCAAGCTCTCCCACCAGGTAGAAAAAGGTCG
TGCATTCTTCGCAAGCAACGCCGTATGGATTCCAGAAGACCGCGTGGCGGGGTCCAGTAC
CGGGTGTGGCTTCCAGGGGGTCGAGCTCTTTCAGTTTGAGGGTCTCGTCATCCCAAGAGA
AGATGCGAACGAGATCGGCGCCGAGATCTGGCACGACGATGTACTTCCCAGTGGGATCGG
TGATCGCCTCGTGCTCATGTGGAGCATCTTGCCTGTCAGGCACGACACCGGGCTCATCCA
AAGTGTAGGTCAGCTCCTGGTTCAGGGCGAACTTCCCGCCCCCATTAAGCAGATAGGAGG
TGACTGAAGAACCGGAGTAGTGAGCCAGAGCCAACGCCCTCTGCCCTGCGGCAGCACCAT
AGATGATACCAGAGACTGGTCCAGAAATGGTGGTTTCGTTCTTGACATGGGTGAGACTGC
CATCGCCGTTGATGGTGAAGGAACTCAGAGAGCCATTGGGTGCAGTGAGACCTTCGTTCA
AGCAGAATAGAAGGCCGCGGTTCGCGTCGATTGTCAGCCATGAAGGCGAGGGAGCACACT
CATCCGTGGAGAAGGTGTCGTTCAATGCGTAGGTACCATTGCTCGCTGTGAGAGCGAGAG
AGGTGACGGCGCCTCCGTAGTCGCTGACGAACAGGTTGGTAGCAGAGGCTGCCGTGGCAC
CGATAGCGAGGATCTTTGGTGCGAGCATGATAACGACTGAAGCTATAGGAAAGACTCGAT
AGCGAGTGCGTCCTGGTGGCGCCAAATGATGtttttttCGGATTTGCCGTGTATTGCCGA
GGATATCCAAAGAGAGTCAAAGGCCGTCGGTTAAAAGCGCCCTGTATGGATGCACTGGTA
CCCGCAGTAGTGCCAGGAGGTTGGGGCTCTTATAGTAAATGTCGACTCAATGGAGATTGT
CCGGCGGAGACGCAACAGACAAACATCCACGATGAAGTGGAAAGAATCTTACCTACCGAC
ACAAGACCGTGACAAGCTATTCGCCAAGTCTCTAGTTGATATACGTTTGTGTCAGACGAG
TGACAACATCAATTGATGGAAACGGACGCCCGGGCTGAGAAGCGGACGTGGGAAGCGGAG
GTCGTTGCTGGCCGTTGCTGCGGGGACTCGCGCAAGCTGGAGCCGAGAGTTCAAGAACCG
GCCGCGAAGCGACCGAAACGCGGCCGCGAAGCGACCGAAACGTCTGCCGCTACCTCAACA
CGAAACACGTGCGTGGTGGTCACTACCGGATTACGGGATCGGTGAACGACAATGTTGTAC
AATATTGTAGTCTGCCCATCCTAAATGCATTGGGTATCACAAGAAACAAGACCCAATGAG
CGCCTGAACGTATCTCAACTGCTTTACCACTCGAAGATAGCCTCTCTCGCGGCGACCTCT
TCTTCA
>MATOU-v1_1301743
ATCGTGGAGGACACTACTTGGTTGCCCGCTCGCTATGGAGCACAAGTGTGGAATTGGATC
GCAAGCGCCTTTACAACAGCCACACTGGCACCCCAGGCAGCCTACCGTCAACGTGAAACG
GCCCTCATAGCAGTAGCCGGTACTGGACCGACGAGGAGAATGCCGGAGAAGCCACTGACG
GTAGCGACGTATGCTGCTGGAGCGTCTCTGGCAGCCATCACCTTGGTCTACGTGTTTGGA
CCTACGTACTTCCTTGATGACGACGCAGCCAACAGCTCCAAATCGAGCCGAAAGAAGGGT
GTCGTTGGACTGGTCAACCCCGCCAACGATTGCTTCCTCAATTCGGTATTGCAGGCTCTA
GCAGGCCTTCCCGAGTTGAGGCTGTATCTCATCAAGGAGACACATACGCGTAAATTGGAT
GGCGCAGAGCTATACAGAGACCTTGGTGCCGCCCTAGAAGAACAAAAGAAAGAAGGTGTC
GGTAAACAGGAACCCGAATGGAAGCTGCTGGGCCTGCAGCAAGGTCGCATTACGGCTAGC
TTGAAGCAGATACTGGATGCCTTGAACGAGAGGCCAATCTACAAGAAGACGATCAGTGCA
CAACAATTCGTTCGAGCTGTAGAGGAGACGTTCCGAACAAGGATCAACAGAACGCAGCAA
GATGCGCAGGAGTTCCTGCAGGTGGTCGCTGAAAGGCTGGCAGATGAGCACACTGCAGCG
CTGAGAGTGCGAAGACAGGCGAAGCGTACACAGCTGAATGCCGAAGCTGCCAAAGCAGGT
CTCTCGGGAAGTAGCACCCCTGAGGTGCTTGCATCCGAAGAAGTGAGGCCCAAAGACAGC
AAACTTGACCTGCCGCAGCATGAAATTACGTCGCCCGAAGTGTTGTCGTCTATTGAACAG
CAACCTGATGCCGCTCTCTTTCCATTGGAAGGCAAGCTGGAATCGCAAGTGGAATGTTCG
CATTGTCGCTTCAAACCCAAGCCATCGGTGTCGTCCTTCGTCAGCTTGACCCTGCATGTA
CCGCACCTGTCGAATTCAACAACACTGAACGCTTGCTTCGATGGCCTTTTGAAGGTCGAG
CGCATCGATGACTTCATCTGCGAGAAGTGTCGGCTCGAACACGCCGTGACTTCCAACGAA
CGTCAGCTGGCGAAGTCCAATATTACCCAGGAGCAGCGAGCGGCACTCGAAGCTGACTGT
GCAAAACTGCGAGCGGCCCTTGAAGAAGACCCGGAGAGGCCGCCAGAGGGCGTGACATTA
CCTGACACTTCTCTAGCGCCCAAACGGCAAATCACCAGGCACACCAGGATCTCATCTTTC
CCGCGAGTTTTAGCCGTACATCTCAGTCGGTCGGTCTGGGACCCACATTCAAGCTCGTCG
AAGAACATGGCGAAAGTTTCGTTCCCGGAGACCCTACCACTTGGAGGTCTTCTTAACAGG
AAGACTTATCAGTTGCGAAGCGTCGTCACGCACAAGGGTGGCCATAACAGCGGTCATTAC
GAAACTTTCAGGAGACAGTTTCTGAATCCTCCCATCTCGACACCAACGACGATGGGCACA
GAAGGGCTTTACAGCGGACGCGGTACACCGATATCCAGCCCGGGCGTGTCAGCCGCACCA
AGCCCGCGCCTAAAACCCAAGTTTTCACGGGACGTCCTGGGCGACAGTCAGTCTTCGAAT
GGCGGGCTTTCACCGCTTTCTGAAGATCCATCTTCAAGCTCTTCTGCATCTACCCGATCG
GGACAAATGTCCCTGCCTGAGAAGAGAAAGCCAGCACCCACAAGTGTGCCTTTGGATGCC
ATACCCACTCCAGGTCTCCCTCCTCTGCCGGCTGAGAGGGAGTCGTCTGACGAACCAAGG
CGCCAATCTAGCGTTGCGCGGGCGATGAACCACCTTCCAATCCGTAAGCGCAAGCCGCAC
GATCGCTGGTGGCGTATCAGCGATGACAAGGTCAAGGAATGCAAGACTAGCGACGTGCTT
GGCTCGCAGAGAGAAGTTTATCTCCTTTTCTATGAGATCTTGGACGACCCATCAGCATGA
TGACTGGCGATTCGTTTTGTGTCATTAGCGAGGCGTTTGGGTTTTAGGTCATTTGTTCTT
GCACTGTACATAGGGGCTATGCAGCGAAACGTGTGTCAAAACGTTGAAATCTGATTAACA
TCTGTTATGACCGTGTTACTTCCTCTCATCTATTTCTATCTAAGCAGATGATGA
>MATOU-v1_1301797
GGCTGTGCCTTTCTTGGCCTTTCTTACTTCCTCCGCCACTGCTGGCAAGCCCGATCACTG
GTACGGACCGCATACAGCATCCCAGTACGGGCATTCATCTGAGTACTCACGTCATTGTGC
CCCTACCTCTGCTTCGTCTCCCACCGCAGCCTCCTGTGGCTACCAAGGCGGAGAACCGAC
TGCAACTGTAGATGCTGGTGTCCTTTACGGCACGACAACCTCACTCCCTGCAGCCACGGC
TTCTGTCAACAAGTTCCTAGGCGTGCCATTTGCGAAGAGTCCGCCCACGCGATTTGCGCC
TCCTGAGAGTCCCGGAAGCTTTTCAGCGCCGATCAATGCTACATCATGGGCTCCGGCATG
TATCCAGCAATTTACGTATCCTGTAGCAGAGCAGCAGTTTACCGAGCTCATCTTCAACAC
ACCTGCACCTCCGGAGAGTGAAGATTGCTTGTATTTGAACGTCTACGCACCTTCAACGCC
GGCCCCTGCGGACGGGCGCGCCGTCATGTTCTGGATCTACGGGGGTGGTCTCGAATTTGG
AAACGCAGGACAGGCTACTTACGACGGCAGCTACTATGCCAGCTACGAGGACGTGATCGT
TGTGACGACCAACTATCGCACGAATGTCTTTGGCTTTCCCAGTAGCCCTGAGCTGCCCGA
CACAGGACATAACCTAGGCTTCTTAGACCAGCGATTTGCTCTCGATTGGGTACAAAGGAA
CATTGCACAATTTGGCGGCTCGCCGGACAAAGTCACCATCTTCGGAGAGTCGGCGGGTGG
CTTCAGTATTGATGCACTGCTAACGTCGTTTCCGGCCAACTCGACGCCGCCTTTCCGTGG
AGCGATCCTTGAGTCCGGGCAGTATAGCTACCGACCTACGCGATCAGAGAGCACTTCGGA
GCCCTGGGAGCGGCTTAGTGCTGCGCTTGGGTGCCCTGGCCAATACAGCTCTAATTTGAC
GTGCCTGAGGGCCGCTAATGCCAGCGCAATCAAGAATACAATCGAGAGGCAGATCTTGAC
TTTTGACCCCATTCCCGACGGTGTTACGCTTGTGCAATCACCGGCGCAGCAGAGGCTCAG
CGGCAACATCGCCTATGTACCCGTCATGGGAGGGACTAATGCCCAGGAAGGCCGAGTCTT
TACCGTAGGCCAGAACAACACAGAAGCCTACTTGACAGCTCTGTTCTCCAACGCGCCGGG
TAACACGAGCGCCTTAGTCCGAGCCGTCGAAGCAGCCTACCCGCTCGGCCAAAACGGCCT
TACTACTCCCTATGACCAGATCGCCCAGGTCTTCACCGAATACATCTTCCAATGCCCGCA
AGCCAAATGGGCGAACGACTCAGCCAGCATCGGCATACCCACCTGGAGGTACTACTACAA
TGCAAGCTTCACCAACACGCAAGCCTTCCCCGGCTTGGGAGTTTACCATGCGAGCGAGAT
CCCGCTTGTCTTCGGCACTCGACAGGAGGTGGGCACGACGACGCAGGAATACGCGCTTTC
GAATTCGATGATGAACGCCTGGGCCAACTTTGCGAAGAACCCGATGCGTGGGCCGGGATG
GAATCCCGTCAGTACGGGGACTGCATCGCAGGTGTTGGTTGGGGCTAGCTCGATGCAGAC
TGGAGGGCAGTACCTGAGCTCCAATGGTTCGGTGCTGAGCGGGACGTGGGATCTTGGGCT
TTGGGGCAATCGGGGGGATGTCATGTCTGGAGGCGTCACTGTGATTGACCAGTTGGAGGT
GGACTATCGCTGTCAGCTGTTTGAGCCGATTTATGAGATGATCGCTGGGACTATTGGGAT
GATGTAGGGCGGTGTCTTCTGATCACCGCAAAGTCTGCTTCACTTTGCACAAGTCAGCAG
TCTGGCTTAAGGTCCAGTACAGGCTATATTTC
>MATOU-v1_1302618
AGTTTATATTAAAGCAACTGCACATTCGCTTTCAATTCAACCTTATAACATCGTCATTCC
ATACAAAGACACTGCAATCATTTACTGCTAAACGACAACAATGCCGCTCGATAAGATCAA
ACCAAACGACCCAAGAGTCCAAAGCCAATTCGCCCAACTCAATGGCCGTCGCTGGCATTA
CCTCGACGCCTCACCCCCAGGCGAAGTGAAAGGCACCTGCATCCTAATCCACGGCTTCCC
GGACCTCTCCCTGGCCTGGAAATACCAAATCCCCATGCTCCTGGCCCAAAACCTCCGCTG
CATCGCCCTCGACTGCATGGGCTACGGCGACACCGGCTTCTCCCCAGACCTGAAGGACTA
CACGTTCAAGACTCACGCCGACGCTATCGCGGAACTGGCGAGGCAACAGGGGATCCCGCA
GATCATCCTTGGCGGTCACGATTGGGGCGGTGCTGTCGTCTACCGCGTTGCGCAGTTCTA
TCCCGATCTGGTGAGCCATGTGTTTAGTGTCGCGACGCCGTATTTTCCCGTGACGCCGGA
GTATAGGTCTGTGGAGGAGCTGGTGAAGGGCGGGTTGGACGTTTTTGGGTATCAGTTGCA
GTGGGGGAGTGAGGAGCATCCGGTTGAGAAGTGTTTGGGGCGGGATGAGGGGAGGATTAG
GAAGTTCTTGAATGGGGCTTATGGCGGGAAGGCGCAGAGTGGGGAGCCGTTCATGTCGCC
GCAGGAAGGGGTGGATCTGGAGTTGGTGGAGACGGACGAGTTTGGGAAGACGCCTTTGCT
TGATGATGAGGAAATGGACTTCTATGTCCAACAACTCACCAAGACCGGTTTCGAAGGCCC
TTGTAACTGGTACCGCACTCGGCGTCTGAACTGGGAACAAGATCAGAATATCCCAGCCGC
GACGCGGAATCATCTCCCGCAGCCTGTCCTGTTTATTCAGGCCAAGTACGATGGGATCCT
GATCCCGAAGCTTAGCCAGGGGATGGAGAAGGCGATTCCTAACCTCACAAGGGCGGAGGT
CCCCGCGAGCCATTGGGCTCTGTGGCATACGCCTGAGCAGACTAACGACACGATTCAGAA
GTGGATTGAAGGTGTAGTGCTGGGTGGGAA
>MATOU-v1_1302619
ACATGGGGATAGCTTCGCCATTCAATACAAAGACACTGCAATCACTTACGGTCAATCGAC
AACAATGCCGCTCGATAAGATCAAACCAAACGACCCAAGAGTCCAAAGCCAATACGCCCA
ACTCAATAGCCGGCGCTGGCAATACCTCGACGCCCGTCCCGCAGGCGAAGCGAAAGGGAC
CTGCATCCTAATCCACGGCTTCCCGGACCTCTCCCTGGCCTGGAAATACCAAATCCCCAT
GCTCCTGGCCCAAAACCTCCGCTGCATCGCCCTCGACTGCATGGGCTACGGCGACACCGG
CTTCTCCGCCGACCTGAAGGACTACACGTTCAAGATCCACGCCGACGCTATCGCGGAACT
GGCCCGGCAGCAGGGGATCCCGCAGATCATCCTCGGCGGTCATGATTGGGGCGGTGCCGT
CGTCTACCGCGTTGCGCAGTTCTATCCGGATCTGGTTAGTCATGTGTTTAGTGTTGCGAC
GCCGTATTTTCCCGTTACGCCGGAGTATAGGTCCGTGGAGGAGTTGGTTAAAGGCGGGTT
GGATGTTTTTGGGTATCAGCTTCAGTGGGGGAGTGAGGACCATCCGGTCGAGAAGTGTTT
AGGGCAGGATGAGGGGAAGATTAGGAAGTTCTTGAACGGGGCTTATGGCGGGAAGGCGCA
GAGTGGGAAGCCGTTCATGTCGCCGCAGGAAGGGGTGGATTTGGAGTTGGTGGAGACGGA
GGAGTTTGGGAAGACGCCTTTGCTTGATGATGAGGAAATCGACTTCTACGTCCAACAATT
CACCAAGACTGGTTTCGAGGGGCCTTGTAACTGGTACCGTACACGGCGTCTGAATTGGGA
ACAGGATCAGAATATTCCAGCCGCGACGCGGAATCATCTCCCGCAGCCTGTCCTGTTTAT
CCAGGCCAAGTACGATGGGATCCTGATCCCGAAGCTTAGCCAGGGAATGGAGAAGGCGAT
TCCCAACCTCACGAGGGCGGAGGTCCCCGCGAGCCATTGGGCCCTGTGGCACACGCCCGA
GCAGACTAACGACACGATTCAGAAGTGGATTGAAGGTGTTGTGATGGGTGGGAAGTCGAA
GCTGTAAATTTGATTGTTACTTTTGTGTGCTCTGTGAAAATCAACCTATCGGGCCCGCTG
GACAAGCAGCATTGAGGTCTTCGATCAACTAAGACACAACCTCCAACTTCGCTGCCTGTG
CCCATTTCCCATCCCCAGCCATCGACTCCTGCCTAATAGTATACAGCTCGTCAATGAAAG
CCGGGACAAACGTCCCCGGTCCTCTAACCCCC
>MATOU-v1_1302659
GTCGAGGAGAAGCAGATTnnnnnnnnnnnnnnnnnnnnnnnnnnnTTCATTGTCGAGAAG
GCCGAGCAGGAACGCCAGGCCAACGTCATCAGAGCCGAGGGGGAGAGCGAGGCCGCCGAT
GTCATCTCTAAGGCCGTCGCCAAGAGTGGTGATGGTATGATCCAGATCCGGAGGATCGAG
ACCCAGAAGGATGTCGCGCAGATGCTGGCCAACAACCCGAACGTTACGTACCTGCCTGGT
GGGAGTGGAAGTGGCGCGGGGAACGAGGGGAAAGGGAATTTCTTGCTGGGACTGAGGTCG
TAAGAGCAGGGAGATTTTTTGAACGAGAAGGACTTGAATCTTGATTGAAGGGTGTGAGAA
AGATGGAAGGAAAGGCCCTTGATGAAcccccccTCCTCTCTTGTGTATGTGTGAGATGTA
TTTTATTCCATTGATTTTCAGGGCGCTCAAAGGTGCGACCGATGGATTCTGTGGTGGGGA
GTAGAGAAGGCAGGCGAACAAAGGCAAAACGAGGATGTAgggggggtttttttttttGTA
AGGCATAGCATAGCATGGATCTGATGGTCAAAGGGAAGGAGAAGAAGAA
>MATOU-v1_1302703
TCACTCGCCCAAACGCCATCCCTACAAAGCCACCAAGATCGCTTTTCACAAATGAGACCA
ACACAACGCTCAACAGAGCAGGAACTAACCTTTCACGACCGCCTGAGCACATCAATCATC
CACTCCACCCCTTCCACGCCCTCTTTCAACTTATATCCAAACGTGAGTGGGAAACAATGC
ATCTGCTTCTCCCAATCCAACCACTCGCCGCTTACATGCGCCTGGTTGCACTTCTCCCGC
ATGAGCACCGCGTCCGGACCTAGGATATCGTATCTCCCTAGAATACCGTGAACCTTCACG
CCTCTCCGCGCGAGGACAGAGACATCGGCGTACAGCGGCGAGACCAGGGGATCCGTGGGC
GGGAGATCGGCGCGCCATTTCTGCGCCGTCTCGTTCGTAAAAGGCACGTTCAGCAGCGGG
TCTTTCTTCTCCGTGGTTTTGATATCCGGATTGTGTCTGCGCAGGTCGGTGGAAGGGCAT
ATGCACATGAGGGCGATGGGGCACGGGCTGTTCTCGTCTTCCATGAGTGCTGAGAGGGTT
AGGCAGAGGATGATGTTGCCGCCGGCGGAGTCGCCGGCGAGGATGACTTCTTCGTTGCTC
TCGACTGCTGAGGCCATGAGGGAGCGGTAGAGGCGGAGGAGCTGAGGCATGGCTTCGGGA
GCGGGGCTGTTGGGTGCGAGCGGGTAGGAGACCATGGTTGGGACTGTGTCGGGGATTTTG
CGCGCCATTTCGGTGAGGAAGGCCCAGTGTTCGGAGCTGGCGGGCATTTGCCATCCGCCG
CCTGAGAAGTAGTATAATCTCTTCTTCCGCCTCTGCTCGCCCGGCTCGCTCTCAGCCGGA
CGATTGGCGAGCAGATCATAGAGCCAGATGCCGTCCACTTGTCGTTCTATTACTTCGCAT
AACCGCGTGGCCTTCTCGTGTGGTTCGAGACGTGGAGACCCAGCAGGATATTCTTTCTTT
GGCCGGACGAGCTTGTCGCCTATAGGTTTGAGTACGTGCTGCAG
>MATOU-v1_1302704
TTTTCTTTAACCGAAAATCTGCACTACTTCGGTGCAGCTGGTAGCATTCACATCTGTATC
TATAACCTCATATCGACCGCATGATGCAACTTACCCAGACCTGTCTCCCCAACGCCATAC
CTGCATCCAAAAAGAGCCATGAGCCTGACCACCTGCAGTCCCAGCTCGGCTGTGATTACC
GCACGTGACGCATTCGAGATATCAGCGTCACACATACAAACGCCATCCAGGAAAAGTCAT
CAAGATTGCTTTCACAAACAAGACCAACCCCATGCTCAACAAAAGAAACCACCAACCTTC
TACGACCTTCTAAGGACATCAATCATCCACTCCACCCCCTCCACGCCCTCTTTGAGCTTA
TACCCAAACGTAAGCGGGAAACAATGCATCTGCTTCTCCCAATCCAACCACTCGCCGCTC
ACATGCGCCTGGTTGCACTTCTCGCGCATGAGCACCGCGTCCGGGCCGAGGATGTCGTAT
CTGCCGAGGATACCGTGGACTTTCACGCCGCGCCGCGCGAGCACCGAGACGTCGGCGTAG
AGCGGCGAGACTAAAGGATCCGTAGGCGGGAGATCCCCGCGCCATTTTTGCGCCGTCTCG
TTCGTGAAGGGCACGTTCAGGAGCGGATCTTTCTTCTCCGTGGTCTTGATGTCTGGGTTA
TGTCTTCGCAGGTCGGTGGAGGGGCATATGCACATGAGGGCGATGGGACACGGGCTCTGC
TCGTCTTCCATGAGTGCCGAGAGGGTCAGGCAGAGGATGATGTTGCCGCCAGCGGAGTCG
CCGGCGAGAATGACTTCTTCGTTATTCTCGATCGCCGATGCCATGAGTGTGCGGTAGAGG
CGAAGGAGCTGGGGCATGGCTTCGGGTGCCGGGCTGTTGGGTGCGAGGGGGTAGGAGACC
ATGGTTGGAACTGTGTCGGGGATTTTGCGCGCCATTTCGGTGAGGAAGGCCCAGTGTTCG
GAGCTGGCGGGCATTTGCCATCCGCCGCCTGAGAAGTAGTATAATCTCTTCTTCCGCCTC
TGCTCGCCCGGCTCGCTCTCAGCCGGACGATTGGCGAGCAGATCATAGAGCCAGATGCCG
TCCACTTGTCGTTCTATTACTTCGCATAACCGCGTGGCCTTCTCGTGTGGTTCGAGACGT
GGAGACCCAGCAGGATATTCTTTCTTTGGCCGGACGAGCTTGTCGCCTATAGGTTTGAGT
ACGTGCTGCAG
>MATOU-v1_1303296
CTGAACGATTCCACATGTCCGCGGCGTGACAAACTTGCTACATGCCCTCCTCCTCTGCCG
TCGATGGAAATTTTACCTGGTCGCCTTCACCGTGGATTTCAAGCGACAAGAACCTGCTGG
AGGCCAAGAACTGCGCTTCCACCCGCACAACCCCTTTCTTTCACCTGGCACGCGCACCGC
AGCACACATACTTCGAGGCAATGTTATGACGATGAAATTGTAAAGCTGCGCAAGGAAGGC
AAGACTCGTTCTGAGATTGCCGAGATCCTTTGCATCAAGTCATCGCTCGTCGACGACCGG
CTGTATAAACATCTCGTGCCGCAGGGTCTCCTAACTAGCGGAGCCAAACGTCCTTGGTCC
GACGAGGAAGACAAGGAGCTATTGCGTTGCATGCATGCAGGTCTCTCAGCACCCCAGATC
TATGCCCGCTTTCCAGAGCGCTCGTTTAGAAGCGTGCATCATCGCCGCCGCCACTTGAGC
CGCACAGATGTCAGATCGTCTCAGTACTCCCGTAAAGCCTGGTCGGCCGCCGAGCATGAC
AGGCTGATCTTTCTTCACGATCACGAGCGTCTTCCATGGGACAGTATAGCGAAGAAGATG
GGACGGTCGATTGCGTCGGTGAGTCTGCGCTACTTCAAGTCCGTACCAGAATCCGATCGG
GTTCGACTTCCGCGCGTGGACCAAGTGACAGAAGAACGACTAGGCGAAGTGGTTCGGTTG
AGGGGGCTCGGCCACAGCTTTCTCTTCATTGCCAAGGTTCTCGGTATGAACCCAAGTAGC
ATTTGGCAGGCCTATTGGACCAGCAAGAAAAGTCCTGGCTTTAAATCTGCTCGGAGGGCT
TACACTCCTGCTGAAGATGAGGCGATCGTGAAGCATAGAGACACGGGGATGAGATGGAGG
GAAATGACGGCGCATTTTCCTGGACGCAGCGAGATGTCATTGCGTCAACGCTTTCTCACT
CTGAAAAGTCGTTCACCTCTTTCAGCTCAGCAAAGAAGTGGTCTTTCTGAAGGCGAAGAG
GCCTCTCGACGATGAAAATTGGTCGTTCCTTGAAGCAAAGGGGAAAGCGCTGTGCATTGG
AAACGCCTGCAACAAGTTCATGATGAAGAAATTGCCATCTATATTTGTAATCGGCAAGCA
AGCATACCTTGCGACCCATTCATATCTTACACTATCTATACACAATGAGTAGGGTATCTA
TTACACTATGCAATCATGCAGAACAATTACCAAAGTCGGGATGTGCGACTGCCTAAGCAG
CAGCAGCAGCCTCGGCTTCGACCTCTTCAGGTTTCCCAGACATACCCATATCCTCCACTC
TCCAGCCCTCACCAGGCTTAACAAACTCCTTCTTCCGTCCCAACAGAACAAAATTCCCCT
TCTCCTGCACATCGCGCTGCAAACTCTCCGCAGCAGTCCTCACATCCTCCCGAGTAACGT
CCAACAATTGCTCCCTTCTCTTCTGCTCCATCTCTCCATCCACGCCGGTCAAGAACCTGG
TCATGCCCTCCGCACTCACGCTCACAGGGGCGTCCAGGGACTGGAAAACACTGAGCTTCG
CCTCTTCCATCTCCTTGTCCGTCCAGCTCCGCTCGCTTGCCCATCGTCCGGCGTTCTCCA
CGATCTTAAGCGTGTTCTCGGGATTGGGGTCGCGGTAGGAGAAGAAGTTGAAGGAGCCCG
TGACGGCGCGGGTTGAGGCTCCGGCGCCGTAAGCTCCACCCTTCTCGCGGATTTCGTGGA
GTAGGTGCTTGTGTGTGAGCAGTTGGGAGAGGATGGTGAGAGGAGCGGAGGTGGGGTCGA
CGTAGGGCTGCATCGGCACGGCGAGGGACGAGTAGGAGACTTGGTACGGGAGGTCGAAGA
ATGTCCGGCCTGTTGGTGGGTAGTGCTGCGTTTGACCGGAGCTTCCAGCAGTGTATTGAG
GTGCTGAAAGGTTCGCTGCGCTCGTGGACCGAACGAATCTGTTCAGCGCTTCTTCGTTGG
AGGTTGCGACGTCCGCCCCACAGGTAAGCGCAGCTCTCACACCTTGAAGGCGCATGCTTT
CGACGACGATACCCTGGATCGACTTGAGCTTGCTTACGAGCTCAGACATCGCCTCTGGGT
TGTCTTCGGCAGCTGCCAGGCTGGTGATCATCTTGCCCATGT
>MATOU-v1_1303297
AACATGCCCGAGATCCTTGTTGAGCGCTATCAGACCAACCGATATGCCTCTAATTCCGCT
TGTGAAAACGTATACATGAAAGCTCTGGAGCGCATTGGCGCTGCAGAATCTGGCGGCTTT
GGCGCTATGGCAGGAAAGTCTCACGCAGGTTCCGGTAATCAGCTTTCGCAAGAGCAGCTC
CAGGCAATCGGACAGGCAGTCTCCGCGCGCAACCAAGGTGGTAATGTCAGCATCTCCAAA
ACCGGATCTGGCGCCAAGAACGAACCACTCTACGTTGTAGTCGATGAGAGCCTCGGTAGC
ACTATCTTCAAATGGGTCAAGTTCATCTGTATCTTTGGTCTGGTCGGATACCTCTGCCTG
GTAGTTTTCACTCTTCTGATAGAGGCCACTGGCGTCTTGAAGAAGGTGGGAGGTGCTCAG
AACGCGGAAGCCAAGCCTGAGCTCCAGACGACTCGATTTTCCGATGTGCATGGCTGTGAC
GAGGCAAAGGATGAGCTACAAGAGCTGGTAGAGTTCCTCAAGAATCCTGATAAGTTCAGT
ACTCTTGGAGGCAAGCTGCCAAAGGGCGTTCTCCTTGTCGGTCCTCCAGGAACTGGTAAG
ACGCTACTCGCAAGAGCTGTCGCCGGCGAGGCGCAGGTGCCGTACTTCTACATGTCTGGA
TCTGAGTTCGACGAGGTCTACGTGGGTGTGGGTGCCAAGCGTGTTCGCGAACTATTCGCC
GCTGCTCGTAGCAAGTCACCCGCTATCATCTTTATCGACGAGTTGGACGCCATCGGCAGT
AAGCGTCATGAACGCGATGCAGCCTACGCAAAGCAGACTCTGAACCAGCTTTTGACCGAA
CTCGATGGTTTCGACCAGAACTCCGGTGTGATTGTCATTGGCGCCACTAACTTCCCTCAA
TCTCTGGACAAGGCGCTCACGCGTCCTGGTCGTTTTGACCGCAACGTTACGGTCCCGTTG
CCCGACGTGCGTGGTCGTATCTCCATTCTGAAGCACCATCTCCGAAACATTCGAACAGAT
GCCACAGTGGATCCTGCCATCATTGCCCGAGGTTGCCCAGGCTTCTCTGGAGCAGAACTG
GAGAACGTCGTCAACCAGGCCGCGATTCATGCTTCGAAGAACAAGTCACAGAAGGTTTCC
GTGGATGATCTGACTTGGGCAAAGGACAAGATTCTGATGGGAGCTGAGCGCAAAAGCGCA
GTCATTCAACAAAAAGACAAGGTCATGACCGCCTACCACGAGGGTGGTCACGCACTTGTC
GCTATGTTGACCGAAGCCACTACGCCTTTGTACAAAGCTACGATCATGCCACGCGGTCAC
GCCCTAGGTATTACGCAGATGTTGCCGGAGCTAGACAAGGTCAGTGAGACAAAGAAGGAG
ATGATGGCTCAAATCGATGTCTGCATGGGCGGCAAGGTCGCTGAAGAACTGATCTACGGC
CCTGACAACGTTACGACTGGCGCGAGCTCCGACATTCAAAACGCTACCCGTATTGCATAC
ATGATGGTCACGCAAGCGGGTATGTCTGATGAACTAGGTAATGTGGACTTGGCATCAGAA
TATGCACGATTGTCGACCGAGACCAAGCAGCGTATCGAGAACGAGGTTCGCCGATTGGTC
GAAGACGGTCGTGACCGCGCCCTCAAGCTTCTTACGGAGAACCGAGATGGCCTGAAGCGA
TTAGCTGAAGCTCTCGTGGAGTATGAGACGTTGTCGAAGGAGGAGATGGAAACGGTAGTC
AAGGGTGGCAAATTGACGGAGAAATTAAAGGCAGACCCTGACACTCCTGTCAAGGCTCCT
GAAGCCGAGGACCTCCTGCCACCTGGCGGCCTTGGTCTACCACCCAGCCTTGGAGGTAGC
CCGCCGAGTGGTGAACAAGGTGCTCAGGGCGAAGGCGCAAATGGACGGCCTTACCCTGTC
GGCAACCGCAGGAATGAGAGATGAGGTTAAGCGTAGGGCCAGAGACAAGATCGACAGCCC
ACTTCAGACGCAAAGCCTCGAAAGCTGCACTGAACACCTCCGCAGGAGAATGGTCGGTGA
AGATACTCTCATCGAACCCAGAAGAGAGAAGGACGGCCGTGAGAGGCGGCGGCATTCCCT
ACAGGCTCTAGCCTGACCATCATAGTGCCTTGGATATCATCCTCATCGGCAAGCATGCAG
GGCGTTGGTTCGGCATGAGGCGGACTGGACATGCAATTTAACTTTGTGATAGCGATACGA
TTCATTTGTGTATCTCGTAGCTACTGTATCGGCGACA
>MATOU-v1_1304002
ACATGGGGAGTCACCTCGAGCTCAGTTGAAAAGATCCGACGATGGACTCGAATTCGGACT
TGCCTGCCGGTGCGCATCCCGGAATCCTGCACTTTGTACCACCCTCCCTCAGCGCATTTG
AACCTTCCAAGCCATTGGCTTCCTCGAATATCAACACCCTGCTATGGATTGGAGGCTTAT
TTGACACCCCTCTATCTGTCGCGTATCCGTTGGAGATAGCGAAAGCTTTGGGCCCAACCT
GGAGTCTGGTGACTGGCAATCTGAGCTCGGCTGGCAAGAGCTGGGGTGTAAGCAGCATTG
CCCAGGATGCAGAAGAGATGGCGAAGCTTGTTGCGTATTTCAAGGATAGGCGGCCAGGAG
GTAAGGTTGTGATCATGGGTCATTCCACTGGCTGTCAGGATTGCATGGAGTATGTCGTTG
GAGCGAAGGCAGATCAGCGTTCGCCAGTGGACGGTGTAATCTTACAAGCTCCGGTCAGTG
ATCGTGAAGCAGCGAAAGCAGATCAGCGTCCGCCAGTGGACGGTGTAATCTTACAAGCTC
CGGTCAGTGATCGTGAAGCTATGGACCATCACATGCCAAAGGCTTTCATGCACGAAGCGA
ACCAACTGGCATTGAAGATGTGTAGGGAAGGCCATGATAAAGACGCCATGCCAGACAGAC
TCGTCTCGCCGCTCTTTGGGCGAGTGACTATCACGGCAAAGCGGTGGGTGGACATTGCAT
CGCCTGCTCCCGATCACCGCGGAGCGGACGACTACTTCTCGAGTGACCTGTCTGACGAAC
GATTGAACAACACGTTCGGCCGTATCCCTTCCACAACTCCGCTTTTGCTTCTTTACAGTG
GTAACGATGACAGCGTGCCACCTGAAGTGAACAAGGACGATCTAGTCTTTCGTTGGATAA
AGATTGTCGAGGGGAACTCCGGCAAGGTTGACAGGTATAACGGCTCGATTGTACCCAATG
CGTCACACAATCTCAATGGCAATCCATCCTCGGTG
>MATOU-v1_1304003
CTCCCTCAGCGCATTTGAACCCTCCAAGCCATTGGCTTCCTCGAATGTCAACACACTGCT
ATGGATCGGAGGCTTGTTTGACACTCCTCTGTCTGTTGCGTATCCGTTGGAGATAGCAAA
AGCTTTGGGGCCGACCTGGAGTCTAGTCACTGGCAATCTGAGCTCGGCAGGCAAGAGCTG
GGGTGTAAGCAGCATTGCCCAGGATGCAGAAGAGATGGCGAAGCTTGTTGCGTATTTCAA
GGATAGGCGGCCAGGAGGTAAGGTTGTGATCATGGGTCATTCCACTGGCTGTCAGGATTG
CATGGAGTATGTCGTTGGAGCGAAGGCAGATCAGCGTTCGCCAGTGGACGGTGTAATCTT
ACAAGCTCCGGTCAGTGATCGTGAAGCTATGGACCATCACATGCCAAAGGCTTTCATGCA
CGAAGCGAACCAACTGGCATTGAAGATGTGTAGGGAAGGCCATGATAAAGACGCCATGCC
AGACAGACTCGTCTCGCCGCTCTTTGGGCGAGTGACTATCACGGCAAAGCGGTGGGTGGA
CATTGCATCGCCTGCTCCCGATCACCGCGGAGCGGACGACTACTTCTCGAGTGACCTGTC
TGACGAACGATTGAACAACACGTTCGGCCGTATCCCTTCCACAACTCCGCTTTTGCTTCT
TTACAGTGGTAACGATGACAGCGTGCCACCTGAAGTGAACAAGGACGATCTAGTCTTTCG
TTGGATAAAGATTGTCGAGGGGAACTCCGGCAAGGTTGACAGGTATAACGGCTCGATTGT
ACCCAATGCGTCACACAATCTCAATGGCAATCCATCCTCGGTG
>MATOU-v1_1304004
ACATGGGGAGTCACCTCGAGCTCAGTTGAAAAGATCCGACGATGGACTCGAATTCGGACT
TGCCTGCCGGTGCGCATCCCGGAATCCTGCACTTTGTACCACCCTCCCTCAGCGCATTTG
AACCTTCCAAGCCATTGGCTTCCTCGAATATCAACACCCTGCTATGGATTGGAGGCTTAT
TTGACACCCCTCTATCTGTCGCGTATCCGTTGGAGATAGCGAAAGCTTTGGGCCCAACCT
GGAGTCTGGTGACTGGCAATCTGAGCTCGGCTGGCAAGAGCTGGGGTGTAAGCAGCATTG
CCCAGGATGCAGAAGAGATGGCGAAGCTTGTTGCGTATCTCAAGGAGAAGCGGCCAGGAG
GTAAGGTTGTGATCATGGGTCACTCCACCGGCTGTCAGGATTGCATGGAGTACGTTGTCG
GAGCGAAGGCAGATCAGCGTCCGCCAGTGGACGGTATAATCTTACAAGCTCCGGTCAGTG
ATCGTGAAGCTATGGACCATCACATGCCCAAGGCTTTCATGCACGAGGCGAATCAATTGG
CGTTGAAGATGTGTAGAGAAGGTCATGACAAGGACGCCATGCCAGACAGACTCGTCTCCC
CACTCTTTGGGCGAGTAGCTATCACGGCAAAGCGGTGGGTGGACATTGCATCTCCACCCC
CCGACCACTGTGGAGCAGACGACTACTTCTCGAGTGACCTCTCTGATGAGCGATTGAACC
ATACATTTGGCCGCATCCCTCCCACCACTCCGCTTCTTCTTCTGTATAGTGGTATCGACG
ACAACGTGCCACCTGAGGTGAACAAGGACGATCTAGTCTTTCGCTGGATAAAGATCGTCG
AGCGGAATTCCGGCAAGGTTGACCGGTATAACGGCTCGATTGTACCCAATGCGTCACACA
ATCTCAATGGCAATCCATCCTCGGTG
>MATOU-v1_1305627
ACATGGGGGATCCTTGAATTGGTAATACGGTTTCCAAGCCTTTATGAAGATAGGGAGAAG
CAACCAATCGACAGAGCCGCTATCGTTCCCGGGAAACTTGTATAATTGCTTCGGACCCCA
GCCGTCCTAACGTAAAGCTACACGCCCATTCTCAGCAGTATTTGGACAACATAGAGATAG
AACTATGACTAGCCTTGAGGAGCGACTGGCCAGCGGCGTAAAGGCTGGCAAGATTCCGCA
CACTGTTGTCGCCGCTACCAATCGGGATGGGTCCTTCACGTACAATCACGCAGTAGGGAA
GCATGACTATCCCAACGACCGGCCGATGAAAGAAGATGCTATGTTTCTCCTCGCCTCGAT
GACCAAGCTTTTGACGTCCATTGCTGCCTTGCAGCTAGTCGAAGCGGGCCTGATCAAGCT
GGACGACGACGTGTCCAAGATCTTGCCAGAGGTCGGAGAGCAGAAGATTCTGAAGGGATT
CGATGGCGAGACGCCTATTCTTGAGGAGAGGAAGAATCCCCTTACGTTAAGACATCTCCT
TACGCATACCTCTGGATTTGGGTACGACGCGGCCGATCCTGGTCTGATTAAGTATCAAAA
GTCAGTCGGCAAAACGCCCGGCGTCGGGTTCACTGTCGAGGAGACTCGCTCGTATCCGCT
TCTGTTCGAGCCCGGGACCGCATGGATGTATGGGTGTTCGACGGACTGGGCCGGGAAGCT
AGTCGAACGTATTTCTGGCATGACGCTTGAAGAGTTCATGCGGGAGAACATGTTTAGGCT
TGTAGGCGTGAAAGAAATCACATTCTGGCCCGAGCAGAATCCAAAGCTGAAGGGCAAAGT
ACCGCAGATGACGACAAGAACCTCGGACGGCAATCTGGCGCCGTCTAAGGAGCCCTCCAT
CAATGCCGGGAAAACCGACTGCTTTGGGGGACATGGTGCGTATGGTACGATTCGGGACTA
TCTCAAGATCCAGCACAGCATCCTCAGGAACGACGGCCAGCTGCTGAAGCCCGAAACGGT
GGAAGCCATGTTCTCGCCACAGCTGTCTCCAGAGTCCGCGAAATCGTTGAATTGGTTCAT
GAAGAACCATCCACTGTCTAAATTCATGGTCGGCGAGTATAATCCTGACGTGGAGCTCGA
CTGGGGCTTGGCAGGCATACTTTTCCTGAAGGACGATATCGGGAAGAGGAAGAAGGGAAC
GCTGCATTGGAGTGGGATGGCCAATTGCTTCTGGGTCATTGATCGCGATGCGGATCTGGC
GTATACATTTGGGACACAGGTCTTACCACCAGGAGATGAGCCAACGAGGCAGATGATCAG
CACTTTTGAGCTTGGTGTTTATGAGAAGGCGGGCGTCAAGGTCTAGATTCATTGATATAA
GGTACACCGGCTCTAGATTCAGCGAATGTGGAATAAATTGCGGTACAGCAAGATTTAATC
CT
>MATOU-v1_1306306
ACATGGGGACTCCCTGGTGAGTGATACGAAGCGGTTGATCGCCGACAGCAAGGCGTTGCA
AGACAAGATAGTGGGGCGTGTCACACCAGAGAATGCAGACTTTAAGAATGTCCTGCTGCC
ATTTGCACGGGATGACAACAACATGTCATTAGAGTCGCACATTATTGGCTTCTACCAGGC
AGTCTCAACAGACGCTAAGCTGAGAGATGCTTCGACCGAGGCGGAGAAGCTCATGGACGA
CTTCGCCATTGAGGCGTCCATGCGTGAGGACATCTTTAAGCTCGTTGATGCGACGTTCAA
AAAGCAAAAGGATGACCCCAGTCTAGACAATGAAAGCCGGAGGCTGCTCGAGAAAGATCA
CAAGGGTTACATCAGGATGGGTCTCGGTATTCCAGCGGGCGAGCAGAGAGATCGATTCAA
AGCGATCAAGAAGCGGCTGTCTGAGCTGAGCATTACCTTCCAGAAGAACCTCAATGAAGA
GCAAGGTGGTCTCTGGTTCACGCCACAAGAGTTGGATGGAGTTCCAGAAGACGTCACCAG
CGGGCTGAAGAAAGGCGAGAAGGGTACAGAGAATGAGGGCAAGCTCTGGTTGACATTCAA
ATACCCTGATCTATTCCCAACGCAAAAGTACTGTAAGAATGCAGAGACTAGGCAGAAGGT
CTTCATGGCGAACGAGAACAAGTGCAACCAGAACGTGAAGCTGTTCAAGGAAGCCATCGT
GCTTCGCGACGAAGCTGCTCGGATCCTTGGCTACCCCGACCACGCCACTTTCCGGATCGA
GGACAAGATGGCAAAGACGCCGAAGACCGTCGACGATTTCCTTGGCGACCTGCGGAAGCG
ATTGGCTCCTGGTGGCCTCAAGGAGATCGAGAAACTGAAGCAGCTGAAGAAGTCAGAGAC
TGGGGATGCTGACAGGTACTTCCTCTGGGATCACCGCTTCTACGACACTCTTATGCTCGA
ACGCGACTATCAGCTCGACCAGAACCGAATCGCGGAATACTTCCCACTTCAGACTTCCAT
TGAGGGAATGCTTAACATTTTTGAGCAGCTGTTCGGCCTTGTGTTCGTTGAGTTAAAGGG
CAAAGACCGCGATGCTATTTCCGAGACTGGAAAGGGCGAGGACATTGTTTGGCATCCCGA
GGTGCATGTATACTCTGTTTGGGACGACCAGAGCGAAGGCGATGGCTTCGTTGGTTACCT
CTACCTTGACTTGCACCCCCGCGATGGCAAGTACGGCCACGCCGCGAACTTCAATCTCCA
GCCAGGCTTCATCACTGAGAATGGTACGCGCCGATACCCGGCAACAGCGCTTGTATGCAA
CTTCAGCAAGCCGACGCCAAAGAAACCATCCCTTCTAAAGCACGACGAGGTTGTCACACT
GTTCCACGAGCTTGGACATGGTATCCACGATCTTGTATCCAAGACGATCTATAGCCGCTT
CCACGGCACATCCACTGTGCGCGACTTCGTTGAAGCGCCATCGCAAATGCTAGAGAACTG
GTGCTGGACTCCTAGCCAGATCAAGTCGTTGAGCAAGCACTGGTCTCATCTCACGCCCGA
ATACAAGCAAGCGTGGGAAGCCAGCGCCAAGGATGGCAATCAGCAGCCCCCAGAGAGCAT
CCCTGATGATTTGATCCAGTCAATCGTCAGCACGCGACACGTCAACGATGCGCTGTTCAA
CCTGCGCCAGCTTCACTTCGGCATCTTCGACATGACCGTGCACGAGGCGTCTTCTCATGC
GGACATTGAAAAGCTCGACGCTTCAACAACCTACAACTCCCTCCGCCACGAGATCAGCAA
ACTAGATGGACCGGAAGCGCTCGGCAACGGTTACGACTGGGGGAATGGCCAAGCGACCTT
CGGACACCTGATCGGCGGATACGATGCCGGGTACTATGGCTACCTTTCTAGTCAGGTTTA
CAGCACGGACATGTTCTACAGCGTGTTTAAGAAGGATCCGATGAATGGGAAGGAAGGCCG
ACGGTATAGACATACGGTGCTCGAGAAGGGTGGAAGTCAGGATGAGATGGAGACTTTGAA
GGAGTTCCTGGGTAGGGAGCCGAGTACGGAGGCCTTTTACAAGGAGTTGGGGGTCGCGTA
GATATAGATACCGCCCTCACTTGAGGCGATAAGGATTTTGGAGTGGCTATTTGTAGGCAG
TTTGGCTCAAGTCTTGTAGAGTTTAGCCTTCTATCGGCCTTTTCC
>MATOU-v1_1306828
GCATCAAGAGTGAGGCCAGCGGCCACTCAGTTCAGCAAATTCATTGTACCACTGCGGGCA
CGGTATGCCACTGAAGCCACGAACAGCTATGAATATATCAAAGTATCGACCCCTCGAGCC
GGAGTGGGCTTGATCGAGCTACACCGCCCAAAAGCTCTCAATGCACTCTTCAGCCCGCTC
ATGCACGAGCTCAACACTGCCCTCAAGGCCTTCGACAAGGACACCTCCATTGGCGCTATG
GTGCTTACGGGCTCGCACAAGGCCTTCGCAGCCGGTGCCGACATCAAAGAGATGAGCACC
AAGGACTTCGCCGATGCGTACGGCGAGGACTTCATCGAGAGCTGGTCTGAGTTGCCGAAC
ACGATTAAGAAGCCCGTCATCAGTGCCGTCAACGGACACGCATTGGGTGGTGGATGTGAG
CTCGCAATGATGTGCGATATCCTCTACTGCCACGAGAAAGCGAACTTTGGCCAGCCGGAG
ATCAAGCTAGGTGTGATCCCGGGAGCTGGAGGCTCACAGAGGCTGACGAGAGCCATTGGC
AAGAGCAAAGCTATGGATATCATCCTGACTGGCAGGAACTTCAGTGGCAGAGACGCATTC
GACTGGGGTCTAGCGGCCAAGGTCTTCGAAACACCTGAGCAGACTGTGGATGGTGCGCTA
GAGACAGCCGAGACGATCGCAAGCTATAGCCGTCTTGCCGTCAAGGCTGGCAAGGAGGTC
GTGAACAAGAGTCAGGACCAGGGTATCAGAGAAGGTGTCGAGTACGAGCGAAGAGTCTTC
CACAGCCTTTTCGGTAGCGAAGATCAAAAGATTGGCATGCAAGCTTTCGCGGAGAAGAAG
AAACCGGAGTGGAAGCATAGGTAGATGTGACGATAATACAGATGTCCAAGAATTATGAAA
TGTCGTTAATATTTGCCGTGAAATCCATATCCCTACTTTCTGTAGCCAAGACCAAGATGA
TCGGCAGAGCCAGTGCCCATGTTCTGGATCTGGTCAGAGGCGCTGATGTTGGTGCCCTCG
GTTGTAGCAGCTCCCTTGTTGGGGTTTGCCATTTCGCCAATTGACGAGGAAGCATCATCA
GCTTTCTTTTGCGAACCACCGCGTGTATCTGACTGTCCTGCAATAGTCTCGCC
>MATOU-v1_1308207
TAGCAGCAGCCGCTCCTCTCGCAGCATACACTGGCTTCCGACTGTTCCGCTCATTAGCAA
CCCTCAGGAGAAGACCAGTCAATACTCAGCATCACGTCATCCCATCGCCCCGCCACTCCC
TCCAACTCCTCAGCGCCCAGGATCTGAACAGTCTACCTTACCCGCCAAATGCCCTGCCCG
GAGCTCGAGACGTCGATACGCCGTACGGGAACATCAGGGTCTACGAGTGGGGACCGGAGG
ATGGCCGGAAAGTCCTACTCGTACACGGGATCAGTACTCCATGTATCGCGCTCGCCAAGC
TGGCGGATTCGCTGGTGGAGAAGGGATGTAGAGTCATGCTATTCGATCTCTTCGGACGAG
GGTATTCCGATACGCCGGATCCTGCGCGATACCCTCAAGATACGCAGTTATTCAGCAGCC
AGATCTTGTGCGTGCTGGCCTCATCGAAGTTGGCTTGGACGGGACCGAATAGGTTTACCC
TGGTAGGGTACTCGCTAGGAGGGGGTATTGGTGCGAGCTTCGCTTCGTACTTTCCTGAGC
TTGTCGAGGGATTGGTTCTCATAGCTCCGAGCGGGTTGCTTCGGCCTAAGCATATCAGTG
CGAAGAGTAAACTGCTTTATGGAAATTTACTGCCCCAATCGCTCATCCACTACTACGTTG
GGAACCGTCTGCGCGGCGGTCCACCATCGGTCTGGAGACAGAACAGTAGCAGCACTGGGA
GTAGCAGCGGGAACTCCGAAGCCACTACTACGGGTGCTATCCAAGCCGCCGAATCTGAAG
TACCATCCACCAGTCCATCTTCCCACCCAGCCCAGGCACCAAACTCCTCTGCGCCCATCT
TCCCAGATAGACCTACCATCTCCCCTGCCAATGCCGTGGGGTGGCAAGTCGACGCGCATC
CCGGTTTCGTGCCTGCTTTTATCTCGTCCATCCAACACGCGCCCATCACGGAGCAGCACG
AGCGATGGCGACTTATAGGCCATCGACAAGAAGCTGCCAGGATTTCGTCGAACAACAAAC
CAGATGCCTTGCACAGTTCGGGTGCAGCTGCAGCTGCAGGAGTAGCTCTCAAGGAAAAGA
AAGTACTAATTCTGCTTGGGAAGCAGGATAGTGTGATAATCGCGGATGAAGTAGAAGAAG
ATGCCAGCAAGGCTATGGGGAAGGAGAATGTTGAAGTAGTCAGATTGGAAGGGGGACATG
ATGTGCCCATTGTAGGAGCAAAGGAGTGCGGGGAGGCCATCGCGACATTCTGGAAGCGAG
AAAGATAGACGGATTTTATAGACAGTGTAGAGGTGGATAGAAGTTGGCATGAACTGTTTT
CTGGCTTG
>MATOU-v1_1308895
ACATGGGAAGGAAACGCGATAGTGTAACCATTCACATCAACACAGGATGAACGGACCTGG
ATACTTGGCAGTCGCCATCCAGCCTGGACCCCAGACTGACGACAAAGCATTCCACGAGTG
GTATAATGAAGAACATGGACCACTTCGGCTTCGTCTCCCGTACATAACAAGTGGCGACAG
ATATACTGCCGCAGACGGACAGAAGCCTGAATGGAGCGCTGTTTACGACGTGACCGATCT
AGCTGAACTGAACAAGCGACTCTACACTCGTCTACGCGAGGAGCGTTCAACCAGGGAGAA
GGATGTTATGAGCACATTTGAATCACTGGACCGTAAAATTTATCGTACCGTTGCTGAGAA
AGGCTCAGTGGGAGACGCACCGGCACCAGTCACCATCGCAGTGTCTATGCGTGTGAACGA
GGCCGACTTGCCCGAGTTTAACAAGTGGTACGACGAAGAACACGTACCCATGCTCTCCAA
AATCCCTGGCTGGCTGCGGACGCGGCGCTTTGAGATGGTTGTGGGAGGTCTCAAAGGTAT
GCCGCCCGCTGGACAGGTCGAGTGCCTTGCGGTCCACGATTACGCCGAACAAAACGGTAT
CGACGGCCCAGAGCACAAGGCTGCCCAGGACACTCCTTGGAGGGCCAAGATCATGGAGAA
GGTCTCCGACAAAGAGCGGCGTCAGTGGAAGCATTACCTTCGATTTGACGCCCTCGAGGA
GCCACCATCAACTGTTGTGACAACCGACGGCGCTGAGATCCGCTACCAGCTGGAAGGAAA
CCCGTCTGACCCGGTGATTGTCTTTGTCAACTCCATTCTCACCAATCTCCACATCTGGGG
CGACGTGGCTAGAGCCCTTCAGACCACAGGTATTAATGGCAAGACGTATCGAACTCTCCG
ATACAACAGCCGTGGCTACGTCCAACAGGCAGCACGTTCTGACCCAGTCATTGTCTTTGT
CAACTCCATCCTCACCAACCTCCACATCTGGGACGATGTGGCTAGAGCCCTCCAGACCAC
AGGGATCAATGGCAAGACGTATCGAACTCTCCGATACAACAGCCGTGGCTACGTCCAACA
GGCAGCACGTAGTAATCCGACACGGTTCGACCTGCTAGCAGATGACCTGGAGTACCTTCT
CCAACGTCTCCGCATCCCTAAAGTCCACGCCGTCGTCGGTGTCAGCATGGGCGGTGTGAC
ATCCATCAACTTTGCCATCCGCCATGGAGACATGCTCGAGAAATTCGTAGCGTGCGATTG
CAACGTCGCAGCGTCGCCAGCCAACAACACCGCCTGGGGCGAACGGATCGATCTCGCGAA
AAGCGAAGGCATGGGCAAGTTGGC
>MATOU-v1_1309481
ACATGGGGGACACGCGGTAAACATTTGATTGCACGCTGGAGCACATCTACAAGGACAATA
TCACCATGTCAATCAACTCTGAAGCCATCTGGGCTGCAGCACCGACAACTGCTCGGGGCA
CGTCCACGCCGCTCAGCTCCGACGCGAAGGGCGAGCGGATCGCCTACGCGTCCAACAAAT
CCATCTTTGTCCGCTCTATCGACAATCCCGCCGAATCGAAGCAGTACACGCAGCACACCG
CCCAGACAACGGTCGCACGCTTCGCCCCCTCAGGCTTCTACATTGCGAGCGGAGATGTCA
CCGGCAGCGTACGAGTCTGGGATGCCATGGGGGCTGAGAACACCAAAGGCGAATATCACA
TCATAGCAGGCCGCATTAACGACATTGCATGGGATGGCGATAGTCAGCGCATCATTGCAG
TGGGTGACGGTAAAGAGCGGTTTGGCCATTGCATTACAGCAGACTCCGGGAACAGCGTTG
GTGAGATCAGTGGGCATAGCAGCCAGATCAACTGCGTGAGCATACGGCAGCAAAGACCTC
TACGGGCTGCGACAGGCTCCGACGATGCCAGTCTGTGCTTCTTCCATGGCGCTCCCTTCA
AATTCAACACCAGCGTGAGAGGGAAGCACGATAAATTTATCTACAGCACACAATTCAGTC
CAGACGGCAGTCTGCTGGTCAGTGTCGGCAGTGATCGGAAAATTTGGCTCTACGACGGCA
AGACAGGCGAAGCAACGAAGTCGATCGGGGAGGGTGAGCACAAGGGCAGCATCTTCGGCG
TAAGCTGGGCTAAGGACAGCAAGAAATTTGTTACGTGCTCCGGTGATCAGACTGTCAAGA
TCTGGGATGCTGAATCAGGCAAGTGCACACAAACATGGAGAATGGGCGGCGACGACGGCG
TTAGCGTACAGGACCAGCAAGTTGGCGTCACATGGCCAGCTGGCAGAGACGATGGCCTCA
TAATCTCCATTGATTTGGAAGGCAACCTCAACTACTTCCAAGAAGGGAAGGAGAAGCCTG
TCAGTGTCGTCTCAGGCCACCAGAGAGCCGTCACGGCGGCATCTTACCTCCCCGACAGCA
AGACACTTTGGTCCGGCAGCTATGAAGGGCGTGCTCGTGCATGGAATCTCGGCGACGGAA
CTGCAGACCTTATCGATGGTGAGACGCACTCAAACTATGTCTCGGGCATCTCTGCGTCGC
AAAGCGAAGGCCGTATCTACAGTGTGGGCTGGGACGACACTTTCCGGACCATTGACGCGT
CTCAGCGCTCCTTTACTGGCAATGCCTCTAAGACTGACGGACAGCCGAAGGGCGTCGCCG
TTGCAACGATTGGCGGCAAAGCTCATACTCTGGTTGCCACCATCAACGGTATCACGACGT
ACGCTGATGGCACTGAAGTGAGCAAACAAAAGCTCCCTGCCCCGCCTACTTGTGTCGCCG
CATCTGGCGAGACAGTGGCAGTTGGATCAGACGATAAGAAGGTTCGTCTATTCAAGGCCG
GATCTGCTGCCGCGTTCGAAGACATGGTTGAGCTTGCTGATCCCACTTCGCCAATCTCCT
GTCTCGCCTTCTCACCAGACGGGTCTCACCTTGGAGTCGGCCTATCTAATGGCAAGATCT
TTGTGTACGCATCTTCAGGCGGCTCATGGAAGCTAGAAACGAACAGGTGGTCCGCTCACA
CCGCGAGAGTGACATGCTTGGCTTGGTCGCCAGACAGCAAGAAGGCCGTTTCTGGAGCTC
TCGATACGAACGTGTTGGTGTGGAGCTTGAACGATCCAGGAAAACGGATCCGCGCACTCA
ACGCCCACAAGGAGGGCGTTGGCGCGGTCGTCTGGGCCGAGGACAGCAAGGTCATTTCTT
GCGGTGCAGATGCGGCGGTAAAGGTATGGAAGGTGGAGAATGTGCCTTGATTTAGAGCTC
GAACGAAAAGCGGTCAGGAAACACTTCGAAGACTACCAAACCTCACACGAATTACATCAT
AATTCCCCATTGCACAGTATTACTGCCGCCTTCAAGATCTTTACAGCAGGATGATTCAAT
GCGATGGGATCGAACAAATGCCAGGCAGCTCGGTACACTAGAACTATCTCCTGAAAAACC
ACCTACAACCGAAGCCTCAGAACTGACACAGAGAGAAGAGAAGAGTGTTGTCTCGGCCTT
CAAAGGGCCACCATTGTCTAACAAATGTCGAGAGACGCGTCACCAGTGATGCTCCAGCTG
ATATTCTCTCCACACGGCGACTCCCTGACCGTCGTGCCATCCACCTGCAAAGTAATCGAG
ACATCACTGGTGTTAGGAAACTCATCTCGAGCCGCAATGCGTACCTCTCCACCTCCATCC
ACTGTGCCATCCAGAATAGCAACGTTGTAGCAGTTCTCGATCAACACCGCATTGTTCCCA
TTGTCAGCAAGGTCGACAGATGCGATCTCTGCAGCACCCGATTGCGAAACACAGAAGACG
CCACGACCGCCGCCTCTCGAGACAACCCGGTCGATGTATACGTTGGTGTCGTAACTCCCG
TCGGCAAGCTGACCATTGTTGTTCGCCATTCTGAAAGTTGCGTATCCGGTGCCTGCGGCA
ACGTTGTCGCCGTCGACCAGGCCGACTTGCGCGTTAGTCGTCTCTTGCAGCAGTAAACCG
CACTCGCCGACGTCTCTTGCAATGACTGCGTCGATGGTAAGGCCATCAATGTTCCAAGTC
TCGACTGCATGGCTGCTAGCTCCGGTGACAGTAATTGTTCCCATTTTGACGTTGCTGTTG
GCGGCCTCATCACGATCAAACCGAATCCCCAGTCCGGCGCTTAGATCGAGATTAATCTCT
CCCAGCGTCAAATCGGTAGTGCCATAGAAATGCAGGCCAAAGTATGGATCGCCAGTCATG
CTCAGATATGGAATGCTGACGCCAGTAGTACCCAAGGATTCGATGGCGCCAACGCCTGCC
TTGTAGCCTACATTGATCGTACCGCAACCCTCGAAAGTCTTGCCGCTGTCGATACTGATG
GTAGAAGCTCCAATGTCGCCTGATGCAATGACAGAGATGCGCTGACCGCT
>MATOU-v1_1309928
TTTATTTCCTGATGACGAGCTTCTGATGTTGGGGATCAAAGCGTATTTACCACACACGGT
CAACTAATCTATTCGGGGACTCGCTCGCCCATTGCTCGCCAGAAGTCACACCTTTCGCCG
CGGCCTGCCTCCCAAGTGTATGCATTAGTCAATCGGAATGTGTTGACCGCGTCAGGTCCA
CCGCAAGTGTCGCTGTCTCCGCTCGGGCAGGTTGTGTTCAGATCAAGTTGGTTGGGAGCA
TAGATGCTGTACGGCGGCCAGTCGCTTGCAGGGTTCTCCTGCGTGCCGTTCGTGTACCAG
GCCGTGATGCCGTTGGCGACGACGTTGGAGATGGATGGATTGGAGTCTACAATGAAGTTT
CCAAAGATCTTCTGGAAAGCCACTGAAAAGTCTACGCTGAATGCTTCGCCTGGATAGTTG
TAGTACGCCGCAAGGTCAGTGCCGTGGTAGGCAGGCGGAATGCTGAACTGGTATTTCCAG
CTGTTACCACCTAAGTCGTTGTCGCTGTAGGCCTCGGCCATCCAGTACGCGGGACAGACG
AACTGGAACTCGCTGACGATGAGTTCCGCACGCTGCTGTTGGCCGGTAGCTTGGGCGCTT
TGATTTAGAGCATACGGCGGGGAATCGCCGGTTGTCGCGAAAAGGGTGGCATTTTCGTTG
GTAGTAGCGTTGCTGGTGGGGTAGTAGTAGAGGAGCTTCGCGATGTCGTTGTTGGAGAAC
AGAGGGAATTTCCCGACCAGGTATTCCACCAAGTCGTCGATGGTCTCGATGTCCGGCAGA
GTAAAGGATGCACCTTCATTTGCGTTGTTCCCGACCAGCATGTTAGCGCCGTTGATCGCT
TTACGACCGAATTGCCGGGACGGAAGGTCCTGAATGAAGACACCGTCGGTGACAGGCGTG
AAGAGGTATGTGCCATACCCTCCTTGCTGGTTCACCGTAGCACTCGCGTTCATTAAAGTG
TCAGTGTCCACCGATAAGAGGCAGTCAAAGATGTCCTGGCCGCCGATGTGCCCCCCATGT
ATACGTGGGTGCGCAACCGACATAAGAAGCGAAAGCATAGTAAAGCTGGCTTGGCACCCA
ATCCTTGTAGTAGTACTGGAAGGGCAAGTAAGGGCTAGCAGCGATGCTGTTGGAGAACAG
CTCGGTTCCCATGGACCCACCGTAAGCCATGCCGAGGAGCATCACGCTACCTGCACCGGC
CGATTCACCAGCGATGGTAACTCTGGAAGCATCACCGTTGAAGAGGTGGATGTATTGCTG
CACCCATTGGAGAGCCATCTGCTGGTCCAACAAGCCGGCATTGAGAGCGCCTCTCCTTGC
CACTTCGTCGCCAGCAAGGAAACCGAATGCCCCCAGCCTGTACTGGATTGTGACAGCCAC
GAAGCTGTTGTTGTTCGTATAGAGCAGTGGGGTCTGGTCTTGTTGTCCCGAGCCTGTGCC
ATAGCCTCCACCAGCCTGTGCCATAGCCTCCACCGTGAATCCAGACATAGACGGGCAGAG
CCTCAGTTGCGTCACTGGGAGACCAAACATTGAGAAAGAGACAATCCTCGCTAGAAGCGG
TGTTGTTCACTTCACGAATGCGACCCACACCCGCAGCGCTCTGCGGGCACTGGGCAGGGT
AGCTCGAAGCATCAATTGTAGAATTGCGATTGGATTCAGGAGTGCGAGGAGCTTGCCATC
TGAGGCTACCGGTAGGTGCCTTCGCATATCGGATACCATAGTAGATGTCTAGATTCTGGC
TCTCGTTGCGGAAGCCTTGGTACTTTTCGTATCCAAGATCCACGGTCATGGAATCCGAGT
CGGCTCCTGGGTCCGCCTGCCTCCTGGCATGCTGCGCATATGGCCGTGCCCGGTAAGATG
GTGGCGAAGCGGCCGCGAAGGCACAAAGCGACGAGATAA
>MATOU-v1_1310007
TAAGAAGATGGGTGAGGTATTACACGTTCTACATACGAAAGGAAACTCCTATATCTAATG
CTCATTCTACCATCTAATCGAACTTGGCAAAAGCGAGCTCATAAGCCAGTCCCAGCGTCA
ACCGCGCATGCTGCAACATATGGTTGAAGTCGAGATACTCCAGCTTATCCTCCGTGGTAT
GGATCTTCTTATCGCTGTACTTGAAGTCGGACTCGATGACGAAGGCAGAGGGATACCCGG
CCTTACTTGCGGAAGCATGATCACTACAGGCGTACCCACAGCGAGTTTCCACGAAGGGGA
TCGTGCAGTAGGTGTTGACGACTTCCTTGATGAACCGGGTCAGACCAGGGTCGACATAGT
CCGTGATAACGCCCACGCTTTCCGGCTCGCCGGCTTCGAGCGTGGCGTGCGTGTACCCCG
TCATATCCTGCTGCAGCATGGCTTTGACGTCCCGGCCTTGCTTCTCGTACGATTGGAAAA
TGGCTTGCGAGCCCAGCAGTCCGCCCTCCTCGGCTGAGTACCAGTGGAACTCGACTGTGT
TCTCGGCCTGCCCGTGCAGGATGTCCTCGTCCTGAAGCAATACCCGCAGGGCCTCGAGGA
TGGTTACCGTGCCGCTTCCATCGTCGTCAGCGCCCGGGGCGGCGAGGAGTGATGGCAAGA
AGAGATTAATACTATCTTGGTGCGCACCGATGACGACAGTCTTTTCGCTTTTGCCGGGCA
GAGTGGCGATAATGCTATTTTGGCCCCAAGGATGCTCGAAGTGTCTGACAAGACCCACGC
CAGCGTCCGTCAGCGTCTGGTTGACTTGATCAAGCAACCATGCGGACGACTGGGCGCCGT
AGTCGCTCTTGTAGTATCGCGTGTGGAAACCCGTGAACGTCTCAAGGTGCTTCTTCATCT
GCTTCTTGTCCAGCTCCTTCAACAGTGGCGACACGCTCTCGTTATAGGCCGTCTTCTTAG
GGAACTTGACTGTGGACTGCTCATGCTGGGAAAGGCCTAGCTCAGGCGTGTCGGTGATGT
CGAAGAAGTTTTGGCCTTGTCTGCGAAGCTCCCACTTCTCCTCGTCCGTCACCCATTGCT
GTTCGCCTGGAGCAAGCTCGATGAGGTACTTCTCGGCTGTTGCCAGTGGGTTCTGGCCGC
TGGCGAGCTGCTGGATGCCCTGACGGACGCCTGATGGAATTGAGAGCGCCGAGGTGGATG
CCGCGAGGGCTGATAGATAAATTGCAGCCTTCATTACGATGGA
>MATOU-v1_1310256
ACATGGGAGACCACTAGTGCTCATAAACATACTGCGACAGTAGGATTTACAGGCTAGGTG
CTCCATCGCAGATATGTCTGTCTGGCAACGATGTTTTGGAAGCGCCCTGCGCAGGCAAGC
TCTCTTCCCATCCTGGCAAGGAAAGGCTGTTCGCCTTCTACCTGCGCGCAGCAATCACAC
AGTAACCACCAATGGACATCGAGGTAATTGGTCAGGCTCATCACGCACCACCACTCTTTC
ATCAGTGAACAATATCCTCCGCCAGCGCTTCGCGAGCTCACAAAAACTCCGACAGCAGCA
ACAGTGTACCCGCTCTTTCTCACATAGCTCAAAGCAACAGCAATACGGCCGAAGACGACC
ATTCAACTACCAAACCTTCAAAACTTCCCAGGGACTCTTCTACCGGTGGGCTGCACGTCC
GACATTCTACTATGAGGTCGCCGGCATCACCCTCGTAGGCGCGACCGTCTACGTCTACAA
CCTCGAACAAGTCCCCGTCTCGAACCGCTACCGCTTCAACATCATCGGCGCCAGCTGGGA
GAAGAGCTTAGGAGAAAGCATGTACCAACAAACGATGCAAGAGTTTGGACGGAAGCTGAT
GCCGGAATACACATACGAACATCGACTGGTGAAGAAGGTGCTTGAGCGATTGATCCCGCA
TAGTGGATTGGCACACGAAGACGGCTGGGAAGTCCACGTGATCAACGACCCGATGAAGAA
CGCGTTCGTCATCCCAGGGGGGAAAGTATTCGTGTTCCGGGGCATACTGGACGTGGCCAA
AGGCGAAGACGGCTTAGCCGCCGTACTAGGTCACGAGATCGCACACAACGTGGCGCACCA
CGCCGCCGAGCGCATGAGCTCGAGCTATGCGGTCATGTTCCCGGTGATAGGGCTCTTCTG
GGCTCTAGGTCTGGACCCGGGAATCGGACAGATGCTTGTGAAGTTTGCCTATGATCTGCC
GGGGTCGCGCGCGCAAGAGTCAGAAGCGGACTACATTGGTCTGATGATGATGGCGGAGAG
CTGCTACGACCCGTCGGCTGCGATGGGTCTATGGGCAGCTATGGAGAAGCAAGAGCAAGG
TACTCCGCCGCAGTTCCTGAGCACGCATCCGAGTAGCCATAATAGGCTGGAGCAGATTAG
GGAATGGTTGCCAAAGGCGCAAGATAAGCGGAAAGATAGTGATTGTGGTGAGATTGGTGG
CTATGCCGATGCGTTTAGGAGGCAGATGGGATACCCGACGGGGGCGTGGTAGACTCGATT
GGCGAGATTTGCGAAAGAGGGCAGAGAAGGGAGGAGAACGCTCTCCATGCCCCGGGACAA
TGATTCTTGTCTCGGTTTGGAACACTATGACGACTGACGAAACCTGTAGATACCACACGA
CTCCTGGATCTTCTAAGCTAGTATTTGGGACTTTTTGGCCTCAGCTTTTGCATACTGTAA
TTTCTATGGAGAATGTGAAGATGCGATGCTTCA
>MATOU-v1_1310257
ACATGGGAGACCACTAGTGCTCATAAACATACTGCGACAGTAGGATTTACAGGCTAGGTG
CTCCATCGCAGATATGTCTGTCTGGCAACGATGTTTTGGAAGCGCCCTGCGCAGGCAAGC
TCTCTTCCCATCCTGGCAAGGAAAGGCTGTTCGCCTTCTACCTGCGCGCAGCAATCACAC
AGTAACCACCAATGGACATCGAGGTAATTGGTCAGGCTCATCACGCACCACCACTCTTTC
ATCAGTGAACAATATCCTCCGCCAGCGCTTCGCGAGCTCACAAAAACTCCGACAGCAGCA
ACAGTATACCCGCTCTTTCTCACACGGCTCAAGACAACAGCAATATGGCCGAAGACGACC
GTTCAACTACCAGACCTTCAAAACCTCCCAGGGCCTTTTCTACCGATGGGCTGCACGTCC
GACATTCTACTACGAGGTCGCGGGCATCACCGTCGTAGGCGCGACAGTCTACGTCTACAA
CCTCGAACAAGTCCCCGTCTCAGACCGCTACCGCTTCAACATCATCAGCGCCAACTGGGA
GAAGAGCTTGGGCGAAAGCATGTACCGCCAAACGATGCAAGAGTTCGGACGAAAACTGAT
GCCGGAGTACACATATGAGCACCGGCTGGTGAAGAAAGTGCTAGATCGCTTGATCCCGCA
TAGTGGACTAGCGCACGAAGACGGCTGGGAAGTCCACGTCATCAACGACCCGATGAAGAA
CGCGTTCGTCATACCGGGAGGGAAAGTATTCGTGTTCCGGGGCATACTCGACGTGGCCAA
AGGCGAAGACGGCTTAGCCGCAGTCCTAGGTCATGAGATCGCACACAACGTCGCGCACCA
CGCGGCCGAGCGTATGAGCTCGAGCTACGCGGTCATGTTTCCCGTGATAGGGCTCTTCTG
GGCTCTAGGGCTGGACCCAGGAATCGGGCAAATGCTGGTGAAGTTTGCCTTTGAGCTTCC
CGGGTCACGCGCGCAGGAGTCAGAAGCGGATTATATTGGGCTGATGATGATGGCGGAGAG
TTGCTATGATCCGTCGGCTGCGATGGGCCTATGGGCAGCTATGGAGAAGCAGGAGCACGG
CACTCCGCCGCAGTTCCTGAGCACGCATCCGAGTAGCCATAGCAGGCTGGAGCAGATTAG
GGAATGGTTGCCCAAGGCGCTGGATAAACGGAAAGATAGTGATTGTGGGGAGATTGGTGG
CTATGCTGATGCGTTTAGGAGGCAGATGGGATACCCGACGGGGGCGTGGTAGACTCGATT
GGCGAGATTTGCGAAAGAGGGCAGAGAAGGGAGGAGAACGCTCTCCATGCCCCGGGACAA
TGATTCTTGTCTCGGTTTGGAACACTATGACGACTGACGAAACCTGTAGATACCACACGA
CTCCTGGATCTTCTAAGCTAGTATTTGGGACTTTTTGGCCTCAGCTTTTGCATACTGTAA
TTTCTATGGAGAATGTGAAGATGCGATGCTTCA
>MATOU-v1_1310275
ACATGGGGATTGACAAGAGTAGCGGTCTCTTAAAGCAGTCCCTCTAAGACTGGAGTCCAA
CTCTGCTGTGTCTATATCATTATGGCCAGCTATTCAGTGGCAGTCGCTGAAGAGAAGATT
GATCTGCTCAAGAAGAAGCTTTCACTTGCTACGTTTCCTGACGACCTCGAGGACGCAGCG
TGGGACTATGGAGCACCTCTGCAAGACGTGGAGCGTCTCGCAAAGTACTGGGAACAAGAA
TTCGATTGGCGAGCTCAGGAAGCAAAGCTCAATGCCCTCCCGAACTACCACAAAGGCATT
CGCGTCGATGGTTTCCCAGAATTGGACATACACTATCTTCACCAGCCATCCGACTCCCCA
GATGCGATCCCACTAATCTTCGTGCACGGCTGGCCCGGCAGCTATCTTGAAGTGTCCAAA
ATGCTTTCTGCCCTAAAGCAAAACAACAAGGGAGTCTCCTTCCATGTCGTAGCGCCATCG
CTCCCCAACTTCGGGTGGAGTGAAGGTCCCAAGAAGCAAGGCTTCGGACTGAAACAGTAT
GCCGAAACTTGCCATCGCCTGATGCAAAGCCTCGGCTACGAGAAGTACGTCACCCAAGGT
GGCGATTGGGGATTCTATATCACTCGATGTATGGGTCTTCTATATCCGGACAGCATCCCC
GCCAGTCACACGAATATGCTGCGAGCTCTACAGCCTACGTGGACCGGCAACCCTCTTCTG
GCGCTCCAGCATGCTGTAAAGCCATACACCGAGCGAGACAGGAAAGGACTTGAACGCAGC
AAATGGTTCGCGGAAGAGGGGTCAGGGTACCGTCTCGAGCAAAGCACTAAGCCACAGACG
CTTGGCTATGGCCTGACTGACAGTCCTGTTGGTCTGCTGGCTTGGATGCTGGAGAAGCTT
CACGATTGGACAGATGCGTATCCCTGGACAGACGACGAGATTCTGACCTGGGTGTCTATC
TACTATTTCAGTACAGCCGGCCCAGCGGCAAGCTTGAGGATTTACTACGAGGCCATCCAT
CCTCGTGAGGCTGGCGCAGTGACTCGAGACCGGACACAACAGTGGATTCCCAAGGTGAAG
CTTGGGTTGCTGCATGCACCGCGGGAATTGACCGTTGTGCCTCTGACTTGGGGTCGGACA
CTCGGTCCAGTGGTGCACGAAAGCGTACAAAAGAAGGGCGGGCATTTCTTCGCTTGGGAG
TGTCCGGATGCTCTAGTACAAGACTTGCGTGCTATGTTCGGGAAAGGAGGACCATGCTAT
AAGGCTGTACGAACGGGCGTAGCAAAGTTGTAAGTGTTTCGGTCAAGAAAGGGCACAAGA
TGCTCATACTGTTTATGTCCTTTCACGAATGATGATATTATGTTTATAGTAGTATACAGC
TTTCCGTCCGAGTTCCTCAGATGCGTCTTGAACGTCGTATATCTTGGATGCGGTGCACAT
ACTAATCCCAATTCATTCCTCAATGTGACGTACTTTCCTCCGTTAAAACCCCAGGTGTCA
CAGAAGCAGCTTGTGCAGGCAACCCGCCCACCGAAACACCGTCCACAAAGGCCCAAGTTC
CAACAAAAACCGAATAGCAATGCCCGTTACGCAGTCCATGAAACGTGGCTTCAGTGCCAC
GGAAACCATAACAGATGATGATTGCGCCAGGTGTATCTTGGTCCAGCACTGTGACCGCAT
AACGGTCAACCTTCCATTCGCCTTCCACTGGAGACCAGGTGATTCGGATCCCATGATCTT
TCGAGAAAGTTTGGATGTTTTGTGGCGGCGGCGCAGTATCTCTTCTCGCTACTGCGCCGG
AGATAGGTGACCATTTGCTCTTGTCGTTGTCGCCGTCCCCATTGTTGGTTCGTACTTGAT
ATTCCCAGGCAATGCCCGCAACGGTGAACGTAGTGTCGAACCGATTGCTCTGTGCCTGGG
CTACCTCCCATTTGTCTTTCCCTTGCATTCTATTCCGTACGTCGTAACCTCTCGCACCGA
AGACAGCATCCCAAGTCACGGTGACTCCCATAGGTGCACCCATAGCGACCAGGCTCGAGG
GAATATGTCTTGGTCGCTGAGGCATGTCTCGCCGGCTAGGCACTTGCAGTGCTGCATGGC
CAATGCCAAAGCAATCGTAAAGAGTAAGCGAAAAAGCACGAGCAATCTCAAACTCGCCAA
GGATATTCGGATGTAGCCCATCGTAGCCCGCTGGACAGCCATCAGGAGTGCAACTGTAAC
ACTGCGCTATGTTTACAGCCTGCAAAGGGGACAAATCTGACCCCATTGCATCAAGTAGCC
TAGGAAGTTGTTGATTGTATTCAGTCGTATTCTCCAATAGATCCTGCCGGCCATTCATAT
ACCGACGTTGCGGTATATTGCCAACCAAAAGGGTCACATCAGGTTTAGCTGCTCTCGCTT
CTTGTATGAAGTCTCGCATCCTTTTGAGCACCTCGGACGCCTGACAAAAGCCCCATCCGA
TATCGTTGAAGCCGAGCAGTGTAAGCACCAGATCCGGCTGGTATGCGCTGACCACATCCC
GAATCATGTCTTTTGCCTGTCCCAATTGCCAACCCCAACCAGAGAAATGGTTCCCTTGAA
AATCAGCAGGTACGTCGGCAGCATACTTGCCATCTGCTTTGACTGTGGTTTCGCTGTCCT
CTGGTTCCTCTGGCTCACCGAAGCCCAGGCGAGGCGGCTGCGGAGGCATAGGTTCCGCAG
GTGGATCTGTACCAGTATATGGACCTACAAAGGTGAAGTCATGGGACGTCGCATTCAAGC
GGAGCCACTGCCAGAGCCGATAGCGCCATGTATGATCGCCTTCATGACCTTGGGTGATCG
AGTCGCCGACAATGAGGATTTTACAGGGATTCGGCAGCGTAGCCTTCTGTGTAGAGGCGA
TTGGATCCGAATGTAGATGCATTGAAAGCCTTACAGAACATTCACCAATGTCGATAGACG
TGTTCGGTGAGCTTTGGATACCTGGTGAGGGCTCTGCTGTGCTACCAGAATTATTGTCAC
TCGTATGTGCTTGTGGACAGAACCCGGCCATGATGATCGAGCCCTTTTGCTTGCCGGGTC
TAGCTCGAATCCCGAATATGCGGGCTCATCACCAAGTATCTGCGGTGAGTCTTAGGATGT
GACCTGCGTGTATTCGGTGCAGTGGCAAGGGAGACAAATGGAGTACGGAGCGGACAGGAC
GATGCAATGAGACTAGCAATG
>MATOU-v1_1310307
ACATGGGGATAGAGAAAACAGGAAAAACGTAATAAAGCCCAACCATGGATTTACCACTCA
CCTTTCACTTCCAAGGCTGGAACATCCAATACAACCTCCTGAACTCCGCTGAACGCAACC
CAACAGCCACCAAACAGCCCAAACACGTCGTCTTTGTTCACGGAACACCATGGTCCTCAG
TAGTCTTCCAGCCTCTCATCGAGACTCTGCTAGCAAAAGGATCGTATCAAATCCTCGTAT
ATGATCTACCCGGCTATGGACAGTCGCAAGAATATCATCGTCCCGGCGACCCAACGCAGC
AAACCCAGGCCGCTTCGGCGGCAGCAGCAACAACGACAGACTTCCCGGGGGACACGAGCG
TCAAATTCCAAGCAGAAGCCCTAGCCACTTTACTCTCCTCAGTCCATTTCCACCCGCCCA
AAGGAAACGCTAACGCAGGACATCCCCCCGGCCTTCCTGCAATCATAGCTCATGACATCG
CCGGCGCAATCGTTCTCCGCGCCCACTTACTCCACGGCTGCGACTTCGCTTCCATGCTAC
TCATGGACACCAACGCCGTGCTACCCTGGGGCGATGGGTTCTATAAGCTCGTACGGTCAG
AACCGCAGACGTTCGTGCACTTGCCTCCAAAGATTTTCGAAGCGGTCGTGAGAGCTGTGG
TGCAGAGTGCTTGTTTCAATCCCGGTGTCCTGAAGACCGGGTGGGAAGATCGGCTTACGT
CGCCTTGGATTGATGCTCAGTGTGAGTCCTCTAGTGGTGGAGGAGGTAGCGAGATGAGAG
GGGAGGGAGAGCGACAGAGGAGTTTTGTTCGCCAGATTGCGCAGGCTAATGATACTGATG
TGGCGGAGATGCTTGAGGGGAATATGTATGAGAAGGTACGATGTCGGGTGAAGGTTCTGT
GGGGCGAGAATGATACGTGGATTCCCAAGGAGAAGATAGAACGGCTGATTGATATGTTGG
GAGATAAGGTCAAGGAGGTTGCGTTTGTTCCTGAGGCGGGTCATCTCGTCATGCTCGATC
AGCCAGGGAGGGTGGCAGTGGAGGTGTACGACTGGTTGAATCAGCCTAGTGAGCAGAGTA
GCGCTGGCGATGCATGATTTGATGCGGCATCATAGGCTGTGAAGAGCACGCAAACGAGGC
CCAGAAGCATTACTGTGTGACTGTGACAGTCGAGAAGTCCTTGCCTATTGTGGGAGTTAC
AATGGGCCTGTCATAACAGACTGATGATCATTCGCCCTTTACTTTCTCATAGCCATGTAT
GGTCTTTTCTGGAACTTCCGCTCCATCCCCGTCCGGCGCTTACTATCCTCGTCATCTTAC
GCAATCAAGCTTTGTATGTCGCTGTCGCATTGGCTTCCGAGGATGGGTCGCCATCCTGAA
GTGCCGCACCAAAGATCGTATCACCCAAAGCCCAAGTTTTCGGCCGCTCAATGACTGGAG
TGCGTTGGCATTGCCGAAGCGTTCCAAACCCCCACCAAGCTCCATTCCTCAGGGTAGTAG
TCTTTCGGTCTCTTCCCAGCTCCTCGTCCCTTCGCAGTCGAACGGTCTTTGTTCTTCTCG
CCTTCCGATGCAACTCACTTTCCAGGCCTTTCGCAACCCTCCAACGGCTCAGTCTTGTTT
GGTACATTTCATATTCCTTTCACGAGCTGCACCAAACAATTGCGCTTCGCAGTCTCTGCG
TCACGCTCTTGC
>MATOU-v1_1310446
AAGGACAAGGTGTCCATGTTCATTGCGGAGCTCCCTGGATACGGTATCAGTTCCCTCCCG
CCGCAGCCGGACAAGCGGACTGTAGGCAACATCATCATGGAAGGGCTGAAGTCTGTATTC
AAAGACCGTCCTGTAGTCTGGTGCGGACATGACCGCGGCGGCCGCGTTGGTCACCGGCTC
ATGGTCGACAATGACCCAAAGCATAACATTGTCTCTGGCATTCTGCTCGACATTGTACCC
ACACTGGAGCAATGGCGGGCTTTTGCCAACCCAGCCGCGGCTGTAGCATACTACCACTGG
CCTTTCCTTGCCACTCAGATGGCGCCCAGCCTGATTGAAGCCGTCGGGGGCCGCATATAC
TGTCTCAATAATTTCGATCGCACGAAGGGCAGCAACACTGCTGCCGTCACTAAACTCAAG
GAGAACGATGCTCTGGATCATTACTCGACGGTCTTTAGCAAGCCCGAAACAATCTCCGGC
TCTTGTGCCGACTATGCCTCAGCCGCCGAAGGGGAGCCGAAGGAGCAGGAAGATGATCAG
GCCCGCGGGAAGAAGATTAAGGTGCCCACGATGGTTCTGTACTCTGCAAGCAACCTCGGC
CAGATGCACAACGTCGAAGCTCTTTGGAAGAATTGGGTAGACAGTGACTTGCAGTGTGTC
GCCCTTGGCGACGACGTGGGTCACTACCTGCCCGAGGAGGCACCTGAGCAGACCGCGAAG
CTCATTGCAGAATTTGCTGCTAAGAACAGCAAATAGCCTCTGAAGCATGTTTGCCTAAAT
GCTTTACGTGTAGTCAATTATGATCATGGCGAAATCATCGACATGTTTGCTCGTGAACAA
AAGCACAAACAAGCCATGAGAACGTCGTCAGAAAACGTCAAGTCTTCACCAATGAC
>MATOU-v1_1311052
TAAATCTTGTGAATCACGTTTCCGAGTCTTACAGCGTCTTTCTATAACTACAGTCGATGC
AGCAGGGTCTTTACTTGTGAAAGAAGATGCCATGCTTCGTGGCACACCCCAAAATACATC
ATGGTCTCATGGCCACCCTCCCCAGTCCTTCCCCATCTCCTACCCTCTCATTCTTCATAT
CGCTTTACACCAACTCCGACGTGACGTTAGAGAACTCGCCCTTCTTCAGCTTCGTCTCCC
AGAAGATCGGGTTAGTATCGTTAAAGCCGTGCTTGGCCCAGCCGTCTTCCTTGACATAGT
AGAGGTTGATATAACCACCGGAGAAAGCATCTCTGTGGGTGGCCGCGAGGATACTTCGCC
TTCCTAGCTCCAGCGCCTCCTCCTCCTTCATCTCGTAGTTGTACTCGGCGAGGGCTTGCT
GTTGGTCTTCGGAGGTGGATTCTTGGTGGGAGGGACGGCTGTAGCGGGCTACGAGGGCGT
CCATGGTGTCGCCCGGCGGTCTATGAGTCGGTCTATAAGTTGGAAGTGGGAAATTCGAGG
CGGCAGGGTGTTGTGATGGTTGATATGCGGATGAGTTCAACGTTGTTGTCGTT
>MATOU-v1_1311188
AAACCGGATTATCGTTCCTCGTCATTTGGAAGTCACAAGCGGAGAGCTGCTGAGTAAAGC
TGCCCTGCCCCACCAGAGTGCTCCAGTGTAACCGAGAAGGCAGAGTAGCTGTCATCAGCG
CTGCTGGCTCTGAGGGAATATCCTTTGATGAATACACGGTGTAATGACAAACCAAGATCC
TCGACGGGCTTCTAATGGCGCTGAAGGCAGTCGGCCGTACACTGTACTGGTCACTGGCTT
CGGCCCATTCCAGCAAAAGTATCCGGTAAACCCATCTTTCGAGATAGCCAGGACGCTGCC
AGAATTTGTTCCTCGATCAACGCCAGCGGGTGAGAAAATCCGGATAATTTGCCTGGGTAC
ACCTATTCGAGTTTGTTACGAGGAGGCATGGGCGCTCATACCTCCCTTGCTGGAATCTTA
CTATGGCACAATTGATCTGGTCCTTCACATCGGAATGGCTTCTGGCCGAACGTTCTACAC
CGCCGAGCGATTCGCCCATCGCGACAACTACGGCCAGCACACAGACATAGATGGACATGT
CCCAAAAGTGGAAGATGTTCTCTATCAGTATCCTGACTGCCCAGTCATGATGGAAAGCTC
TTTAAGCTACGATGATCTGCTGCAAAGATGGCAAAGTGCCGTATCGCATGCTGCAGAAGG
CTCAGCCCTTCACGGCGCCGATTGCCGGTCGAGCGAAGATGCAGGCCATTACCTCTGCGA
CTATACATACTTCAACAGCCTGGCATGGTTTGGACGGAGGCACAAACAGCTTGAAGATGG
CAAAGCCACCGATAGACCTGTCATGTTCCTCCATGTACCGGCTGAGAGCGATGAAAAGGT
CTTAGACACGGGTCGAGCGGTCGCGCTAGCACTGATCCAGTCTATGGTCGATGTCCTATC
AGGATCTAGTTAGGATATGGACTGTCGGAAGAGTAGACTGGGAATATGATGTGTTGGAAT
ATCGAATTGCATAGCGCTGTGACGGATGAACAGATGCATCCCGTAATGATCTGTTGCGAC
ACGCATTTCTGACTGAAGGATTCTGTATATACTTGCCTTATCCACTCTTGACTCTTCT
>MATOU-v1_1311488
AGCGAGTACATCGCCCATACCGACGCCCGCCGTGAGTTCATCTCAGGCTTCACGGGCTCC
GCTGGCACAGCCGTAGTCTCGCTCGATAAGGCTGCGCTAGCTACAGATGGCAGATACTTT
AACCAAGCCAGCAAGCAACTGGATGGCAACTGGGAGCTATTGAAACAAGGGCTGCAGGAT
GTACCGACCTGGCAGGAGTGGACGGCGGATCAATCTGCACCAGGCGATGGGCAGAGTGGA
AAGGTTGTGGGTGTTGACCCGACTATCATCACTGCCCCCGATGCCAAGAAGCTGCAAGAC
AAGATCAAGAAGAAAGGTGGGAAGGAACTGGTCGCGATTGCTGAGAATCTGGTCGACCAG
GTCTGGGGCTCCGACAAGCCATCCAGACCAAATGAGCCAGCTCGGGTACTCGGCCAGGAG
TACGCGGGCAGGAAGTTCCAGGACAAGATCGAGGAGCTACGGAAGGAGCTAGACAAGAAG
AAGGCCGCCGCCTTTGTCGTCAGCATGTTGGATGAGATTGCATGGCTCTTCAACATGCGT
GGCAACGATATCCCATACAACCCGGTCTTCTTCAGCTATGCCGTCGTGACGCCAACAACT
GTCACTCTCTACATTGATGGATCCAAGCTGGACGAGAAGGCGAAAGCCCACTTGATGGGC
GTCACCATCAGACCCTACGAGGAGATCTTCTCTGACATTGCCAGTCTTGCGGAAAATGGC
AAAGAGTCCTCTGGCGATGCATCTGCAGCGCCGAAGAAGAAATACTTGGTCTCTACAAAG
GCTTCATGGGCTCTGCAAAGAGCGCTCGGTGGCGAGAGCAACGTCGATGAGGTCCGATCG
CCCGTAGGAGACGCTAAGGCGATCAAAAACCCCACCGAACTTGAAGGCATGCGCGCATGC
CATATCCGTGATGGCGCAGCGCTGACTGAATTCTTCGCCTGGCTCGAGGATGAACTCATT
ACGAAGCAAACCAAGCTCGACGAAGTCCAAGCCGCAGACAAGCTCGAGCAGATCCGAAGC
AAGCACGACAAGTACATGGGCCTCAGCTTCGACACCATCTCCTCTACCGGCGAGAACGCT
GCTGTGATACACTACAAGCCAGAGCCAGGCGCATGCTCCATCATCGACCCATCGAAAGTC
TACCTCTGCGACTCAGGAGCACAGTACCTAGACGGCACGACCGACACGACGCGAACCCTA
CACTTCGGCGAACCAACCGCCATGGAGAAGGAATCCTACACCCTCGTGCTCAAGGGCCAC
ATCGCTCTAGACCAAGCCGTGTTCCCGAAGGGAACCTCCGGCTTCGCCCTCGACACCCTC
GCACGGCAATACCTGTGGCAGAACGGACTCGAGTACCGACACGGCACGGGCCACGGCATC
GGCTCCTACCTGAACGTCCACGAGGGACCCATCGGCATCGGGACACGGATCCAATACAGC
GAGGTGCCCCTCGCAGTCGGCAACGTGATCTCCAACGAACCGGGATACTACGAAGACGGC
GCCTTCGGCGTACGGATCGAGAACGTGATCATGGTGAAGGAAGCGACGACACGGCATCGG
TTCGGGGAGAAGCCGTATTTCGGGTTCGAGCACGTAACCATGACGCCCATGTGTCGAAAG
TTGGTGGATGTGGGGCTGTTGACGCCGGCGGAGAAGCAGTGGATCGATGCGTATCATGCG
GAGGTGTTACGTGACCATGACGCCCATGTGTCGGAAGCTGGTGGATGTGAACTTATTGAC
GCCGGCGGAGAAGCGGTGGATCGACGCGTATCATGCGGAGGTGTTGGAGAAGACGGGGAG
GTTTTTCCAGGAGGACCCGAGGACGTTGGGGTGGTTGGAGAGGGAGTGTGCGCCTTATTA
AGGGGGGTAATGGATTAGGTTTAAAGATTACCTAGTCGCATTTAACGTAGGAAAGATGAT
ATTATCGGTTTGTCATG
>MATOU-v1_1311489
AGCGAGTACATCGCCCATACCGACGCCCGCCGTGAGTTCATCTCAGGCTTCACGGGCTCC
GCTGGCACAGCCGTAGTCTCGCTCGATAAGGCTGCGCTAGCTACAGATGGCAGATACTTT
AACCAAGCCAGCAAGCAACTGGATGGCAACTGGGAGCTATTGAAACAAGGGCTGCAGGAT
GTACCGACCTGGCAGGAGTGGACGGCGGATCAATCTGCACCAGGCGATGGGCAGAGTGGA
AAGGTTGTGGGTGTTGACCCGACTATCATCACTGCCCCCGATGCCAAGAAGCTGCAAGAC
AAGATCAAGAAGAAAGGTGGGAAGGAACTGGTCGCGATTGCTGAGAATCTGGTCGACCAG
GTCTGGGGCTCCGACAAGCCATCCAGACCAAATGAGCCAGCTCGGGTACTCGGCCAGGAG
TACGCGGGCAGGAAGTTCCAGGACAAGATCGAGGAGCTACGGAAGGAGCTAGACAAGAAG
AAGGCCGCCGCCTTTGTCGTCAGCATGTTGGATGAGATTGCATGGCTCTTCAACATGCGT
GGCAACGATATCCCATACAACCCGGTCTTCTTCAGCTATGCCGTCGTGACGCCAACAACT
GTCACTCTCTACATTGATGGATCCAAGCTGGACGAGAAGGCGAAAGCCCACTTGATGGGC
GTCACCATCAGACCCTACGAGGAGATCTTCTCTGACATTGCCAGTCTTGCGGAAAATGGC
AAAGAGTCCTCTGGCGATGCATCTGCAGCGCCGAAGAAGAAATACTTGGTCTCTACAAAG
GCTTCATGGGCTCTGCAAAGAGCGCTCGGTGGCGAGAGCAACGTCGATGAGGTCCGATCG
CCCGTAGGAGACGCTAAGGCGATCAAAAACCCCACCGAACTTGAAGGCATGCGCGCATGC
CATATCCGTGATGGCGCAGCGCTGACTGAATTCTTCGCCTGGCTCGAGGATGAACTCATT
ACGAAGCAAACCAAGCTCGACGAAGTCCAAGCCGCAGACAAGCTCGAGCAGATCCGAAGC
AAGCACGACAAGTACATGGGCCTCAGCTTCGACACCATCTCCTCTACCGGCGAGAACGCT
GCTGTGATACACTACAAGCCAGAGCCAGGCGCATGCTCCATCATCGACCCATCGAAAGTC
TACCTCTGCGACTCAGGAGCACAGTACCTAGACGGCACGACCGACACGACGCGAACCCTA
CACTTCGGCGAACCAACCGCCATGGAGAAGGAATCCTACACCCTCGTGCTCAAGGGCCAC
ATCGCTCTAGACCAAGCCGTGTTCCCGAAGGGAACCTCCGGCTTCGCCCTCGACACCCTC
GCACGGCAATACCTGTGGCAGAACGGACTCGAGTACCGACACGGCACGGGCCACGGCATC
GGCTCCTACCTGAACGTCCACGAGGGACCCATCGGCATCGGGACACGGATTCAATACAGC
GAAGTGCCCCTCGCAGTCGGCAATGTGATCTCCAACGAACCGGGGTACTACGAAGACGGC
GCATTCGGCGTGCGGATCGAGAACGTGATCATGGTGAAGGAAGCGACGACGCGGCATCGG
TTCGGGGAGAAGCCGTATTTCGGGTTCGAGCACGTGACCATGACGCCGATGTGTCGGAAG
CTCGTGGACGTGGAGCTGTTGACGCCGGGGGAGAAGCAGTGGATCGATGCGTATCATGCG
GAGGTGTTGGAGAAGACGGGGAAGTTCTTCAAGGAGGACCCGCAGACGATGAAGTGGTTG
GAGAGGGAGTGTGCGCCTTATTAGGGCATATTCATTAAATCGGAGACGAGTCGTGTTTAA
CATTTTCAAAGATGATTTTCCTGGTTTGTCATGGCTTTAGCATATGTAGCTCATACGCTC
TAGTGCACAATGGAGGAAGCTCTAATCCAA
>MATOU-v1_1311490
AGCGAGTACATCGCCCATACCGACGCCCGCCGTGAGTTCATCTCAGGCTTCACGGGCTCC
GCTGGCACAGCCGTAGTCTCGCTCGATAAGGCTGCGCTAGCTACAGATGGCAGATACTTT
AACCAAGCCAGCAAGCAACTGGATGGCAACTGGGAGCTATTGAAACAAGGGCTGCAGGAT
GTACCGACCTGGCAGGAGTGGACGGCGGATCAATCTGCACCAGGCGATGGGCAGAGTGGA
AAGGTTGTGGGTGTTGACCCGACTATCATCACTGCCCCCGATGCCAAGAAGCTGCAAGAC
AAGATCAAGAAGAAAGGTGGGAAGGAACTGGTCGCGATCGCTGAGAATCTGATCGACCGG
GTTTGGGGTGCAGACAAGCCCTCCCGACCAAATGAGCCAGCTCGGGTACTCGGCCAGGAG
TACGCGGGCAGGAAATTCCAGGACAAGATCGAGGAGCTACGCAAGGAGCTGGACAAGAAG
AAAGCCGCCGCCTTTGTCGTCAGCATGTTGGACGAGATCGCATGGCTCTTCAATATGCGT
GGCAACGACATCCCGTACAACCCGGTCTTCTTCAGCTATGCTGTCGTGACGCCAACAGCT
ACTACCCTCTACGTTGATGAATCCAAGCTGGACGAAAAGGCAAAAGCTCACCTGATGGGT
GTCACCATCAGACCCTACGAGGAGATCTTCTCTGACATCGCCAGCCTTGCGAACAGTAGC
AAAGAGTCACCCGCCGATGCATCTGCAGCGCCGAAGAAGAAGTACCTGGTTTCTACAAAG
GCTTCATGGGCTCTTCAAAGAGCGCTCGGCGGCGAAAGCAATGTTGACGAGGTCCGATCG
CCCGTTGGCGACGCCAAGGCAATCAAAAACCCAACCGAGCTCGAAGGCATGCGCGCATGC
CACATCCGTGATGGCGCAGCGCTGACCGAATTCTTCGCCTGGCTCGAGGAGGAGCTTATC
ACAAAGCAAACCAAGCTCGACGAAGTCCAAGCCGCAGACAAGCTCGAGCAGATACGAAGC
AAGCACGACAAGTACATGGGCCTCAGCTTCGACACCATCTCCTCTACCGGCGAGAACGCT
GCTGTGATACACTACAAGCCAGAGCCAGGCGCATGCTCCATCATCGACCCATCGAAAGTC
TACCTCTGCGACTCAGGAGCACAGTACCTAGACGGCACGACCGACACGACGCGAACCCTA
CACTTCGGCGAACCAACCGCCATGGAGAAGGAATCCTACACCCTCGTGCTCAAGGGCCAC
ATCGCTCTAGACCAAGCCGTGTTCCCGAAGGGAACCTCCGGCTTCGCCCTCGACACCCTC
GCACGGCAATACCTGTGGCAGAACGGACTCGAGTACCGACACGGCACGGGCCACGGCATC
GGCTCCTACCTGAACGTCCACGAGGGACCCATCGGCATCGGGACACGGATTCAATACAGC
GAAGTGCCCCTCGCAGTCGGCAATGTGATCTCCAACGAACCGGGGTACTACGAAGACGGC
GCATTCGGCGTGCGGATCGAGAACGTGATCATGGTGAAGGAAGCGACGACGCGGCATCGG
TTCGGGGAGAAGCCGTATTTCGGGTTCGAGCACGTGACCATGACGCCGATGTGTCGGAAG
CTGGTTGATGTGGGGCTGTTGACGCCGGCGGAGAAGCAGTGGATCGATGCGTATCATGCG
GAGGTGTTGGAGAAGACGGGGAAGTTTTTCAGGGAGGACCCAAGGACGATGAAGTGGCTG
GAGAGGGAGTGTGCGCCTTATTAGGGTCATTTAGGAAATCAAAGATGAGTCGTATTAAAT
ATTTGAAAGACGACTCTTCGGGTTGTTCACGACTTTATATAGCTCATACGCCCGAGTGCA
CAATGGAGAGACTCTAATTA
>MATOU-v1_1312030
ACATGGGAGACACTGCAATAAGCAATTGCTAATTCAACACAATGCCTCTCGACAAAATCA
AACCAAACGACCCAAGAGTCCAAAGCCAATACGCGCAGCTCAATGGCCGGCGCTGGCACT
ACCTCGACGCCTCACCCCCAGGCGAAGCCAAAGGCACCTGCATTCTAATCCACGGCTTCC
CGGACCTCTCCCTGGCCTGGAAATACCAAATCCCCATGCTCCTGGCCCAAGGCCTCCGCT
GCATCGCCCTCGACTGCATGGGCTACGGCGACACCGGCTTCTCCCCGGATCTCAAGGACT
ACACGTTCCGCGTCCACGCGGACGCTATCGCGGAACTGGCCCGGCAGCAGGGGATCCCGC
AGATCATCCTCGGCGGTCACGATTGGGGCGGTGCCGTCGTCTACCGCGTTGCGCAGTTCT
ATCCCGATCTGGTGAGCCATGTGTTTAGTGTCGCGACCCCCTATTTCCCTGTGACGCCGG
AGTATAGGTCTGTGGAGGAGCTGGTCAAGGGCGGGTTGGACGTTTTTGGGTATCAGCTTC
AGTGGGGGAGTAACGACCATCCGGTTGAGAAGTGTTTGGGGCGGGATGAGGGGAGGATTA
GGAAGTTCTTGAACGGGGCCTATGGCGGGAAGGCGCAGAGTGGGAAGCCGTTCATGTCGC
CGCAAAAGGGCGTGGATTTGGAGTTGGTGGAGACGGACGAGTTTGGGAAGACGCCTTTGC
TTGATGATGAGGATATGGACTTCTACGTCCAACAATTCACCAAGACTGGTTTCGAAGGCC
CCTGTAACTGGTACCGCACACG
>MATOU-v1_1313062
GAGCATTGCATTCAGGATGATGATGTATGGCGCGGAACGTAATGTTCGCCAAACGCGGCT
TCGGTCACTGGCAGTCAGGCACAAGCACATGTAAGGACCCCACCGCGGGGCACGACATCA
TTCCTCTTCCCACGCTGAAATTTAGACCTCTCCCGACCCGACTTCAACTTGGATTTGGTT
CCTGAGCTTTGGCACTCTCACAACCGTACGCTAAGCTTCCAAGAACAACTCACGTCTACC
GCCAGGTAGCACCGACATTCTCAATATGGCCGAAGAGGCGCAAGTTGACTACACTCTCGC
CAACCCGGACACCCTTACAAAGTACAAGACTGCCGCACAAATCTCTAACAAGGTCCTCGA
AGATGTCAAGAAACTGTGCACCGAGGGCGCCAAGATCCTTGAGATCTGCCAAAAGGGCGA
CAAGATGCTAGAGGATGAAGTTGCCAAGGTTTACAAGGGCAAGAAAATCGTCAAGGGTAT
CTCGCACCCATGCACAGTCTCGCCTAGCACCTACGTGACACCCTACACCCCGCTTGTGTC
CGACAACGAGGAGGCGCAGACGACGCTCAAGGCACAGGAGGCAATTAAGATCCAGCTAGG
TGCACAGATTGACGGATTCGGCACCATTGCCTGCGACACGATCTTCGTCGGCTCGCAGGA
GGTAACTGGTCGCGCGGCAGACCTTGCTCTGGCCACCCACTACGCCAATGAGCTTCTTCT
GCGGATGATGATGCCGCCTGGCATGCTCGCTACCGGATCGGAAGAGGAGAAGAAGAAGGC
TCAGGCGCAGAAGCCCTACAGCCAGACCAAGATCACACAGCTGCTCGAAAAGCTCGTCAA
GACCTATGACTGCAACCTGATCGAGAACACTACTTGCTGGTTGTTCGGCCGTAACGAAAT
CGAGGACAAGAAGAAGATCATCCTTGCTCCAGGCGAGGGCGTGAAGGGCGAGGG
>MATOU-v1_1313544
CTTGCGGCCCTTGCACCATTGGTAGCAGCTGATGATCGCCATGGCGGACCAGGATGGCAC
CATGGCAACTACGACCACGGCGACGACAACCACGGCAGCACGACAGAATGGATCGATCGA
CCAGGCAGCGTAATAACCGATCCTTGGGGTCTCTGCCCTGCGGCGGACTGGCCAGTCAGC
GACGTCGGTTCTCCGATCGAGCCCCAAGCGCCCACTTCTGAGCTCAAAGGCATGCTCGAC
GAGGTCGACGCGGACGAAGTCGAGCGCATCATTACCAAGCTTGCAGGATTTGGGACCCGC
CATACCCTGTCGCAGCAGAACTCCAGCACGTTCGGGATCGGCGCGGCGAGGGACTGGATC
TACGAGGAGATGCAGGGCTACGCTGAGCAAGGCGATGGGAGTATGGAGGTCTACTTCGAC
TCCTATATCCAGGGCGTCGGTAGCCGCATCCCGTTCCCGGTTAATATCACGAACGTAGTT
GCTCGGATTAACGGTACGGAAGACAGCAACAGGACCTATGTTGTCACAGGGCATTACGAT
TCCAGACGCCTTGACGTGATGGACTACACTGGTGAAGCTCCTGGAGCAGATGATGACGCA
TCCGGAGTCGCCGTCCTGATGGAGATGGCGCGCGTGGTAGCCAAGATGGGCAAACCCAAA
TCAACAATGATGTTCGTCGCCACTGCCGGCGAAGAGCAAGGTCTCTACGGCGCCACGCAC
CTAGCCGAGACGCTGAAGAACGCCAGCATCAACGTCGAAGGCAACTGGAACGTGGACACT
GTCGGCACTGGCAAGAACTCCCCCTTTGACCCCATCAACGACTACACGGTGCGTCTCTTC
GGCGCAAGCATCTACTACCCCAACTTTACCAGCAACGCCGCGCTGGAGCGCCAATACAGC
ATCATCGGCGCCTGGAACGACTCGCCAGCCCAACAGCTCGGCCGATACATCGCCGAAGTG
GCCACGGGAGCGGTCGACTGGATCGACATGCAGGTCAAGTTGATCTACCGCCACGACCGC
TTCGGCCGGGGCGGCGACCACATTGGCTTCCTGGAGCAAGGGTACCCCGCCGTGCGCTTC
ACCGAAGCGTACGAGGACTTCGCGCACCAGCACCAGGATATCCGCGAGGAGGACGGCATC
CAGTACGGCGACCTGCTGGAGTTTGTTGACTTCGATTACACTGCTCGCGTGGCCAAAGTC
ACGTTGGCGACTATGTATTCCGCCGCCATTGCGCCGGCTAGGCCGCAGGACGTTTATGTT
TCGCTAGGCGTTGGGACGACGGCTTCGGATGAGGATACGCCCGTCGAAGCGCTGTCGAAT
GATAGCCGGTTCTTCTGGGAAGTCAGCGATGATCCGTTGGTGGCGAGCTACGAGTTGGTG
TACAGGACCAGCGGAAGCCTGCAGTGGACGCATTCGCTGGACATTGGTATGACGGGTAAT
GTGACGGTCATGCTGAGTAAGGATAACTACCAGTTCGGAATCAGAGCGGTCGGCGAGGAT
GGGCTCAAGAGCCCTGCTGTCTTCCCTTTGCCTATTGACCAGCTGTAGGGGATGCAGAGA
GGTCGGCGAATGTGATTAAGCAAATGGATATATAAGTGAATGGATATATTGCTATACAAG
CCGGAAAGAAGGGTCTATGCACAAATTATTACTATACAATAGAGCTGAACCCCTATTGCG
CGTCGCTGTTAAGACTACAACGATCGCTGAT
>MATOU-v1_1313770
TTTTCGCTGTATAGTCTTTTACTACATGGCACGTGTGCCTATCTATGTCTATCCACACCT
GTACTTTCATTCTTCATCACTTTCGTAAGTGAAGGCGCATAGCTAGTCACTCCTCCATCA
TAAACCGGATGAACGCTGCGCCCACTGCAACGCCGTCATGGTGGTTGCGCACCCGGCTCA
TTCCATCATTGTACATGTGGTCGTTGAAGACGCCTGACTCATGTCGGCGCTCTAATAGTT
CGCTTACGATATCGCCGTTGAACTCAGGGTGGCCCTGTACGGTGATGAGCCGGTGCTTGG
AGTACATGCCCTGCACCTGGCAGCGAGGCGAGTGTCCTAGGGGTTCGACAGATGATGGGT
AGGCGAAGACGATGTCTTGATGCATTTGGTGAATTGCCAGCTGAGGAATACCAAAGAGTT
GCTTTCCCTTCTCAGTCAAGTCCACTGGTACTACAGCGACCTCCCAGCCGTCGTCGCTCC
TGCCGACCTTGACATCTAAGGCACGACCGATGATCTGGTGTCCAAAGCAGACCCCTATTA
AACGGACACGGTTCTGGGCGAGAACTTTCTTGGTAAACTCCACGAGCTTGAGGATCCAAG
GGTCGTTGTCGAAGGAGTTGAACTTGCTTCCTGTCAAGAGAATGCCATCTACATCCTCCA
GGTTCGGATAGATTTCGTGGTTCACGACATCAAACTTTGAAATGTCTAGTTTGGGTCTTT
GCATGCCATCCTTTTCCGCTACCTTGTCGGCACCGGCATTGAGCAGCTCTTTGAATAGAT
TGCCGTAGCCGCCGTACTTTTCCTTGGTCTTGCCAACCGGCTCGTCGCACTCGAGGACTG
CGATTCGGAGGGGGCCTTTCATCTGCGCTGTCTTGGGCTGGAAGTGGTTTGTTACTTGGG
ACGGGTAGGTCACGTTGCCAAGAAAGATGCCAACA
>MATOU-v1_1313771
TCATGATGGTTGCGCACGCGGCTCATTCCATCGTTGTACATGTGGTCGTTGAAGACCCCT
GATTCATGTCGGCGCTCTAATAGTTCGCTTACGATATCGCCGTTGAACTCAGGGTGACCC
TGTACGGTGATGAGCCGGTGCTTGGAGTACATGCCCTGCACTTGGCAGCGAGGCGAGTGT
CCTAGGGGTTCGACAGATGATGGGTAGGCGAAGACAATGTCTTGATGCATTTGGTGAATT
GCCAGCTGAGGAATACCAAAGAGTTGCTTTCCCTTCTCAGTCAAGTCCACTGGTACTACA
GCGACCTCCCACCCGTCGTTGCTCCTGCCCACCTTGACATCCAAGGCGCGACCGATGATC
TGGTGTCCGAAGCAGACTCCTATTAAACGAACACGGTTCTGGGCGAGAACTTTTTTGGTA
AACTCCACGAGCTTGAGGATCCAAGGGTCGTTGTCGAAGGAGTTGAACTTGCTTCCAGTC
AAGAGAATGCCATCTACATCCTCCAGATTCGGATAGATTTCGTGGTTGACAACATCAAAC
TTCGAGATGTCTAGCTCCGGCCTTTGCACGCCATCCTTTTCTGCTACTTTATCGGCGCCG
GCATTGAGTAGCTCTTTGAAGAGGTTGCCGTAGCCGCCGTATTTCTCCTTGGTCTTGCCA
ATGGGCTCGTCACACTCGAGGACTGCGATGCGGAGGGGGGCTTTCATCTGCGCTGTCTTG
GGATGGACGTGGCGTGTCGCCTCGG
>MATOU-v1_1313873
TCGCAGAAGAGAGACTGGCCTGCAATAGCAGTGATAGGTTTTAGATTGAAAGCGGCCTAA
ATTCCTGATCCCGTTCTAGCTTGCACCACGATAGGAGGTATTATTGTGGAGACTGTTGCA
TCCTGCTGCATATCAAGAACACTACGCCTGCTGGAGCAGCCACTGTACGCCTTTGATCGA
GTCATTTACGAAGCGCTCACTCGCCTTCATCTGCGGAGCAATGCTCCAGAAGCCATGTGG
AAAACCAGAATACACGTCTAGCTTTGTGCGGACGCCAGCCTCCTCTCTCAGAAGCCTCTC
AAATATCAAAGCCTCATCCCGCAGAGGATCCATACCGCACACCTGGAAATAAGTTGCCGG
TAGATCCTTATGTCCCGTAGGGAATAGCAAGGGACTGAACAGCGGATTACCCGCATCACT
TTCGTTGCGGAGGTAGTTGTTCGTGAACAACGTTGTAGCTTGTCGTGACAGGATGGCAGC
GTCCTTGTTCTGATCCCACGACTTGCAGTCCTTCGCATATTCGCTCGGGAAATGGGATGC
ATGGCAAATTGCAGGAATCATCAGATGGGCTCCAGTGATTGCTGGCTTCAGCTTTTCGTC
TCTCCAAACGTGAGATATAACGGCCGCTATGTTGCCTCCTGCGCTTGTACCTCCGACTAT
GAAGCCCTTGGAAGGATCAGCACCAAGCGAAGCTGCATTTTCAGCTGCCCATGTTGTAGC
ATCCAGGGAGTCGTGTACAGGTATTGGAAACTTGTACTCAGGCGCCAATCGATAATCGAC
ATTGACGCAGACACATCCGAGTTTGCTGGTCAGCAAACGACAGAGTAGCTCCTCATTTTC
AAGCCCACCAATGCACCAGCCTCCACCGTGATAGATGACAGCTAAGGGGCTCCCGCTGGA
AGCTTGTTCAGGAGCATACTCTCGACAAGCAATAGTGGCACCATCTCGCATGGTAACTTG
GTGATCCGTTTCCTTGACTCCAGGAACCTTTCCACCAATCTGGGCACTCATAGCAGCTTT
GGACTGGATGATCCATTTGCGGAGGGTGTCAATGTTAGGGAATTCACCGATGTCGGGAGC
CTTGCCTCCAATGCTTTGGACGAACTTCCTAGTTTTCAGCTACGTTGTTGCTTCAAGCAG
GTACCACTTACTTGTTCCCATTCTGGATTCGGCCTTGAAAGGGACATCCAGTCTTTGAGG
TCAGCCATGGCGAGAACAGAGCAAACTGATGAAATCGCGATTGAAGAATTGCGAACGAAT
GCTTCAAGAAGGGTAGGAGCTCGGTATTGTCTTTAACAGCCGAGTCACCGCTGAGTGTCA
ATTGCTTATTCAAGGTGTCCCCATGT
>MATOU-v1_1313875
GCGGGACTTCCTTGCCCAATGGCGTGACGCAGTGGCTAGGAATACGGTATGCAGCACCAC
CTTTGGGGGACCTTCGATTTGCTGTACCGCAAGCACCCTTGTCTACGAACGGCACGGTGA
TCGATGCCGATGCTCATGGACCGATATGTCTGGGCACCGACAAGGGGCCGCCAACAAACG
AAAGCAGTGAGGATTGCTTGTTCATGGATATTTACGCTCCGTCTAACACGACGAAATGGT
CGAAACTGCCTGTCTTCTTCTTTATCCAAGGCGGTGGATTCAACACCAACAGCAATGCCA
ACTACAACGGCTCCGGCCTCATCGAGGCAAGTGACATGAACATTGTCGTTGTCAACTTCA
ACTATCGCGTTGGTCCATACGGATTCCTCGCCGGACGGGAAGTGACGGCTGGAGGTAGTG
TCAACAATGGCCTCAAAGACCAGCGTGCTGCTCTACACTGGGTCCAGAAATACATTCACC
ACTTCGGTGGCGATGAATGCCATGTCACCATGGGCGGAGACAGTGCCGGCGCTCAGTCCG
TGAACTTGCACGTCACTGCTTACGGCGGAAGAGACGACGGGTTGTTCCACGCGACGGCCG
CCGAATCTCAGTCTTTCTCTGCCCTTCGCACCATCAGCGAGTCCCAGTTCAGCTACGACA
ACCTGGTCATTCGCACAGGCTGCGCCTCCAGCGTTGACACGCTTGCTTGCCTTCGCAGTC
TGACGGCCACTGAGCTCCAAGAAGAGAACTTCAATACTCCCTTCCCTGGCGCTCAAAACC
CGCCTCTGTACATGTACGGGCCTGTGCTGGACTTTGATTTCATCACGGACTACACGTACC
GCGCATACGCTCAGGGAGCCTTCGTTCGTCTACCATCCATTGCTGGCGATGACACGAATG
AAGGCACCATCTTTACACCGAAGAACACGAGCTCCATTGGTGAGAGTGACACTTTCATGA
AAGACAATTTCCCGGCTTTCGCGCTTCCGCAGCTAAGGAGGTGGAACGAGCTTTATCCTG
TTGAAGGCACTCCGACGTTCCCAGATGCTGGCAGGTACTGGAGACAGGTCAGTCAGGGTT
ACGGCGAGCTGAGGTACATCTGCCCTGGTATCTTCATCAGTGGGACCCAGGCGAACATGA
GCTTGCCCAATTGGAATTACCGCTGGAACGTCATTGATCCGCCTGCCGCTGCAAATGGAA
ACGGTGTATCCCACACGATTGAGGTGAATGCAATTTGGGGACCAAGCAACACCAATGGAG
GTGCACCGGACTCATACCAGCAAGGCGGGCTCAACTACCCCATCGTCGACGTGGTCCAGG
GGTACTGGACCAGCTTTATCAGGTGCTACGACCCCAACACGCATCGCTTGCCTGGTAGCC
CAGAGTGGCAAGCTTGGAGCAAGGACAACGAATTCGCACGTTTGATGTTCCAGACTAACA
ACACCCACATGGAGACCGTTCCGGCCGACCAGCAAGGCAGGTGCGAGTACTTGTCGAGTA
TTGGGGTCAGCTTGAGACAGTAGCTGGGTGTAATGAGTGATACGAAGGAATGACCTGATT
GTATCCCAAAGCGGACAATGTATACTCCCTTTCTCATGATGTCTTTGACATCGGCGTATG
TAGATATCATCCCTAGTTAGCCTCTCGAGAAGCGTTCTGTCCTCTCTCAGAATCTTCCAG
TCCAGTGCGAGCTCCAGAAAACCAGGTCTACAAGAAGCTTAATAGCCACGCATCGTCCAG
ACGGTCATTGGATTCGCCTAGCCCACCGGCGACGACAATCTGCTCCCGCCCGTCTGCCTG
CACGACGTCCGCATCAAACCATCCACGGCCGGCCGGTAATTCTGTGCCATCTACTGCCAC
CTGCGACCACTTCTTGTCGCCGAGAGAGTAGACCCACACATCACTGAGCATCTTGCCTGC
ACCTTGGTGGCCGAGAGAGCTAGGATCGCTCTCCCCGAACAAGGTGACGAGCGAGATGTC
GCCGGCCATGGATACAGGCAGAAGAGCGGCTACACTTCGGGCTCCTGGGCCTTGCTTACC
ATCCGGCGGGAAGTCAATGCTGCCCCAGGAGTTCTGTGCCGGGTCATAGACGTCAATAGC
GCCGCCTTGCTCCGTCTTGCCATCGAAACCGTTCATCCTGTACAGCTTGCGGTTTGCGAA
GGCAATTGAAGGTCCGCCGCGTGGTGGGTCGGGAGCTTGCGCCAGCTCTCTCCATTCGCG
CGTGGACAGGTTGAAACTCCAAAGGTCGCTGAGACGGCCTTTTTCTGGACAGCCAGCGTG
AAGGTAGATGGTGTCGCCGCCGTCACTGGTCATGGTATGGTAACTGCGAGCTGGGGGGCA
GGGGCCACCAGATGGCTTCATGGAGGTCCATGTGTTGGTGCCAGGCTCAAACTCCCAGAG
GCTGCCGGCTTCTTCAATGGGCGCCATGGCCTCCCCGCCACGACCGGAGAAAAAGTATAT
CTTGCCGTGGAGAGTGCATGAGGCGGAGCCAACTCTAGGCGATGGCAAGTCGCCAAAGCA
TTGCAGCTGCTGGACGGCATCTGCACTCCCAACACCTTGCGTATCGCCTTGTCCAGCCAG
CTTCACCTCATGCATGACATTGTCGCGGGGTTGGCGTGGCTTCAATTCGCCGCCGAAGAC
GTATGCGCTCTCGCCGATTACGCTAATGCAATGCGACGAGCGCTTCAGACTGTCGTGTGT
GACGACCTTAGTCCAAGTGGCCTTCATGTTGCTGTGCTACTTTTCGCCTGGTACGTGAGA
TGAATGGATCACCTGCCTCAGTTTTCTCAATGGGCATGTGTAGTCCCATGT
>MATOU-v1_1313940
ACCTGCGCTAAGTCGCAACATCACATGCAAACTGCTTGAAGCTTGGACCTCTTCACGAGC
TTTCAAAGCAGGGGTGAAAACACTACCCTACATTCACTCCAGCACAGTCATACACAACAT
CATTTGCAAGTTTTAGCGTTCTGAGCGAGTAAGATACCTTTTGCTACTTTGAGACTATCC
GCGGCCACCTATTAATGGTGCGTGAAGGGGTGCGGGTCTATTTTGCATTGATCATTCCAG
CATTCGATACATTTTCGGAGAAACAGTGGCCTCTGTTTCCTTGTAAGGGGGCGATATACC
TGGTAGAGTTTTCGGTCTCTTGTCTGTACGTAGTGTCAAATAATATCCTAACGTAACTCA
CATGGGAAACGTCAACGTCTTGCTAAACGGGCTAGAATGGACCCCCCATTAATTGATTCG
CTACTGCTTCGAAGACCCTTCTTTGGCCTCATGCTGTTTCTTAACCCGTTCTTCGGCCGC
CTTCGCCATCAACTCCCGTCTACTTAGCGGCTGACTGGGCGTCGAGGTCGGTGCATCGAC
AGCGCCTTCTTTTGCCACCCCTAACACGTATTCGCCGCCAGACCACCCGCCTTCATCCGC
TTCGTCATCATCAACACCTTCGTCGTTCGGGTTGTAGAACTCTTGTCCGCCTACAGAATG
TCCTCCCCGCCTCCAATCGTTCTTGTCGACCTCCTTTTCAATCTCGTTGCACAGGTTCCA
AAAGTTCCGGTCGTGCTCCCCCCAGACGTTATGTGCGAGCTCGTGACAGAGCGTCTTGCG
GATGACCTTGTAGTCTCGATACCCATCGTAGGCATCGGTTCGCAAGCGGAGCTCGATCAC
TTCGCCCCGGTTGCGGTTAAGACCCAATGTCTTCGATTCGTGGGTGGTATGTTCCGCGGG
GTTCATCTCCGTGAGCAAACCGACCGAGAATCCATGTTTTCGCATGGATGCTTTGATCCC
AGCGTCGTCTCGTAATCGCTCCAAGAAACGGTGGGATTTCTCTGGATTCGGCAAGTAGGG
TAGCGGGCGCAGCGTATGGAACGTGTACCGCGCCTCATCCTGCACTTTCTTCCAGTCTCG
CGTCTTGTTCGCTTTCACTTGTCTGCCTGCGCGGAGCACGTCTCGTCGTCTGCTCATACG
GGCTTTACGCTCTTGGATGTCGCTCTCTAGCTCTTCGACTTCGGCGTTTGTGGCACCCAT
AAGCACGATCTTCTTGTCTTGTAGCGATTGCAAGGATAGATTTGACTCTTTGAAAGGTGG
CTTAAGAAGGCCGGTTTTGGGGGTGACGAGGAACTTTTGGTTGCCCGGCGGTATTCTCAG
CTCCTCGGCCACGGTATCTGATAGATCTTGGATGGTTGCGTCGGCTTCGTAAAAAGGTAA
TTCGACGGGCTTGTTGTGGAGAAGCACGGTAGTCCTGAACAGCGGTTCTGGTTCTCCATC
CTCCTCGGGCTCAGATACGCCACCAGGTGAAGGGCTATCTGCATCGATATCTAGGTGCTG
TGAAGAGCTCTCGCGCTCTGATATTTCGGCCTCGACCATGGTAACGTGTGGATTGTACTC
AAAGGGATGT
>MATOU-v1_1316869
ATCCAATCCAAGGCTGCCATGAGTGCACAGATCGGTGGAAAGGTTCCTGGAGTCAAGGAA
ACAGATCACCAAGTCTCCATGCGAGATGGTGCCACCATTACCTGTCGAGTCTATGCTCCG
GAGCAAGCTTCCGGCGGGTGCCCGTTAGTTTTGATCTACCATGGAGGAGGCTGGTGCATT
GGTGGCCTCGAGAATGAGGAGCTGCTCTGTCGTCTGCTTACCAGCAAACTCGGATGTGTC
TGCGTCAATGTCGATTATCGTTTGGCGCCCGAGCATAAGTTCCCAGTACCTGTAAACGAC
TCCTTAGATGCCACAAAATGGGCAGCTGAAAATGCATCTTCGCTCGGTGCTGATCCTTCC
AAGGGCTTCATAATCGGAGGTACAAGCGCTGGAGGCAACATAACGGCCGTCATATCCCAC
ATTTGGAGAGACGAAAAGCTGAAACCAGCCATCACCGGAGCCCATTTGATGATCCCTGCC
ATATGCCATGCATCTTGTGTTCCGAGCGAATATGCGAAAGACTACAAGTCCTGGGATCAG
AACAAGGACGCCGCTATACTGTCACGACAAGCTACCGATTTGTTTACGAATAACTATCTT
CGCGACAGAAGCGATGCCGGAAACCCGCTGTTCAGCCCCTTGCTATTCCCTACAGGACAC
AAGGATCTACCGGCAAGTTACTTCCAAGTATGCGGTATGGATCCTCTGCGGGACGAGGCT
TTGATAT
>MATOU-v1_1318161
GTGGGAAAACGTGCAGATGCCAAGTGATAAGAAGGCGATATACCATTCTAGACTCCCCAC
TCGCCACACCAGCTGTGCCAGCTCTGCTGGCTCTGCAAAAGGGAAAACTATCACGACCCG
TTGACCGTCGCTTCTACATACTCCAACCCACTCTTCACCGTCGTCAAATTCTCACACCCC
CCTTCCTTCACCCAAATATCGTCTTCGATCCTCACGCCACCGACATCCCAATACCGCTTC
AAGACCTCCTGGTCGATAATTCCCTCCCACTTCCCGTCCTTGAGTTCCTGCTCGAGAGGG
AATTTCCGGAAATAGATCCCCGGCTCGTTCGTCACGACGGAGTTCGCAGGCAACACGCCG
CGGATGCGCAGGTACTTGAACATCTCGTCCGGGTCGTCGTGGTTGGGGTTCCCGCCACAG
TCGTGCGTGTCCATGCCGAGATAGTGGCCGAGGCCGTGGGGCAGGAACCGGGTTGTTACT
CTGGTGTCGAGGACCTTGTCGATGGAGAGGTTCCGGTTGAGGATGCCGAGGGCGAGGAGG
CCTTCGGCGGCGAGCGCGTGGGCTTTCATGTGCACGTCTTCCCATCTCACGCCGGCTTGG
ATCATCTTCATGCATTCGCTCTGCATGTGGAGCACGAGGGTGTAGATTTCTTTGCTTTCT
TTGGTGAAGGTGCCAGTGAGGGGGAATGTCCGTGTGATGTCCGAACAGTAGCAATTATAC
TCGCAGCCGGCGTCGAGGAGCAAGTTCAGTCTTCCTTCTAGAGGCATGTCGTTATGTACG
TAGTGGAGCGTGCTGGCATTAGAGCCACCAGCGCAGATGCAGCCGTATGCTTGTTCTTTG
CAGCCGTT
>MATOU-v1_1318621
GAGCCGCGTTACCTGGAGAATGGGTCCCTCCAAATGGCATACATCGACGAGAGGAGCGAG
AGCTCTTCGAATGGCGAGGAAGAAGTCTACCTTTGTCTCCACGGACAACCTACCTGGTCT
TACCTCTATCGACGAATGATTCCCGTCTTGCTAGGACACCAGTCTTCTAAAACTCAACAG
CAACCTCGAAGGGTCGTTGCACCGGACCTCTTTGGTTTTGGTAGATCATCAAAACCGACT
CGCGAGGAAGATTATACCTATACATTCCATCGCGACTCCCTGCTCTACTTCATCGAGAAA
CTGGATCTATGTAACATAACGCTGATTGTGCAAGACTGGGGCGGCTTACTTGGCTTGACC
TTACCCATCGCTTTCCCCTGGCGTTTCAAGCGCTTTATTGTAATGAATACTTCTCTAGCT
GTCGGCAAAGTGCCATCTGAAGGTTTCACCCAGTGGAGAGCATACAACAACCGTACGCCT
GATATGGACATAGGAGCCCTGATGAAGCGATCCTGCCCTCACCTCAGTCAAGCTGAGGCT
GATGCATACAACGCGCCTTTCCCCGACAAAAGTTTCAAGTCTGGTGTGCGCCGGTTTCCG
AACTTAGTGATGACTGATCCTTCCATGGAGGGGGTGGAGATCTCCAAGGAGAGCGCCTAC
ATGTATGCAACGTCGAATCAGTGGAAAGCGGAGGATGTCTTCATGGCCTGCGGGCTGAAG
GACCCAGTGCTTGGCGAGCCAGTCATGAGGGATCTGGCGCAGATGTGGAAGAATGGCTGT
CACTGGATGGCCGTCGAAGATGGAGGACATTTCACTCAGGAATGGGGCGGCCAGATCGCT
AGACGTGCGCTGGAGACATTCCAAAGTCCTGGCTCGGTGGAAGGGGTAACTAAAATATCC
CCTGCGTCCGTGAAGATCTGAGGTCTTCCCTTCGTAAGATAATGTACATCGCCGCTATGC
AAACCATCATTGCCGTTTCCCTGCTAGAACAGCAAATCCATGCCGCCGGTCAAACTAGTT
CTTTGCCGAAGCAGGCTTGTCCATCTGCTGCCGTGCAAGAAGCCCCTCCCTCCAGTACCA
GACAGCCGCAACAGTTGCCATGGGTCCTAGTATAATGCTACCAATGCATAGCAACCCAAT
TATCTTTCCAGATGACGGTGTGCTCTGTGGGTATGCTCCTCGCACATCGAGCACCACCAT
GTACGCAAGAACCAACATCGTCGCAGCGATGATGAGGAAGTCCCACTGAAAGATGTACAG
AAGTCCCTCCGGCAACGTCGGATTGACACTCTCTCCCACAAAGAGTTGCCAGTCTGGCAA
TAAGACGTGCTGTAGTGATAAGCGGAGATCAGATGCAAGAAAGCAAATCGTCAGCAAAGC
CCAGTGGGCAGCCGCTGCAACCACGAAACCAAGTGTGTAGACTTGCTTGAGCTGCTTCAA
GCCTCCGGATGTGGACACTATGCTGTGAAGTGTATCGCCCGCTCCATCCGTGTATGCCCA
GGTGAACACCACCAGCAAGAGGTTGACAAACAAAGGGGCCGGCTGCCACAGAGCAATGAA
AGCTTGCGTCAAGGACCAGTCGTCGTAGGGTAGATAGATCAGTCCAGTCGGTAGCAGGTA
TCCCAACACCAGACTCGGTAGAAGTGCCTCAGCGTACCCGTTGCTAGGCCCCCGTGAGAC
CGGATCGGTAAGTTGTGATGCTCCACCTTCGGGCTTCGCAATAACCGTCACATATGCAAG
TCCATAGAGTGCAAGGATGATGGCTCCGCCGATTGTCTGGTAGGCAAGGGCCCAAAGTGA
AGTAAAGTAAATGATGGTGCGATGATTCGCCCTCCTTCCAGCCTCAACACTCATAATCGC
CACAACAGGGAAGAAAGACAGCAGGAAATAAGCCTGCTGTAATTTCTGGCCCGGATCCGG
CACGCCCGTGGCACCAGGCAAGAACGCCACGACGAGGAACCGCAGCCCATAATCCACTGG
CTCAATGCCCGTATAGCGTTTCCGGAGCTTGATGTTGTCGTACGCTTGGATGTAGTTGGA
ACTGACCGCGGGCTCGAACATCTCGCCCACCTTGCTGCAGACGGGGCCTATCCGCATTTC
TCGCACCGCCAAGGCCGCGAGGAGCACGAAAATGGATGCGAATGCATAGTGAGGGGTAGA
CGTCCCACTGGAACGATTCATGATGAGCCGTGTATTACGTCTTTTGAGAGTCCCCATGTG
>MATOU-v1_1319125
TCTTTTATGAATCTTTGCATGACCGTTGTGCGCACCTCAGCCAGCATCGACAGAACATTT
AGGAATCGGGATGGATCTTACGAATGTGCGAATGCTTCGTGTGAGTTCTTTGTGGATACC
GTGCAATCTTCCGGCCCGCAACTCTTCACGTCAATGCATATGCAGATATCCGAGGGATCA
CAGCTTTGACCGGAACCAAGAGAGGAAGCCTGCAGGTTCATTTCCGTTGACCAGATTCCA
GATCTCAAGACCCTCTTCCCAACGGTCGTCCATCCAGATATCCGTGTTGCCATCGTCTTT
CAAACGTTTCATCTCTTTGACGCTATTAGTGCCCCAGTCGACGGTCCGGCCGGATACGAA
GTCAGCAAACGCTCTGTTCCAAGGCTCTAGCACTTGTTTCTCTCCAGGTTTCAGCCCTTC
GCCCTGCCCCTCGCCCCAGAACCATATCGCCATGTCTGTTGCATGCGTGACTTTCCATTC
CTTGGGCAATGCCACACAGTCTGCCCGCCAATTGAAGCGATATCGCAACAAGTCTTGGCC
AGGTATGAGCCCGCCTTTAACAAGAGCATCACAGAAACCGCGCTCGAGACAGTGGACCTG
CATGTTTGCGTAGAGCGCTCGAGACAGTGGACCTGCATGTTTGCGTAGAGACGACCGAAC
AGATCTTGCCAGCTTACCACTCCTTCAGGAAGTTTACGCTCTTTCCCACATACGTGTCCC
ATCAATTCACGGACAGCTTGCTCAGGGTAATCCGCGCATAGTCTAGTATAGACCGCTTCG
TAGCTTGGCGACGGTGTGCGCCAGGACTCGTAAAGATAATGTTCATCTCTGCATTCTCCA
TTCATAAGCTTAATGACACGCTTCTTCATCCGACTGCCGAAATCACCACTGTTGATGTTC
GCGATTAAGTCTTTCGGGACGAAGGCGCCATCTGTGAGCGCTCTGAATTCAGAGAGTTTC
AGTCCATCTTGAACCTTGATCAGATCATGTGCTGAGACGGACCGCAAGCGTTGAATTTTC
TCGTCGCCGCTCAAATTTATTGGGATATCCAGAGCGTTTAATAGCTCGTCGAATTGCTTT
TGATGTTCATCAAGGGTCTTCGGTTGGACACCAGGACTGTTGGACCACATTATGGCGCGC
CTGATGACAGCTTTGTTATCCGGGACAAAGTACAATTCGTGAGCAAGCTGTTGAAAGGTA
CTATGTGAGCCAGCAGAGT
>MATOU-v1_1320046
CCACTTCCCGGAACCCATGCCGCATTTGCCGACGTCAAACCCGTATCATGGAAACGCATG
AATATCGCCGGGATCCTGGTGACAGTCTACGGAATGCAAGAACTCGCACCAGATGTCTCG
GACGTGGCATGCATATGGCTCCTTCACGGCAGAGGGGATACGCAGGACAGTATGGCATAC
ACTGCTGCGAGTCTACTCAATGCCTGGAACGGCCGGCGGCAGTACAGACAAAATGGTCTC
ATATGTATCTGCTTCGACCAGCGAAACCACGGTAGTCGAATGATAGACGATAGAGCAAAT
GTGAGCTGGAAGCAAGGCAATCCTACCCACGGCCAGGATATGTTCAACCTCTATTCTGGA
ACAGCTTCTGACCTCTCTGTCCTTATCACCCAAACTCCGCAATACTTGCCTTTCAAACTC
TCTGAGCACCTGTGTGCAGGTGTCAGCTTAGGTGGACACGCAACGTGGCAAATCCTGGTC
AGCGAGCCGAGGGTGACGGCTGGCATTGTGGTTATCGGCTGTCCTGACTACGTTCGCTTA
ATGACCGATCGAGCTATCCGCAGTGCGCTACCGACAACCACTGACAGCGACCCTCCCGGC
CGTAATTTCCTCGGATCGAACGACTTCCCAACATCTCTCATCTCATCAGTCGAGGCTTAC
GATCCAGCCGGCGTTTTCCTAGGCGAGTTGGACACTGTTACAGGCGATGATCATCTTCAC
ATGCCGTCTATAGCGGAGCAAGCACGTCTCCGGCCTCTGTTGAACAATAGGCTGGGTGGC
AAAAAGATCCTCGTCATGGGAGGTGGTAAAGATAAGCTTGTGCCTCCGGCATGCGGCGAG
CCCTTTCTCACTTGGCTAAAGAAAGCCGTCGATCCTGTTTACGGCTGGTCTCGAGACAGC
GGGGTGGAAGTAGAAGATATCATCGATCCAGAGGCACGACATGAGTTCTCCGCGCGGATG
AGAAAGGAGGCTGAGAGGTGGTTGTGTGAAGTTATGGCTGGCGAGAAGTCACGCGGTGGC
TACGAAAGTAAAATGTGAGGGAGGCATTTGACGTATGACAAGTATGATTGCGGAGGCTTC
GTCAAAAAAGAAACATGCCCTCTTTTTGTGGAATAGCCCGATATCCTTCTGTATTCCTCG
ACTTCGCTTAGACGGCGATCAGACAGAGCACCGTGACGAGCTATGGCATGCTTTTCTACC
GTGGACGGCAGCATCATCTGGCATGGGCAAAGGTGGCTGCTAGCCGGACTGCTTCTGAAG
AGGTTGAACATACACCTGCTACCGGCTTTATAGTGTTCCACACTACCCTTAGCATAGCGA
TCACAACGAGGTCATGAAAAAGACTGGTGATCAAGAGTATACAGTTGCGCGTGTGGAAGA
TACAAGGATGAAATTGTGCTCTTTGACGCCGAAATCAAGCGCCGTACTATACAGGTCGCT
CTAGTGTCTCATTCGAGTAGTTCCCTTAT
>MATOU-v1_1320078
GCTACCAACGGTCTCACCTACTTCCGCGCTCTTGCGATGTTCAAAGATCTGCCGGATGAA
CTGCGCATGCTCGTCCCGCTCTTCTGCGACGCTCTCATGCGCATCGGAACCAAGGAGAAA
TCTATGGAGGAGCTCGAAGATCTGATGAAGCTCAAGACGGGCGGTTTGAGCTTTGGGTAC
CACTCCACTGCCTCACCCTTCGATACTCAGCATGTCCAGGAAGGTTTGGCCTTCACTGGC
AGAGCGTTGGATCGGAACGTGCCGGCTATGTACGAGTTGCTGCAGACTCTTCTTCTCGAG
ACAGACTTTGATAGTTCGAAGGCGCACAAGATGATCAAGCAGCTTTTGCAGAGTGGCGCG
AGCGGTGCAGTAGACGGAATTGCCAGCTCAGGACATGGCTTTGCGATGAAGTATGCCAAC
GCAGGACTGAGCCCCGTTGGTAGGTTTGGAGAGCAGACGGGGGGTCTCACGCAAATCAAG
ATGATCACCAGCCTGGCAGCTGCCGAAGACAATCCAGAGGCGATGGCTGAGCTTGTAGGC
AAGCTCAAGTCGATTCAGGGAATTGTCGTCGAAAGCATGCGTCTTCAAGGCGTGAGAGCA
GCGCTAACCTGTGGCGCGGACGTCGCGACATCCAACGAAGAAGCGCTGAACGCTTTCATC
CGCTCCACGAGCGCAGCCAACCTTTCAGCACCTCAATACACTGCCGCAAATCACAATCAA
GCCCAGCACTACCCACCAATAGGCCGGACATTCTTCGACCTCCCCTACCAGGTCTCTTAC
TCCTCCCTTGCCGTGCCTATGCAGCCCTACGTCGACCCCACCTCCGCTCCTCTCACCATC
CTCTCACAACTGCTCACTCATAAGCATCTACTCCACGAGATTCGCGAGAAGGGCGGAGCT
TACGGCGCCGGAGCCTCAACCCGCACCGTCACGGGCTCCTTCAACTTCTTCTCTTACCGC
GACCCGAATCCTGAGAACACTCTCAAGATCGTGGAGAACGCTGGCCGATGGGCGAGCGAG
CGAAGTTGGACGGACAAGGAAATGGAAGAGGCGAAGCTAAGTGTCTTCCAGACTCTGGAC
GCCCCCGTGAGCGTGAGTGCCGAGGGCATGACGAGATTCCTGACCGGTGTGGATGGGGAG
ATGGAGCAGAGGAGGAGGGAGCAACTGTTAGACGTCAGTCGGGAGGATGTGAGGACTGCC
GCGGAGGGTTTGCAGCGCGATGTGCAGGAGAAGGGGAACTTCGTTCTGTTGGGACGGAAG
AAGGAGTTTGTTAAGCCTGGTGAGGGCTGGAGAGTGGAGGATATGGGTATGACTGGGAAG
CCTGAAGAGGTTGAAGCCGAGGCTGCTGCTGCTGCCGCTGCTTAGACAGCTGCACATCCC
GACTTTGGTAATTGTTCTGGATGATCGCATAGTGTCAGAGATACCCTACTCATTATGTAT
AGATAGTGTAAGATATGATTTGGATATCCAGTGAGGTTTCTTTCCGATTCCGTAGCACTG
TGAGCATTAAGGACATTTTCTCGCGATGCAAGTGTCCCCAGAGCATCGGTGCTTAACTGC
TATTTTACAAGGAACAACCGATCCTTTCCTTCAAGAATTATTTCCGCCTTCAGAAAGGCG
ACTGCTTTGCTGAGCTGCCGCCGGTGGACGGCCTTTGAGAGTAATAAAACGTTGACGCAG
TGACATTTCGCTGCGTCCAGGAAAATGTGCCGTCATTTCTCTCCAACTCATCCCCGTGTT
CCTGTGCTTCACGATCGCCTCATCTTCAGCAGGAGTGTAGGCCCTCCGAGCAGATTTGAA
GCCAGGGCTTTTCCTGTTCGTCCAATAGGCCTGCCAAATGCTGCTTTGGTTCATACCGAG
GGCTTTGGCAATGAAAACAAAGGTGTGACCGAGGCCCCTGAGCCGAACCACTTCGCCCAG
CCGTTCTTCTGTCGCTTGGTCCACGCGCGGAAGTCGAACCCGATCGGATTCTGGTACGGA
CTTGAAGTAGCGTAGACTCACAGACGCGACCGATCGTCCCATACGCTTCGCTATACTGTC
CCATGGGAGACGCTCGTGATCATGAAGAAAGACCAGCCTGTCATGCTCGGCGGCCGACCA
AGCTTTACGCGAATTTTGAGACGATCTGACAACTGTGTTGCTCAGGTGGCGGCGGCGATG
ATTCACGCTTCTATACGAGCGCTCTGGGAAGCGGGCATAGATCTCGGACGCTGAGAGGCC
AGCATGCATGCAACGCAACAGCTCCTTGTCTTCTTCGTCAGACCAAGAACGACGGACGCC
ACTAGTTAGGAGACCCTGTGGCACGAGATGTTTGTACAGCCGGTCATCGACTTGCGATGA
CTTGATGCAAAGGATCTCGGCAATCTCTGAACGAGTCTTGCCTTCCTTGCGCAGCGTTAC
AATGTCATTGTCATGAGCATGCCTCAGAGCATTGGTGCTGCGGTGCGCGTGCCAGGCaaa
aaaaGGGGTCGTCGCGGATTGAAGCGAGATTCTGGGCCTCCAGCAGGATCTTGTCGCTTG
AAATCCACGGTGAAGGCGACCAATCACAAT
>MATOU-v1_1320852
AGTGCCGTCCTACCTCGAGAGAACGAGGTCAACTATGACGGTCACCAAGTGTACCGTGTT
CACACTGGAGGCGATGACAAGCACATCTTTGATAAGCTTGCAGGGCTCCAGTATGAAGAA
TGGGGTCATCGCAAGGCTGAGTTTATTGATGTCTCCGTTCCCGGCGGGGACGCGGACAAG
CTCAAACACATGGGCTTCAATATGAAGATGATGCATGGAGATCTTGGTAAAGACATTCGC
AAGGAAAAGAGCTGGAAAAAGTATAGGGGTAAGAAAGGCAAGAAGGACGATCTTCCTTCA
GACGACTGGTTTGACAGCTATCACGCATACGAGGACCACAAAGCCTTCGTAGAAGATATG
CACTCGGCCTTTCCTAGGAACTCGGAGATGGTCAGCACTGGTACCTCGTATGAGGGCCGT
GACATGTTTGGTCTGAAGCTTTTTGGCGAGCGACGCCGCTGGGGTCGGGGCTGGAGCCGC
CATGAGGAGACCAAACCTGCGATCGTCTTCCATGGGACAGTGCATGCCCGCGAATGGATT
ACCACAATGGCTCTCGAGTATGTTACCTACAACCTTATCTCGGATTACAA
>MATOU-v1_1321666
GCAGTGCACAATTCTTGATCATATCTGACCTCATCTGCGATGCTAGATCATCCGTGAAGC
ACATTCACATCTTCAAGCCATGACTAGCAGCCTGTGATGACTACTTGACAGTCTGCACGA
TATATGGCCGTGAGATGCAAAGCGCTATGCATCCTGATGCGATCATGTCCATGTCCCCCT
GTCAGAGATCTACAAAAGCTCCTTCGCATGATCATGGTTGCAGTGGCTAGAGCCACGGCG
TTTGACACCACTGGGGCTACGCTAGAGCCACGGCGTTTGACACCGCCGGAGCTACGCTTG
ACCTTCATCGTACTGTTGCCAGCTGGAATACTGTCGAAGCTGGTTCCGTATTCGGCAACA
GCAGCGGCAATCGCCTTCGTATTTGCAACGAACGCTTCGAAGTTCAGATTGGTGTAGTTG
TCACCAACCGCATGGTAGTTTGGATCAAACGCAACACCAGCAGTGCCTCCAAACAGAGCC
GCCTCTTCCTCAGTCTTCTCCACCTCAGCTCCGGTGAACAGACCTCCTGCCGGGATGCCG
GCGTCGAGGAAAGGGCCGTAATCACTTCGACCGGAGAATTCAGTGGGGACTGAATTAAGT
CCGTTGGAAGCGAACCAGTCTTCAAAGAAAGCCTCCGCCTGAGCCGATCCTGGAGGTCCA
GAAAGATTGAACGCCGAACCATCGCCGTCGTAAATGCCGAACATATAGTTAGGAGAAGCG
ATCATGTCGAAGTTAAGGTAGAGCCGGATCTCCTGGATTTCGCTGGCATTTAGAGTGGTA
ACATAGTGCTCGGAGCCCAGCAGGCCAAACTCCTCTGCAGACCAGAAGCAGAAACGCACT
GCATTGTTGACGCTGTACGAAGAAAGCTGGAGTGCTGTTTCGAGGATACCAATGATACCA
GACCCATCGTCGTTGATACCCGGGCCAGCGAAGACAGAGTCGGAATGTCCACCGACAGCG
AGGACATTCGACTGGTTTCCACCGACGGTCTGCGCGATGATGTTGTACGTAGTTCGGTTC
TCAATCACACTGTCAACAAAAAGATCACCAGTAACCTCACCAGCGTCCAGAGCATTGAGA
ATAGCAGTGCCATTCTCCGAGGTGGTGAAAAGACTTGGCACATAAGGACCTTCCGGCCTT
GGTGGCTCTCCAAGGGTTCCACCACCCAGCGTTCCCTCTACATTGTTGTAGACGACGGCA
GCCACTGCACCCGCCGCCCCGGCAAGAGAAGACTTCAGGCCAAATTCACATTCGCCTCTT
GAAATGAGCGCAATAGCGCCGTCGACCTCTGCCGGATAGTCACTGACTTCACAACCAAGG
TTGTTGACGGCCACGAACGGGGCCGACACATCGCCCGAGGGCGAGTACTCCAACACAGAG
GCCGATTGATTGACACCATCGACGGTCAAGTACCCGCTTGCTTGGCTATACAGAGCGGTA
AACGGCTGACGATAGTACGAGAAGTAGTCGGGATACTGGTCCAGATAGCCAGTGATCAAA
TCCAGGGTATTAGCCCGGCCTGGGGAGCTGAAGACACGGTTACGATTGGGCGTGCTGTAA
GCAGCCTCTTGCAATTCCAAAGCCTTCTCAGACAGATTCTCTTCGAGAATAGAGGCTTGA
AGTGCCTCAGAGTCTACCAGTGGCAATCCGCCTGCCGTACCAGTGGGAGAAGCAGCTGAG
GTTGCAGTCGGGTATCCGGGAGGTCCATGGCCTTTTGGAGGCTTGCCCCAACCGCCCCAA
CCCCATCCTCCATGGTGCTTCCAGCCGCCTTTTTCATGGTCGGGATTCCACCATGGTTTG
CCGGGGGGTGATGCAGCAGAGGCTGTATTCGCTAGGCAGGCAGCGCCTGCAGTGATTGCG
AGAAGTCGAGCCATGGTATCTTGACTTGGATCCCCATGT
>MATOU-v1_1322129
TTTGAAGGCAATACAGAATACAGAATTATTTTTCTACTGCATACAACGTTCTATCCAGGT
CGGGTCTTTCATTTATATAACGTGAGCCGTACCACTCGCTCTTTGATCGCCTATGTCCAC
GATTCCCCTCTGAAAGACGCTCCAAGCCCTCTGCTTAAAACGTACCGACCTTCCGCTAAT
ACGATTCTTCAGACACGCGTGCATACAAACGCCCATCAATCGTCCCACGCCCGCCATGCG
CCACACGTCACCCCATCCGGCTGATCAACCAAAAGCTCCACCCCAAACCGCTCCTCCTGC
GCCTCAGCACTGACATACATTCTCTCGAGCACCAACCACAGATCCCCCGGATGCCGCTGC
CGATCCGCAGGACTGATATCGACATCGTCCGTGCGGACGCCGTTGGAACTATCAGCGAAC
TCGCCGCCGCCTGACGCGGCATGCAGCCGGCGCGAGGGCATCAGTTCATGTCCTCCCACT
CCGCTACTGCTTGCGCTCTCGATGCTCAGACGGATCAGGGAGCGATTGGAAGGCGAGCTG
CGCTGAGCGCTGGGTTCGCGGTCGGCGAGGAACCGTGCGACGGCGTAGAGTTTGATCAGG
CGTTTCGGTGCCAGCGGAGCGGCTAGGGTCGACTGGCCTTGTTGGAAAACCGCCGTGCTC
AGCTGTTCCTTGATCCTGCCTGCGCCCTCACGCGGTAACAGTTTGACCTCGGTAGGTTGG
CTGGAGTCCACGCGGAGGGTGAAATCGCCGAGCTGTTGCGCTTCGAAGGTGCTGCAGATG
ATGGTGTACTGGCCCGGCTCGAGGGCGGAGAATTCGGCGAGACAGCATCCGCGGCGGTAG
TCGCGGCTGTCGAAGACGATGTCGCGACTGCGGATGGCGTGGATGCGGAGGCCGTTGCTG
TGGACCAGCTTGACGTGGACGTTGAGCTCATCGTTGGCGGCCTCGAGGAGTAAGCTGATG
CTGGTGATCTGCGAGACGGCGATGGAGAACTGGGGGTTGGTAGAGTAGAATGAGCTATGG
GCGTTACCGCCTGCTGTATCTTTTGTCCAGGCCGAGCAAAGAGTACGGGCATGTTGATAC
TTAGCCGAAGCGTCTGTTAAAGCGAGAGCGGCGTTGCTGAAGATCGAAAGGGTGAAGGTG
TGCTCTGTCGGAAGAAGATCTTGCTCCAACGGCACAATAGTATATGGTACACCTGCCTCA
CATTCTTCGAGCTTGAGTAGAGTCTGGGGGCTGTCCACGAACCAGCCTTTTTCAATATAT
TTCTCGGCAAGCATCACCCTGCGGCCTTGCGATTTAAAAGCGGCAAAAGAAATGTGTCCG
CTCAAGTCGATGTCTGCTCCGCCACTCGCAATCTCCTCTTCGTTTGCATCGATCTGGACT
GTGTTCTTGAAGTGTCGCCACAATACCCATGTGTGTCGCCACAATAATATCCATACTGCA
CCTGACTTGGTTGGTGTGATTGCAAATTGGGGATGCGAGGTCAAGCTTGCGAATCGGTTG
CGAGGCTTGTGATAGCTCTGCTCTGAGGCGCTGAGGTTCCAGGCAAAATGTATGTCCTGT
CTATGCCCAAAGAGGCCCGGATTCCAATTGAGATAGATGGAGTCGAAATTCTGCAGAACG
TTGTCGAGATCCATCCAAAAGGTTCCTGGTGACAATTCCTCGTCTGCATTGAGAAGATCT
CGTGATGATTGAGCCGGCCTGAAATCGGAGTCCACATCTTCTGAGCCACGCTCTTCGGCC
TGGCTGCTTACGTCCTGATTGAGATCCTCCTCGCGTTTGAATCTGCCACGCCAGCTCGTG
CCCTCGCACCATGGGTTTTTAATCAGAAGCAATCGCTGCCCGTCAATCTCCCTCAAGTCC
AACACAGAGTAGTCGTGTTCGCTCGCCAGCCCC
>MATOU-v1_1323022
GGAGGACGCAGCGTTTGTCCTCGCATACGGAGGTGAGAAAAGCACCGTCCTGGCTAGTGC
CTTCTTCCCGAACGACAGCGCCCTGGAAACTTTGTACGTGTATCAGTATGGCTTCGACAA
GACCGAGCGACCCGGCAAAAATGGCAATTTCACCAACTACGAGATCATGAAGAACGTTTT
CTTACACGAGCTGGGCCACGTCCTGGGCTTGCGACATGAGTTTGCTATGGATCCTGGGGA
CACTTTTGAAGGAGGCGCTTACCGCATTGGATCTGCGAATCCGGAGTCCGTCATGAGTTA
CGTTTTTCCGCCCGAGATGCAGGAGTCTGACATTCGAGATGCTCGATATTTCTATAAGCA
TCCCCAGATTGTTGATTATAGCCCTGATAACTGAAGCTGGATGGCATATCTGAACGGTCC
GAGACGAGTCCGGATCTGGGAGAACATATCAAGCGCTTGTTGTAGCTAGCTGCTGTACAC
GCGTACACGTGAGCACCTAGGTAATTGTCCACGTACGATGCGGCTACCGGACTTCGAAAT
ATTGTCTTAGTCGGCTTCGACGTCTTTTAACCGAAGTCTTTTTATCAGCCCAGCTT
>MATOU-v1_1323084
ACTCGAAGACTCATGGAAAAGTTCGAGTCAGTCATATGTGCGCCACTGCCAAACATGCTT
GGGCTTCCAAGTTCGACCGCGCAAAGCGGTTATTACCAAGCTTCGTCGCCCATTACAAAA
CATGAGGTCGCCGAGATTACAAGAATAGCGGCTCAGTCGGGCATACACCCAGAAAATACC
AGACTTGCGAAGATAATTACAGGACAGAGCAGTAGATTGGACATCATACAAGCATCTGTC
GAAAAAGATGCTGCAGAAAGACCGATCTTTCAAACTCATGATCGGGAGGTGCGCCTCGTC
CAAGGCGACCACTCTAGCGAGTTGCGACGAATCTGTGAGTATCTCCAGAAAGCAAGCGAA
TTGACTGAGCAAGCAGCGAAGAAGACATACATTGCAAAATTGTGCAGGTCTTTTCAAACC
GGAGACATGGAAGAGTACAAAGATTCACAGAGGACTTGGATTCATGACCATTTCACGACT
GTCGAGACCGTCTTCGGATTCGTTGAGACTTACAGAGACCCTTGTGGATCGAAAGCAGAG
TATGAAGGCATTGTTGGCATCGAGAATCCCAAAGAGACAGCTATGCTACACCGGCTTTGT
CAGAGCGCGGACTTGTTCGTTAAAAGACTCCCGTGGGTAGAATCACACCGTGGCGACAAA
TACTTGGGTGACTTCGAGGAATCGACAGTACAGAGGCCAAGTTTCGTGAGCATCGAAGCG
ATTGCATATTGCAGTTCCCTTGTGTTTCCTGGTATCAATTTGCCCAATTACAATGATATC
AGGCAAGAGGAAGGTTCAAAGAGCATCATGATATCAAATCGTCTTGACGGTTCTCCAATG
GCGGGAGACTCCCTGGCTCTCAAGGTGTGCGAAGAAGAGCCTGGCACTTTTTCCGAACAC
AGACGTGCCACTTATTACCTCTGGGTGGTGTTCCATGAGTTATTCGGCCACGGTACCGGC
AAGCTCTTACAAGAAAATGCAGACAGTACTTACAACTTCGCTGCTGAAAAATTGCCTGTG
AGCCCATTGACAGGACAGCCAATTGACTCGTGGTACAAGCCTGGAGAGACATGGACAGGT
GTCTT
>MATOU-v1_1323818
TCTTCCAAATGAACAGCAAGATCCCCGCACGCGACTACACCGCCGCCGAAGTGGACGAGG
GGGTCAGGAAGCTGCAAGAAGCCGGGCCCGTGGAGACCGGATACGACACTGCGGCGATCG
AGAGCTATGCGGTCTTCAAAAAGATGAAAGCTGAGGGGATTCTGCACCCGACGACAAAAT
TCCAAGCTTGCATCCCTACCGTGGCTTCCGTGCTGGCTCCCTTTGTGCAAGCGGCTTTCC
AGGCCAAAGTCGAGCCGATCTACGAAGAAGCGCTTTTCCGTGCGATCAGACGGATCCAAG
ATGCGATCCCACATGATGAGCTGGCTATCCAGATCGATCTCGCGGCCGATACGGCGTACT
GGGAGGGGTATGAGTTGTTCCAGCCGTGGTTATACGGCGTACTGGGAGGGGTATGAGCTG
TTCCAGCCGTGGTTCGGGGATGGGGATCTGGAGAAGGTTAGGGCGCACTGCGTTGACTAC
GTCGTGAGGATGATTGGACAGGTGGATGGGGATGTGGAGGTTGGGTTGCATAATTGCTAT
GGTGACATGGACCACCGCCACTTCATGGAACCCACCTCGCTCGCCGCACTCGTCGAACGC
ACTCGGCGCATCTACGAGCAAAGCCCGCACCCCATCACCTTCATCCACTTCCCCGTGCCC
AAATCCGCCGCCTCCAACCTCGAACCCTTCCTCGCACCTTTAGTCGACCTGCTCCCCAAG
TTCAAAGAACACAATACCGAAGTATACCTGGGCGTCGTGCACGAGAACAATTTGGATTTG
ACGCGGAAGATGGTCGCTGCGGCAGGGGAAGTCTTAGGGGATTTCCCGTTCGGTGTCGCC
ACGGAGTGTGGATGGGGCAGGACTGCGGCGGGGGAGATTGAGAGTATCCTCAGCATTAGC
GCTGAGGTGTCGGAACCGATTTTCTAGGGTTTCTTTCTTTCCttttttttttttGTTCCA
ATCTAGCCTGGCAGTCAGTGAACGTCGGATTTATGCGGGAATGTGATCTGGGCGGCACGG
TCTACTTCGAGACGTTAGAGTCAGCGGCTTTGCTGCTGGTGGTGGCGGTGGTGGCGAGTT
CTTCATTCCAGAGTCCTGATTCCACGGAGCACGACTAAATATTTCTTTGAGACACGGGAC
AGGCGTTCGGTGGCAAGAGCTTTGCTGTATATACCGCGCATGACAGACGACTATCTACAA
GACCTTTTCATCACTAAACTCATCATAATTTACTCTGCTCCCTCTTACAGGAACCCTGCC
AACGCATCCATGAACGCATCGTGATTCTCCAGCATAGGCAAGTGTCCCGCATGAGGAATG
CTCTTGAAGGACGTGTTCGGAATGCCGAAGTTCTGCATCACTTCCGGCAGCTTCCCGTCG
CCTTCGCCCGCGACTAGTAGGCCAGGCGTTCTGATGTTGGGGAGATGAGATTTGAGATCG
TAGTTGCACAGCGCACCGGCATTCTGTTCGAAGCCTGCGATGCTGGCTTGTTGCACCATG
GCGAGGACTTTGCTAAAGTTGGGCTTGTCATGGTTCGGTTCGGTAAACCATCGTTTCGTC
GTCACTTCCGCCAACTTGCCCATGCCTTCGCTTTTCGCGAGATCGATCCGTTCGCCCCAG
GCGGTGTTGTTGGCTGGCGACGCTGCGACGTTGCAATCGCACGCTACGAA
>MATOU-v1_1323819
AAAGATGAAAGCCGAGGGGGTTCTGCACCCGACGACAAAGTTTCAAGCTTGCATACCCAC
TGTCGCTTCCGTGCTGGCTCCCTTCGTGCAAGCGGCTTTCCAAGCCAAAGTCGAGCCGAT
TTACGAAGAAGCACTCTTTCGTGCCATCAGAAGGATCCAGGATGCGATCCCACATGACGA
GCTCGCGATCCAGATCGATCTCGCGGCCGATACGGCGTACTGGGAGGGGTATGAGCTGTT
CCAGCCGTGGTTCGGGGATGGGGATGTGGAGAAGGTTAGGGCGCACTGCGTTGACTACGT
CGTAAGGATGATTGGACAGGTGGATGGGGATGTGGAGGTTGGGTTGCATAATTGCTATGG
CGACATGGACCACCGCCACTTCATGGAACCCACCTCGCTCGCCGCACTCGTCGAACGCAC
TCGGCGTATCTACGAGCAAACCCCGCACCCAATCTCCTTCATCCATTTCCCCGTACCCAA
ATCCGCCGCCTCCAACCTTGAACCCTTCCTCGCACCCTTAGCCGACCTGCTTCCGAAGTT
CAAAGAACACAACACCGAAGTATACCTGGGCGTCGTGCACGAGAACAATTTGGACCTGAC
GCGGAAGATGGTCGCTGCGGCTGGGGAAGTCTTGGGTGATTTCCCATTCGGTGTCGCGAC
GGAGTGTGGATGGGGTAGGACTGCGGCGGGGGAGATTGAGAGTATTCTCAGCATTAGCGC
TGAGGTGTCGGAACCGAttttctaaggtttctttccttccttttttaatctttttttttA
TTTAGTTCCAATCTAGCCCGGCGACAGTGAACGTCGGATCTATGCGGGAATGTGATCTGG
GCGGCACAATCTACTTCGATACGTTAGAGTCAGCGGCTTTGCTGCTGGTGGTGGCGGTGG
TGGCGAGTTCTTCATTCCAGAGTCCTGATTCCACGGAGCACGACTAAATATTTCTTTGAG
ACACGGGACAGGCGTTCGGTGGCAAGAGCTTTGCTGTATATACCGCGCATGACAGACGAC
TATCTACAAGACCTTTTCATCACTAAACTCATCATAATTTACTCTGCTCCCTCTTACAGG
AACCCTGCCAACGCATCCATGAACGCATCGTGATTCTCCAGCATAGGCAAGTGTCCCGCA
TGAGGAATGCTCTTGAAGGACGTGTTCGGAATGCCGAAGTTCTGCATCACTTCCGGCAGC
TTCCCGTCGCCTTCGCCCGCGACTAGTAGGCCAGGCGTTCTGATGTTGGGGAGATGAGAT
TTGAGATCGTAGTTGCACAGCGCACCGGCATTCTGTTCGAAGCCTGCGATGCTGGCTTGT
TGCACCATGGCGAGGACTTTGCTAAAGTTGGGCTTGTCATGGTTCGGTTCGGTAAACCAT
CGTTTCGTCGTCACTTCCGCCAACTTGCCCATGCCTTCGCTTTTCGCGAGATCGATCCGT
TCGCCCCAGGCGGTGTTGTTGGCTGGCGACGCTGCGACGTTGCAATCGCACGCTACGAA
>MATOU-v1_1323820
AAAGATGAAAGCCGAGGGGGTTCTGCACCCGACGACAAAGTTTCAAGCTTGCATACCCAC
TGTCGCTTCCGTGCTGGCTCCCTTCGTGCAAGCGGCTTTCCAAGCCAAAGTCGAGCCGAT
TTACGAAGAAGCACTCTTTCGTGCCATCAGAAGGATCCAGGATGCGATCCCACATGACGA
GCTCGCGATCCAGATCGATCTCGCGGCCGATACGGCGTACTGGGAGGGGTATGAGCTGTT
CCAGCCGTGGTTCGGGGATGGGGATGTGGAGAAGGTTAGGGCGCACTGCGTTGACTACGT
CGTAAGGATGATTGGACAGGTGGATGGGGATGTGGAGGTTGGGTTGCATAATTGCTATGG
CGACATGGACCACCGCCACTTCATGGAACCCACCTCGCTCGCCGCACTCGTCGAACGCAC
TCGGCGCATCTACGAGCAAAGCCCGCACCCCATCACCTTCATCCACTTCCCCGTGCCCAA
ATCCGCCGCCTCCAACCTCGAACCCTTCCTCGCACCTTTAGTCGACCTGCTCCCCAAGTT
CAAAGAACACAATACCGAAGTATACCTGGGCGTCGTGCACGAGAACAATTTGGATTTGAC
GCGGAAGATGGTCGCTGCGGCAGGGGAAGTCTTAGGGGATTTCCCGTTCGGTGTCGCCAC
GGAGTGTGGATGGGGCAGGACTGCGGCGGGGGAGATTGAGAGTATCCTCAGCATTAGCGC
TGAGGTGTCGGAACCGATTTTCTAGGGTTTCTTTCTTTCCttttttttttttGTTCCAAT
CTAGCCTGGCAGTCAGTGAACGTCGGATTTATGCGGGAATGTGATCTGGGCGGCACGGTC
TACTTCCAGACGTTAGAGTCAGCGGCTTtgctgctgctgctgctggtggtggtggtggtg
gCAAGTTCTTCATTCCAGAGTCCTGACTCCACGGAGCAAGGCTAAATATTTCTTTGAGAC
ACGGGACAGGCGTTCGGTGGCAAGAGCTTTGCTGTATATACTGTGCATGACAGACGACTA
TCTACAAGACCTCTTTTCACCACTTAACCCATCATAGCTTACTTTGCTCCCTTTTACAGG
AACCCCGCCAACGCGTCCATGAACGCATCGTGATTCTCCAGCATAGGCAAGTGACCCGCA
TTCGGAATGCTCTTGAAGGACGTGTTCGGAATGCCGAAGTTCTGCATCACTTCTGGCAGC
TTCCCATCGCCTTCGCCCGCGACTAGTAGTCCAGGCGTTTTGATGTTGGGGAGGTGAGAT
TTGAGATCGTAGTTGCACAGCGCGCCGGCATTCTGTTCGAAACCCGCGATGCTGGCTTGT
TGCACCATGGCGAGGACTTTGCTAAAGTTTGGCTTATCATGGTTCGGTTCGGTGAACCAC
CGCTTCGTCGTCACTTCCGCCAACTTGCCCATGCCTTCGCTTTTCGCGAGATCAATCCGT
TCGCCCCAGGCGGTGTTGTTGGCTGGCGACGCTGCCACGTTACAATCGCACGCTACGAAT
TTCTCGAGCATGTCTGCATGGCGGATGGCAAAGTTGATGGACGTCACACCGCCCATGCTG
ACACCGACGACGGCGTGGACTTTAGGGATGCGGAGACGTTGGAG
>MATOU-v1_1324335
CGCTATACATCTACACGCCATGTGTGCCCCCCTCACCCACCATATGCACAACCATCGTCC
CCTCTCTAATTTATGTACAAAAGAGCAGAGTGAAGAACCCCCCGCCCCGGTACAACCTTC
TCCTAACTTAAGATGGCTGGCGAGCCGGCCTTTCCAAATGCCATTCCCATGCACCTCGAT
GCGACTTTCGAGAAAAGAAAAGGACCCTCGATCCCGAAACGACGCTGCGTTGTAGCGGCC
GAAGCAGAGATGAGAGGGGGAGATAACGCCGCCAAACACCGTGCACCCAATTAGCATCAA
GAAAGCAAATCTTACATTGCGCACCGAGATTAGGGCAAGCAGACAAGGGAGAGTCGAAAG
AAGGGAGGGAGGAATCTAGCTATCATAGCCAGAATCGTCCTCATCATCCCGATCTTCCTT
CTTCGGCTTCTTCAGGTGCTCCCGCCACCGGTTGTTAGCCTCGGCCTCGTCCACATTGGG
GAAGACGAGGGAGAAGACATCCTGGTACCAGTCTACCGGCTTGCCTTCGATACCTTCCTT
AATGTTCTCAGGCAGTTCCAGCCAATCCGAAAGGTTGTCCTTGGGGAAGATAATCATAGT
CGCACCCGCTCTCCTCGCCGCGACGGTCTTTTCGCGCAGTCCGCCAATCCTGAGCACCTT
ACCCGTAACGGTCAATTCGCCCGTCATGGCGATGGTCGGGTTTAGAGGCTTGTCCAATGC
GAGCGAGAGTAACGATGTAGCCATGGTAATTCCAGCAGATGGACCGTCTTTCTGCACGGC
TCCCTCGGGACAGTGGAGGTGTATCCTCGCCTTCTCGAAGAACTTGTTTCCTGGGTACCT
CATCGCCATCAGGCCTTTGGCGAAGGAGTAGGCAATTTGCGTGCTCTCCTTCATCACTGC
CTTCAGATTACCGGTTCGCTCCAGACCTGGGCGGGAAGAGTAGGAGAGGGCATTTTCGAG
GATGGATTCAACGTAGAGCGCTGCGCCACCCATGGAAGTCCACGCTAGACCCATGGTGAC
ACCCGGTGGCGTGGTTTCGTAAAGTCGGTCGGCTGTGAAGATAGGCGGGCCGACATAGTC
TTTGAGGTTCTCGCGAGTGACTTGCACGTGTACGCTGTCTGGTACCTTCATGGCCACACG
AGGCTTCTCAGTCGTCTCGCGATCCATCTGTTCCTCTGGCGGAGTGTCCTTAACTTCAGT
GTCATCCTTCTTAGCTTCTTCCTGTGCTTCCTTGCCCTCTTCAGTCAAGGCCTTGTCTTC
AGAAAGCACGTCCTCGCCAAGGTCTTGGATGATGTTCAATGCGGATTTGCGGTATACCTT
TTCAATCTGCTTCTTCAGATTCCGCACGCCGGATTCGCGGCAGTCCGCACGCCGGATTCG
CGGCAGTACTTGTTGATCAGCTCCATGATGGCTTCCTTGTCCAAGTTCACGTCCACATCC
TTGAGACCGCTCATCTCCTTGGCTTGAGGTGCAAGGTAACGATCTGCGATAGCCATCTTC
TCGTCGCTGACGTAGCCACTGAGTTCGATCATCTCCATTCTGCCCATGT
>MATOU-v1_1324558
GAGTCCAAGCTCTTGTGCTATCATGCCACCCATGCTAATACCGACCACATGTACACTCCG
CTGGTCTTTCCAGCCCACATGGTCTAGCAATTCGACGATGTCTTTCGCCATTTCACTGGT
AGTATAGCGTAAGAGAGGTTTATCACTATTGCCCATTCCGCGATTATCGAAAACCAGACA
GGAATATTTGTCGCTGTCTGTGTGGCCAAAGTCTTTAGTCTGTCGCTGCCATGCTTTCAT
ATAGCCGCCAAGGCCCATGATCCACACGATCTTACTCGGTCCTTTGCCGTGCAGCTCGTA
AGCCAATTTGAAAGGACCGCCTCTTCCAGCTGCAACATCGATGAGTTCACGTTTATCGTA
GGGCAGATCCCAGTTGACGTGTTGAAATTCAGGGTGGTTTTGCACTTCTTCCGCAGACAG
TTGTTTACCGATCTGTTCTCGAACTTGATGATGGTGTTCTTGATTAAGGTCAGGTAGCCT
GCTGTAAAGTTGCGAGCCAAGGTTACGTATTGCGTCCATCGCGCCAAGAACAAAATGTCT
ACCTGGATATTTGCTATTATGATACCAGTTACCTTTGCTTGGTGCAGCGTCTAAGTGCCT
GCCCAGGTGGGTGAGGCCGCAGGCAGGAGAAGGCTTGGAAATTTGAGGTCACGTGCGGAT
GATGATGCATGCCAACACTTTCGCCCGAAGGCAGA
>MATOU-v1_1325719
ACATGGGGGCGACGATGCCGTATCTCAATCGCGACCAAGACTTGCAGCTCTACTATGAAG
TTCATGGTATTGGAACCCCCCTCATACTTTCTCATGGCTATTCTTCCACGTCCGAAATGT
GGCAGGGTCAAATCCGTAGTTTCATGGCAGCCGGGTATAAGCTTATCATTTGGGACATGC
GTGGGCACGGGCAAACCTCATACCCCGAAGACTTGACGCAGTATAGTGAGGCACATACGG
TGGCCGACATTGCCGCACTCCTGGACCATATTTGCGGACCAGGGAGCACAGCTATCGTTG
GCGGATTGAGCTTGGGCGGGTATATGAGCCTGGCATTCTACCGTCAACATCCGGAGCGAG
TGGACAAGCTCCTGATCATCGATACTGGCCCTGGTTTCAGAAGCGACAAAGCACGGAATC
AATGGAACGAAACGGCTTACATGACTGGCGGGCGCTTTGAGGAACAGGGGTTGGCAGCAT
TGCAAACGGGTGACGTATCTGCAGAACGCTCAAAAGCGTCTCATCGTAATACAAAGGGCC
TCGCACTTGCGGCAAAGGGAATGTTAGCTCAGCAAAACTCCGCAGTGATCGAGTCTCTGC
CGAGCATAGGCGTACCTGCACTTATCGTTGTGGGCAGTGAAGACAAGCCTTTCCTGGGAG
CTGCAGAATACATGGCGAAGAAGATACCACGAGCGGAACGAGTAATCATCCCAGGTGCTG
GACATGCAGCCAACATTGACCAGCCGGCTGCTTTCAATGAGGCAGTGCTGGGCTTTTTGA
CTAAAGGTCTGGAGTTTCTAAATACTGGAGTCAAACAGAAGCTATGATGCAACGAGCAAG
ATGCACCAGAGCGTCGTATCTATTTCTTTGCCCCTGGCAAGAGTACCCAACGCCTCACAA
ACGGGACAACGTTTCTGGTCGGACTTCGTGAGTATTGCAGCTCAACGACACCGGTAAATC
TCTAATTGAGACGGTCATTCTTCCGAATGTGACGTTGCAGCGTCAGCACTATCACGGTCC
CTTCGCAAAATTCCGATGTTCAGCGGTCCCTGCCTGAGCATCGCAAGCCAGTGTATGTCA
CATGAGAGCTGGTTCCTTCAAATAAACGTGCAGTGCTCCCTATGACAGACACGCTTTTCT
TGGGGATAGTGCCTTTGGCACCTCTTCGAAAGTCACACATCACTGCGTTCCAGTATCTAA
AATTAGTCTCACTTTTGGATTCGGGGTGTTTATTCCAACCGCATCCTTCGGGATTGAAGC
GGCGATGATGGAGGAGAACCTTCCGATAGCTCTTTGTTTTCGTCCTTAAAGGCGAAATAT
TGTAGCTGTGCCTGGTTTGCATGCTGCACCTGGCAGGGTTACCCCTGGGTCTGAAGTCCG
AATCACTCAGATTAGCATCCGATTCTGGAATCAGCTTTGGATCTTAACCAATTCATCGCT
GGAAAAACATATTTCCTAGAAGGCATCGGCAAGAATGATAAAGTCCAAGACAACCAT
>MATOU-v1_1325801
TGAATACCCAAGTGTTACTGAGATTAATAACACGCTGCGAGAAACGGCGTCGATTTTCTT
TCCTCCGCTCGAACAAGGCTTTTGCGGCTATGATCTGGTTCATGATGCTCGATAAGAAAT
AGTCTCAATTTCGACGCTCCTAATGTCTCTTCCTGTGGCCGTGCACAGGTCGACAGCCCA
TACTGAAGATTACATATACTACATCGATTCCATGGAAGAACTCTTGACGCGTATATCTCA
CTGCTCAGCGTTCTGCGCATACACAAAATTTGCACCAACGACCTCCAGCCCCATCTCATC
CGCCCACTCCCTCAGCCCTAAATCAGCCTTCTCGTATCCCCAGTGCTGTCTATCAGCGGG
TTTGATCAGAGATAATGCCTCCTTCGTCCCATTCGCGGGGGCTAACACGACGAAGACGTA
GCGGTGTTTGCCTGTTTTCGGCGGTGGGCCGGGTGGCTTGTAGGGCATAACGTCCTTCCA
GTGCGGTTGCTTCGTGACGAGATCGGTGTCGAGATGCCCGTTGTCGGCTTCCTCGTGCTT
CGGAGGCGCAGTGGCAATCCAGTGGCATACCTGCGCCCATTCCGGGTTCTCGCGACTAGG
GGCGTCGGGATCCGTGAGCGCGACTGTGAGCTGCGTTTCTTCCGGTTTCAGGTACGGGCT
GGTTTCGCTTGTGCCTTCACCATGGTCCAAGGCGGATAAGGTGGTCTTCGGTTGTTCCTG
TAGCTTGTCTGGGTCGAGCGTATTGCCAACATGGGCGGTCGCATGCTTCCAGGAGATGTC
GAGGGCGAGCTTGGGTTGGAAGCTGTCAAGTACGGTGGGGATGATTTCTGCTTCTTTTAA
TGAGGAAATGAGGTCGTGCTTGCCAATCAATGGCTGCTGGTCTTGTTGTTGAGCAAAGAC
AGCGGCCACGAAGGCCAGTGTCAGCAGTACTGGAAACATCCCAGAACTCGAGTGGGGATT
CAACGATCGCTCTATGTCACGAAGACTGCCTTTTGGCTTGCGAT
>MATOU-v1_1326506
TGGACAAGGAATTCATCTTTGCCGGCCGTGTAGACGACAAGCTTTGCTCTTGGGCTGCTA
TTCAAGCGCTCTTGGAGGCACAGGATGACACTGAGGAAAGTTCGATGATCAAGGTCGTCG
GCCTGTTTGACAATGAAGAAATTGGCTCCCTACTGCGCCAGGGTGCTAGAGGAAACTTCC
TGCCACAAACCATGGAGCGCACCGTCGGTGCCCTGGCAGACCACACGCCAACTTCTGATC
TCATTGGCAGAACATACGCCAACTCCTTCCTCGTCTCCTCGGATGTCATCCACGCTGTCA
ACCCGAACTTCCTGAACGCCTACCTTGAAAACCACGCCCCTCAACTCAACGTCGGCGTCG
TGGTGTCGGCCGATAGCAACGGCCACATGACCACCGATGCCGTCTCGACCGCCATCTTTC
AGCGCTGCGCGGACAAGGTCGGCGCGAAACTGCAGGTCTTCCAGATCAGGAATGATAGCC
GCGATGCCGTCTCGACCGCCATCTTCCAACGCTGCGCGGACAAGGTCGGCGCGAAACTGC
AGGTCTTCCAGATCAGGAATGATAGTCGCAGCGGTGGTACCGTTGGTCCCATGCTGAGCA
GCATGACTGGTATCAGAGCAATTGATGCTGGTATCCCACAATTGAGCATGCACTCGATCA
GGGCGACGACCGGGTCGAAGGACCCTGGTCTTGGTGTCCTCTGCTTCCGTGGCTTCCTCA
ATGGCTTCGAGGCTGTTGACAAGGAGTTCAGGTAGGCTAAGTGTTGATTTGATTGGCACG
AGCCCTGCCCAAGATTTAATAGCATGTTGATCGATTGGTACTAGCATGGTCTGCATAACA
CGAATATAATCAACGTTACGAAGGAAACATCATATATCCTCTTAACCATGAAAATATGCA
T
>MATOU-v1_1326507
TGGACAAGGAATTCATCTTTGCCGGCCGTGTAGACGACAAGCTTTGTTCTTGGGCTGCTA
TTCAAGCGCTCTTGGAGGCACAGGATGACACTGAGGAAAGCTCAATGATCAAGGTCGTCG
GCTTGTTTGACAATGAGGAAATCGGCTCCCTACTGCGCCAGGGTGCAAGAGGAAACTTCT
TGCCGCAAACCATGGAGCGCACCGTCGGGGCCCTGGCAGACCACACGCCCACTTCTGATC
TCATTGGCAGAACGTACGCCAACTCCTTCCTGGTCTCCTCGGATGTCATCCACGCTGTCA
ACCCGAACTTCCTAAATGCCTACCTCGAAAATCACGCCCCTCAACTCAACGTCGGCGTCG
TAGTGTCAGCCGATAGCAACGGCCACATGACCACCGATGCCGTCTCGACCGCCATCTTCC
AACGCTGCGCGGACAAGGTCGGCGCGAAACTGCAGGTCTTCCAGATCAGGAATGATAGTC
GCAGCGGTGGCACCGTGGGCCCCATGCTGAGCAGCATGACCGGTATCAGAGCAATTGATG
CTGGTATCCCACAGTTGAGCATGCATTCAATCAGGGCGACGACCGGGTCGAAGGACCCTG
GTCTTGGTGTCCTCTGCTTCCGTGGCTTCCTCAATGGCTTCGAGGCTGTTGACAAGGAGT
TCAGGTAGGCTAAGTGTTGATTTGATTGGCACGAGCCCTGCCCAAGATTTAATAGCATGT
TGATCGATTGGTACTAGCATGGTCTGCATAACACGAATATAATCAACGTTACGAAGGAAA
CATCATATATCCTCTTAACCATGAAAATATGCAT
>MATOU-v1_1326640
ACATGGGGGATCTTCAATGGTAAATACAGCATCACGACTGCTCAATTGGCGAAATGCCAA
GAGCGTCGGCATTCGTTTCTTCTGGGTATTCGGGACGGCCACGTTCGTTGTAGACAATGT
GGTCCAATGCACATCGGTAACGGGTGGCTCGATGGAGCCCACCCTTTCGCCTCTAGACAA
CACCACAGGACAGAAGGATTATGTGCTCTGGAACAAATGGGAGATCGAGTCCAAGATCAG
ACGTGGTGATATTGTCCTCTTTTCGCTTCCCGGCCGGCCGGATGATCACGGCACGAAGCG
TGTCATTGCGACCGAAGGAGATACGGTTATCTTAGACCCACGTCGACGACCGAAAGACGA
AGCCAGCGGCCGGGACCTGCCAGAGAGCACCGGATGGGATATGTACATGCGGCGTGTAGA
GATACCTCCGGGTCATGTGTGGGTGGAAGGAGACAATTGGAGAAAGACGCGTGACAGCAA
TTGGTATGGGCCGATTTCTAAGAGTCTGATACAAGGCAAAGCATCAGCGGTTGTCTGGCC
TTGGGATAGGAGTGGCTCGAAGCCATGGGAGAGCTTTACGAGCAAGACCAAGGTCATTCA
GGGACATCCTCGGGAAGAGCGGGAGAATGAGTGGAGGGTACTTGAAAGCATGGGACCAAA
CAAGCCCGTTTGAGAGGACGAAAGAAGACTTGGAAACTGTGAACGGATACAAGGTCTACT
TTGCGCTCGCCAAGGGTGAAGTTGTGGGATACTTAGACCGGCTGCAAACGGCTTGCATCC
CATCGTGGTCTTGAAGTGGGCGGCGCTGAAGACTTGCCGGAGACTTGCCTACAGCTGCCA
CACAGTGCCATTCACCATGCTCGGCCCATTCAGGTTGAGTTTCCTCCGCTCCTTGGGACA
CAGGCTCTGCATGTAAGCATCTGTGTCGCGCACCTGGACAGGATTCTGCGCCCTGGGAAC
CGCTTTCTTGGCCCCATTCTTGCGGCCGGTGCCAGCACAGAGATGTTGGAGGAGCATTCT
GTGGTCACGTGTGTATCAGGCCACTGTCAGAAGCCTGAAGAGTGGCACTCCGCCGCGGTT
GGTGCAGCATCACCTCACCTGCATCTTTCGTCAACCAAGATCACTCTTGGCCGGAAGCGA
CCAATAATCTGAGGATGGCCGTCTGAAAACTCCGCTCTAGACCGACAATGCAAGCGGCGC
ATCGTGCGGCAAGCCTACAACGCGCCCATCAGTGCTTAAACTTATGGTTTGGATACGGCT
TTCGTTGAATCCCAGGCTGAATTAGGAATCGTTACTCCGACCAAGACGTTTGTACTATTT
CGCAGTGATGCGATCTTGTCACGTGATCTGCTGGGTGCCGACTGGGGAGATGTTAAGTGC
ATGGGATAGCTTAGCCTTTGTTTTCTTGTTATGTCTTTGGACGGCAAAGAAAGGGTCTTC
TGATTCAAAAGAAAGGGAGAAAGCACCGGACGAAAGTATGCATGCGTCTGTTCCCAACTG
CGAAATGGCCAGTGTAACTTTGAAATCGGTTATCAATAATCAATCAAATCTAGAGAGCCT
CCTAATTTGCAATGATCT
>MATOU-v1_1326682
ACTGCTTATGTGAAGAAGACTGCTGCGCCGGGCAAGGCCGAAGACGGCAAGTGGTGGTGG
TTCAATGACGAAAAGGTTCAGGAGGTGGAGAGTGAGAAGATCGAGACGCTTGCTGGTGGT
GGTGAGAGCCACTCGGCGCTCATCCTGCTGTACAGGTCGGTGGAGCTGCCCACGATCGAG
GAGAACGGCACCAAGGCTTAAGGACGGAGGTGGCCGTGTGAGGATTACAAAAGGCGGCGT
CTGCGCTTTGTAAGTAGTGTCAGGCAGCATTAATCAAGGATCAAATACAGCACG
>MATOU-v1_1326697
CCTTGGCGAAACCAAAAGATCATCTGATATAGCTGTCTCGCCATCATGTCTACTTCCCAG
ACCACTCCCGGCGTTTACTTCTCACCTACAGGCAAAAAGACTTTCATTCCTCTTGAGAAC
AACCCATCAGTTTTCACTGATCTGATTCACCGCCTTGGTGTTTCGCCCCAGCTCTCTCTA
CACGATGTCTACAGCATTGATGATCCAGACCTCCTCGCAATGGTACCTAGGCCAGTGCAT
GCGCTGATCTTCATTTCGCCGGGCGACGTCTATCATCGCGTCCGTGCCAAAGACCCAGGA
TCGAAGGAGCTCTTTTACGACGAATGCGGCGAGAGCGAGA
>MATOU-v1_1327388
ACATGGGGAAAGACGAATTACTTTTTCACCTTGTGAGCTTTACCAGCGGGAGCTTGGGAG
CGGAGGCAGAATTGTCACGGCGGATTTAAGACTTGAGCAAGCCGAGGCACGTGTTGAAAT
CGCAGTCTCATTGGACCGCGCTTCTACCGCATGGTCGTACGCTTTACCTTGAGTACAATG
GCAACTGCCAACTCGTTGAAGCCATGGGCAGATCGACCGGCTCGACGCCTGCGCTTGGTA
GACTGCACGCTTATCGACCCAAAGGATGGCCAGCTCTATCAACATGTGACGATTGACATC
AAGGACAACTTAATACATCGGATGACGAAGCTGTCTGCTCAACCGGCACCTGCGGACGAA
TCCCTAGCATGGACCCAGGACGATATGCTTACGGTTGTGAATCTGGAGGGGAAATTCGTC
TGCCCGGGATTAATCGACTGTCACGTTCATCTAGCTACACCTCCCGGTGAGGAGGGGTTG
AAGGATACCATGAACCAAGATCCTACTACGTCCCTATTAAGACAGCCTTTCCTAGCCAAC
GAGATGCTCAAGCGGGGTTTCACATCACTACGAGACTGTGGTGGCGCGGGCTTGGCGCTG
AAGGAAGCGTTGGCCGAGGGCTTGCATCCTGGGCCTCGTCTATTTATCTCCGGGCATGGT
ATCTCACAAACTGGCGGCCATGGAGACATGCGTTCGTCCAAAGATGCCGAGTATGCGTGC
TGCGGTGGCAACACACGCGGTCTTGGCCGCATAGCAGACGGCGTAGAGCAATGTCTACAT
GCTGCACGGGAAGAAATCAGATCAGGATCGGACTTCATTAAGATTATGGTATCTGGCGGA
GTTGTATCTCCCACTGATCGACTCACAAACCTTCAGTACACCCCTGACGAGATTCGTGCT
TTCACGAAAGTTGCGTCAGACTCAGGCACGTATGTGACGGCTCATGCCTACACACCGCCG
GCCATCAGGAATGCAATTGAGAACGGCGTGAATGGTATTGAGCACGGCAACCTGATAGAT
GAACCAACAGCCCAGCTCATGGCCGAGCGAGGAGCCTTCCTCACCCCTACACTCATAACC
TATGCCACAATGGCTTCTAGAGAGTTCGGCTCATTCCTACCGCCATCGATCGCCGAAAAG
AACACTCAAGTCCTCAACGCCGGCTTGAGAAGCCTTCAGATCGCCGATCAAGCCGGCGTT
ACAATGTGTTACGGCACTGATCTCCTTGGGCCTTTACAGATTAAGCAGACTGGTGAATTT
GGTCTGAGGAAGCAGGCTGGCCTATCCTCGCTCAAGATCCTTCAGAGCGCCACCGTCAAT
GCTGCGCGGATGCTAAGGCAGGAAGACAAGCTGGGCCGCATCAAAGAAGGTTTCTTCGCA
GACCTACTCATCCTAAACGCCAATCCATTGGAGGATATCGAGGTCCTAGATCGTCAAGAT
AGACACCTGTTGGGCGTCATCAAGGACGGGAGGGTAATGGCGAGCAAATGGTCGAAATTG
CAGCCGGACGGTGGCGCACCAAAGAACATCGAGTGATTTTTAGGGTCGGTGGATGTAGAG
ATCTAGACAGTTCGAGATAACGAAATGGAGGCGCTATGCGTCTAGCAAAATGAGCTCGGC
GTTGTCAGAGAGGCACTTCTGACATATCTTGGGATGATAGAGGCTCAAAGACCGTATAAG
GTAGCTTCGGCAGCATCGGAAGAGCCTTGCAATATGCGTTCTTCCCACAAGCTACCACCT
CAGGCTGCTCGTGGCCTAGGCTACACGGCCGTTCGCAGCAGTGAATTACAGCTGTAGGCT
GCACAGATACGCCGATGGTTGACAGGTTCCGGGCTGCAGAGCATACCGTCATGGAGGATT
GAGCGGTAGAGAGGGGTCGGCATCCAGGTCCAAAGTATCAAGTCTCCAGATCTCCACATT
TCGCACTTCTTCTCTCGGAACCATAGTGATTTCTCTCCTGACCTCGAACGTGCCGTCTTC
CATCTCCACGTCCCCATGT
>MATOU-v1_1329837
CCACTTCAAGACCAGATTATTGTCGCGGTGGTGTGGTGGCGTGGAGAGTAACCGGAGTGG
GCGAGATTGTGCGCTTGGAGATTGCCTCCCGACCTTCCCCAGAGGCTCCACGTCTTTCAC
AGGATCCCGGCTCTTCACATCCCGAGCAGCGCCACTGTCCTGAGCGCCCGGCAAAATGAG
TGTCATTCTCTGTACCGCTGGATATGATCACACGATCAGGTTCTGGGAAGCACTAAGCGG
GATCTGTTCAAGAACCATTCCTCACCCGGACTCACAGGTCAACCGGCTGTGCATCTCACC
TGACAAGCGATACCTGGCAGCCGCTGGCCATCATACGGTCAAACTTTACGACATCAAATC
CACGAATCCAGCCGCAGTCCTTACGTTTGAGGGACACACGGGCAACATTACTGGTTTGCA
GTTTCATTGTGAGGGCAAATGGATGGTGACTAGTTCAGAAGATGGCACTGTCAAGATCTG
GGATACCCGCAGCGGCCACATACAGCGCAACTACTCACACGGCGTTCCAGTCAACGATGT
GGTCATCCATCCGAACCAAGGCGAGCTCATCTCCTGCGACCGAGGTGGTAACGTCCGAAT
ATGGGATCTAGGCGAGAACAAGTGCAGCCATCAGCTCGTTCCAGAGGAAGACAAAAGCGT
GGCCTCCGTCACCGTAGCAACTGATGGCTCGCTGCTTTGCGCGGCAGTCAGCAACAGCGT
CCATGGCGCCGTCTACGTATGGCGTCTCATCACAGTCCGGGATGTCACGAGCTTAGTCCC
GGTCACAAAGTTCAGAGCGCATGGGACGTACATCACGCGCGTCCTCTTGTCCCCCGACGT
ACGCCACCTCGCCACCTGCTCCGCAGACCACACCGCGCGCATTTGGGCTGTGGATCTCGA
AGGCGGCGCATCACAACCCTCGCACAACGCTCTAGACGACCCGTACCGGCAAGGATCCGA
CGAGCCACCGCAGGGCTTCGAGCTCGAGCAGGAGCTCGATGGCCATCAGCGATGGGTATG
GGATTGCGCGTTCAGTGCCGATTCGGCATATCTAGTGACTGCGTGTAGTGACCACTATGC
CAGGCTGTGGGAATTGCAGAGCAAGACTATTATCCGTCAGTATAACGGCCATCATCGTGG
CGCGGTGTGCGTGGCGTTGAACGACTATTCCGAGATTAGATGAAGAGGGCGACGTGTAGC
AGTCGCCTTCGCAGACGGCGTATGTCTTACCAAATTTTCCTACTGGTGTTCTGCCGGCGT
TCGGGTGTTGAAAGCATGAAGGGGTTCATGCTCGATGAACGATGGGCGGAAGGTGTCTAG
GTGTAGCAAAAGAGCGTGGCGCTAGGGAGCATTGATCCTACAGCTCAATACGATCGCAAA
GGTCTTATATATTCGCGCCCCGTGATGGGCACCGAGAATGCAATTGAATGTGAAGAGGAT
TACCCAACGACTGTGACGATTTTTGGGATATGGTAGGCTTTGAAACATTGTTTCCCCGTG
CGCCATGGGAAGTCAGAAGCTTGGCAGTACTTGAGTCTCCAGTGCATAATGCGCAAAGAC
ATACCG
>MATOU-v1_1330854
GAAATCGGTCAGATTTGCTGAGGAGGCTGGGAAGAAGGATGCGATGTTCGAAGGAGGGAA
GTCTTTTAGGGATACGGAGAGGAAGAAGGAAAATATCAGGCCCTTAACTATTCGCAAGCA
AGCTAGTGTGCGAGTTGGGGTTGATGAATGGGCTGCCAGGCATAACGGGGACTGATGAAT
GAAGTCCACGGTAGCTAACCAGCCAAGGTAAGCGGGGCGGGGACAGCGGGGCGTTCGCGG
GGCGCAAGTTCATTGACGGTCTTCTGCTTTCCATTATTGGCGCCGGCGCTTTTTGATTTA
TTGGAGACCGACAGAATCAATGATATCAGGGCTAGGCTGCTGGAAGGCGATGGGAAGGCG
GGGAGCTTTTCTTATGTATCATACCCACCCCTCATTCACTCGACACAGACACAGATTGAC
GAAGTATATACGAGTACGAGACAGGCGTTTTCTTTTGTGTTTCGTTACATCTTCCAGCGC
TTCGCTCCGGCCTTTTTCCACAGACCAAAACAATCAATTGCAGCGCTTTGACGATCATGG
CTTCGTCAGGTATTGAGGGAGACAAGTCTTTAGGGCCAGTGTACTTCTGGCGTGAGTTCG
AGGAGCCCTATGGCTTCATGTCTCAGTGGTATGAGTGCGCATTTGAAGTCGATGGCGTGA
CCTACCTCACATCTGAAATGTGGATGATGATCATGAAGGCCAAGCTCTTCGGCGACGAAG
AGACCGCAAAAAAGATGATGGAAACTACTGTGCCCGCTGAGCACCAGGCTCTTGGACGGC
AGGCGAAAGGATTCAACAGACCCAAATGGGACGAACACAAAAGCCGGATTGTGGAAGAAG
GCAATTACCACAAGTTCACAAAGGCAAAGGGAGGCCCTGAGACAATGATGCGGATGCTGT
TAGACACGGGTGACCGCGAGCTTGTTGAGGCAAGCCCAACAGACCGTATTTGGGGAGTAG
GATTTGGTGCGGCCAATGCAGGTGAGAACCGAGAGCAATGGGGCGAGAACCGTCTAGGGA
AGGCTATGATGGCGGTGAGGGATCGACTGAGGGCCGAAGGGCAGCGGTAAAGAAGGGTGT
CTTGTACACGCCACCAAATGCTATAGGGCATTAATTGACCTATGCTGGCCAGCCGGCCAT
GTCACAAGTACTATCCTCTCAACGCCCTGGCTCCTCGCTCAAATTCAATAATCCAGCAAT
CTTGCTCTATTCCGGCTCATCTCATTCTCGTTGTAATACCACAGTCAAAGCCATGAATAT
CAGCATGGCGGTCTTGAGCCACGGATACTCACTCAAGAGGATCGTGACGTAGCCCACAAA
GGGTATGTAGCCAATAACGCTACCGATGACATCCTTCTGCCTGTCAAGGTAGCTCTGGCC
GCGCGCATATAGCTCTGTGTCGTCTGCGGCATTGTTGTCGCCCTTGGTGAGCAAAGAGAG
GGGAGACTCGCCTCCACCAAACCTTCTAATCACTCGGTGTACGATGGGGATATCCTTCCC
CCTGACGTTGTATACAACGACCTCGCCCACCTGCGTCTCTTGTCCTCTGTTCCACAAGAA
CAGCAGATCTCCTCTTTGGAATGCGGGTTCCATGCTGCCTGACAATACCACCACAATCGG
AGACGAGGAATC
>MATOU-v1_1330932
GTATCACCAGAGTAATAGCAAATTCCTCTCAAACGCCCGACCATGCTTTGATGGTACTCA
GACTATGGTAAGAAATCCGGCAATGAAGCTTATGGCCAGGATAGTGATGGGAGACCATGT
CAACGATGGTACGGCCATTGGCGGTGCGGCGTCAGTTGTGGGACTAGGCGTGCCTGTCGC
GGTATAAACACCCGTGAGACCCGTCGCAGAATCCGACACTATCACTCCGCTCGAGCTGGA
GTTTTCCCCATCGCTATCGCCATTGTCGCCACTGTCATTGTCGCTTCCGCTGTCCGCCGA
GCTTGGACGACTGCTCATTGGAGACCCAGGCATGCCGGCCGCCACACTTGAGCTTGGCAA
AGAGATTGAGTTCTCGTCCCTGTAGAAGATGCCATATGAAACAACACCTTCACCTTGCTG
CATCGCTTGAATGTCTTCATTGGAGCACGTCCCATTAATACTGCGTATCCAACACGTAGG
ACTTGGTGTGTCAGATGGAGCAGAGTTCGTCCGGGTGGAATTCGCTGGGCCTGTAGTGCC
AAAGGTGGAGAGATCGACACCGTCACCAGTCGATATGTCTACTCCTTGAATAATACGGGT
GAAGACAGTGAAAGCAGTCTCAGGCTGATAGAAGGGAACAAAGTGCCCAGAGTCGTAAAT
TCTGCTGAAGGAGAGATTTCCGTACTGTCTCACCGCGCCACCAACGAAAGAGCTGTTCAC
AACGATCTCGGCATAACCAGCTGCTGGAAAGGCAGACGAATAGCACGCCGGGGCTGCTGG
TGTCGCGCTGGCGATGGCAGCCACAGGATCCGCAGCGCTAGGAAGCGTACAATTATTGGC
TCGGTCAGCAACAGCAAGAGATATTGCCTGACCTCCAACCCAGTTGCAGATATAGTCAGC
GTCGCCATATATCAATGCGACACGAATTCCTTGATTCAGAAGGTATGCCAAATCATCGAC
TTGCCCTCCCCGGATGGTGTCGCCAGTCGAAATGAAGGCGCGCTGAACGTAGGGTGAGCT
CTCTGTGTAGTTGATTTTGGCGCCAATGGCAGCAAGGACGCTGGCATTGTTGAGGTATTC
TTGGTATGCCGCTGGAGGATCTGGGCTTGGCAAGTGTTGTCGGATATCATACGGATCATA
TCCGTTGGCGTAGTACGCTGCTGTGACATTCTGGCACCAGATCTGGGCATCCTCGCATAG
CTGGTTGGTAGCGGCAACGTCGCCATAACCCTCTGGGTCGGTCGCGTTCATTGCAGCCCG
GCAACTTTTGATGCGGTCTAAACACTGACCGGGGTTGTCAAACCACCCGAGTGAATTGAG
TTGATCCGTCTGCGAGATGGCTTGAATGCCATAGGTGTTGTTGTACGCAAAGTCCGGATA
CGTCCCAAATTGAATTGCATCGTCGACCATTCCATTTATTATTCCCACGCTCTCCAGCTT
GATCGCCAACGTGCTATTGGCTGGCAGTGTGCCATTTGCACGCAGGTCATTCTGCTGATC
AAAGTACCGCGCAAAGACTGGACCATACTTGCCGCCATAGGACTCTGCAAAGAGGTTGAC
GCCCGCTTCATCGGCAGTGAACAGGTTCGAAGTCACGTTGACACGCCGAGCCGGGTTGTA
CTGCGGAAAAGCAGCGAGCCATGTCTGCAAGAAATGCCATGTTGCGGCAGCGGCAATATC
GGTGGTGTTTGCGGTCGTGTTCGGGCTTGTAGAGCTGAAAGTTCCCTCTTGGTACAGGAA
ATCCGGCAAATCGCCTTTCCCTTCTGCGGATGGCTCAGATATCTGATCTCGAAGCAGATC
GAGCGAGCCATTCATCGCAACATCGTAGGAGAAACCGACTTCATTCGGCTGGTCAATGAA
TAGCAGGTTGCTGCTGCGGTCCCATCCCCACATTCGCAGCTGTGTCCCGTATCCTCCATC
ATTGGTTTGCAACACCTCGCAAGGCCCCACCTCATTGAACATGCCCACCATGCTGCTCGA
TCCTGGCCCGCCATTGAGCCATATCGTCAGTGGTGCCGCCTCAGGCACCTGCCTTGCCTC
TACGAACCAGAA
>MATOU-v1_1331137
GAGAGACATGGGATGTTCAACTTTCAAGATAGCTCTCTTCGGGATCCAATAATTGCCGCG
GCGGTGTGGTGGCGTGGGTGGTAACCGGAGCAGGCGTGATTGTGAGCTTGAAGGCTGCCT
CTCGACCTTCCTCAAGGGATCCGAATCTTCCACAGGTCCCCACCTCTTGATATTCCGAGC
CGCGCTACTGTCGTGAGCAGCTGGCAAAATGAGTGTCATTCTCTGTACCGCTGGATATGA
TCACACGATCAGGTTCTGGGAGGCACTAAGCGGGATATGTTCGAGGACTATTCCTCACCC
AGACTCACAGGTCAACCGGCTGTGCATCTCACCCGACAAGCGGTACCTTGCGGCCGCCGG
CCATCACACGGTCAAACTCTACGATATCAAATCCACGAACCCAGCCGCAGTCCTTACATT
TGAGGGACACACAGGCAATATTACCGGTTTGCAGTTTCACTGCGAGGGCAAATGGATGGT
GACTAGCTCAGAAGATGGCACTGTCAAAATTTGGGACACCCGCAGTGGCCATATACAGCG
CAACTACTCACACGGCGTTCCAGTCAACGACGTAGTCATCCACCCCAACCAAGGCGAGCT
CATCTCCTGCGACCGAGGTGGCAACGTCCGAATATGGGACCTAGGCGAGAACAAGTGCAG
CCATCAGCTCGTACCGGAGGAAGACAAAAGCGTAGCTTCCGTCACCGTAGCAACGGACGG
CTCGCTGCTCTGCGCGGCAGTCAGTAACAGCGTCCACGGCGCCGTCTACGTATGGCGCCT
CATCACAGTCCGGGATGTCACAAGTTTAGTCCCCGTCACAAAGTTCAGAGCGCATGGGAC
TTACATTACCCGCGTCCTCCTGTCCCCCGACGTCCGCCACCTCGCCACCTGCTCCGCAGA
CCACACCGCGCGCATCTGGGCCGTAGACCTCGAAGGCGGCTCCTCACAACCCTCTCACAA
CGCCCTAGATGACCCGTACCGGCAAGGCTCCGACGAACCACCGCAGGGCTTCGAGCTCGA
GCAGGAGCTTGACGGCCATCAGCGATGGGTATGGGATTGCGCTTTTAGTGCCGATTCCGC
GTATCTGGTAACCGCGTGTAGCGATCACTATGCCAGGCTGTGGGAACTGCAGAGTAAGAC
TATTATCCGGCAGTATAACGGCCATCACCGTGGCGCGGTGTGTGTGGCGTTGAACGACTA
CTCTGAGATTAGATGAAAGAGGGCGGCGACGTAAAGAGGTCAAAGACGGCGCATAGTTTC
CCCAATTTTCCCTACTGGTCGTTGGGCCGGCGTTCGGGCGTTGTAAGCATGAGGGGACCC
ATGATCGGCGGACCATGGGCGGAAAGGGGTATGGTAGAGCAAATGAGCGTGGCGCTAGGG
AGCATTAATCCTGCAGCAGAGTATGATCTCAAAGGTCTTATATACTTGCGCCTATGATGG
GCACTGAGAACGCAGTTGAAAACTAAGGTTTGCCCAACGACTGTGGTAACTTTTGGGATA
TGGTAGACTTTGAAACATGTTCTCCCCCTTG
>MATOU-v1_1332198
GCACGCACGGAAGGCGAAACCACCGAAGCCACGAGATCGAGAGCTTGAGCTCACCACTGG
CAGCCGCCTACCTACCTACCTACCTCCATCGGGAAGGAAGGTCTCAAGGGAGTCGCGATT
TGATTAGGGAGCATCGAGTGCAGTCACAGCGGCAGTAGAGTCAGCGGAAATGGATCGGTT
ATCAAGGATGTTGGCCGCTGCCCAGGGTATGGGTGGTGGCGGCGGCGGTGGTCCCCAGCA
GGACACCAACGTACTCGACAACGCCGAAACCGTCTACATCTCTTCACTAGCATTGCTCAA
GATGCTGAGACACGGAAGAGCAGGTGTACCGATGGAAGTTATGGGTCTCATGTTGGGAGA
ATTCGTAGATGACTACACAGTCCGAGTCGTGGACGTCTTCGCCATGCCTCAATCAGGTAC
CGGTGTATCAGTCGAGGCGGTGGACCCCGTATTCCAGACCAAGATGATGGACATGCTACG
GCAGACCGGCAGACCCGAAACCGTCGTAGGCTGGTACCACTCGCACCCGGGTTTCGGCTG
CTGGCTTTCCTCCGTCGACATCAACACGCAACAATCCTTCGAGCAGCTCACCCCACGCGC
CGTCGCCGTGGTCGTCGACCCGATCCAATCCGTCAAGGGCAAAGTCGTCATCGACGCCTT
CCGGCTCATCAACCCGCAAACGCTCATGCTCGGCCAAGAACCCCGCCAGACCACCAGCAA
CGTCGGCCACCTCAACAAACCCAGCATCCAAGCCCTGATCCACGGCCTCAACCGCCACTA
CTACAGCATCGGCATCGGCTACCGCAAATCCGCCCTGGAGGAAGGCATGCTCATGAATCT
GCACAAGACGGTCTGGACGGAGGCCCTAACGATGCCGGACTTCGCGACCGAGGGCACCAA
GAACCAAGCCAGTCTCGAGAAACTCGTCTCCCTCGCCGAAGGCTACGAGAAGCGCGTGCG
GGAGGAAGGCGAGCTGACCAAGGACCAACTCCGCACGCGCTACGTCGGCAAAGTCGACCC
TAAGAAGCATATCGAGCAGGTCGGCCAGGACCTGATCGAGGACAATATCGTCGCCGTCAG
TCGGCAGATGATCGATAAGGAGGCTTCGGTGCCGTCGCACTATGAAGGGGGCGGGAAAGG
AGCTGGTGGGGTAAGTGTGGAGAACGCGATGAGTATTTTGAATAAGCGGCAGGCGAACGG
TGGTGGTAGTGGGCATAGTCATGGCAACAAGATGGAGGTCGATGGCGACGCCGAGGAGGA
TTTGTAGGATAGTCGCTCCTCGACTGTTGTTTCTTCGTCGCCGGAGGAGGAGGACCAAGG
GGGAGGAGCAGAAGAAGAAGAAGGGAGTCCGGTGGTGGGGTCTGTGGACTGGCAGCTTTT
GATCGAAGAGGGGTGGTTCTTGATTTGATGCagagcagcgagagggagagagcgagaggg
agagaTGCAAAGAAACCGGCCACGTGGGTGCTTCGTGGCACCGCTTTGTCTCATCTTTCG
AATCGGCGAGGCGGTTGGTTCTGTGAGGAAAGGAGAACAGCCGAGAGGGGGATTTCTCTC
TCCTTCTCTCTTTGTACAACTATCCACCCGTAATTTCTTTCTACAAAGTTAGAGACAATT
ATGCTTGACACGAGAAAA
>MATOU-v1_1332248
GCAGGCGCAATATCCGGCGCCGTCTTCACCGAAGCGATGCGCCGCACCCCCTCCTACACC
ACCGAGAAGCAACTCTGGGCAGATCTGGCGTATGGCTTCAAGTCCCAAGGTTTAGACACT
GAAGCTTACGTTCCTGTCATCGCGGGCGGACAGAACGCCCTGAGCATACACTACGTCCGC
AACGATGACCGCTTGCACGAAGGCGACATGGTCCTTGTCGACGCGGGAGGAGAATACGGG
TACCCGCGGACAGATAAGCTGAAGGAGAACCAATGCATCACGATCGAACCTGGCGTATAT
GTCCCGGATGATGAGCGCTGGCCGAAGCATTTCCGTGGGATGGGGATGAGGACCGAAGAC
TCGGTGCGGATAGGGAAGGAGAAGGTGGAAGTTCTCACTGATACAGCTGCCAAGACTGCT
GATGAGATAGAAGAGTTGAAGGGGAGATAATACTATGTTCCCTTGACTCGTATA
>MATOU-v1_1332568
CATTATATCTCCAGAGCTGCTCTGTCTGGCACGAGGATCAATCTACGTCAAGTCAGCCGG
GAATCTGAGGCCATCTACGATTTTATCCTCACTCTGCACAAAAGCTGCAATGGCGATTGG
AAGAAGCTTGGCTCGTCTGCCGGTGTATCTGAGGAAGATATAAAGCATTGGTTGGATTAT
TCCGCCCAATTCATCGGCAATACCGGCAACTACAAGTCGTTATTCCGCCCAATTCATCGG
CAATACCGGCAACTACAAGTCGTTTGGCGACAGCAAGTTCATCCCCAGGATCCCTCAGGA
TAAGGTGGCGGCTCTTGCGAAGACCAACCCAGAAGCCGAGAAACTGTACAACACGTTCAA
GGATGATTTGTACGAATCCAAGGAGCCCGCCCGGATGCACCTAGGCTACCCGGACAAGGG
CCACGTGTCGACTTACTACCCAGATTCCCAGACATCACGACGGATGAGATCGAGTATACC
GCCAATCTGCTCAAGGAGAAGGGTCTGATGCCTGAGAACACCCGCATGCGTAAGACACCA
TCTGGCGACTACGAGGTCCTAGTTGCTTCCGCCGTGACAGAGCCACCCACCCGTGATATC
AAGGACACATGGTTCTCACTCGACGGTCCATACAAGGGCAAGAGTCTCCGTCTAGTGTTC
GGTGACCACCAAGTCGAAATGGCGAAGATCGCCCGTAACCTGACCGAGGCGAAAAAGTAC
GCCCTAAACGAGAACGAAGACCAGATGCAAGCCGAGTACATCAAGGCCTTCCACGACGGC
TCCATGTACGCCCACAAGGACTCACAGCGACACTGGATCAAGGACAAGGGCCCCACGGTC
GAATGCAACATCGGCTTCATCGAGACCTACCGCGACCCGCACGGGATTCGTGGCGAATGG
GAAGGCTTCGCAGCAATGATCAACAAGGAACGCACCCGAGCGTTCGGCGAGCTCGTGCGC
TCCGCCCCCGCCCAGATCCCCAAACTCCCCTGGCCGGCGGCGTTCGAGAAGGACAAGTTC
CTAGCGCCCGACTTCACCAGCCTCGAGGTCCTCACCTTCGCCGGCTCCGGCATCCCCGCG
GGCATCAACATCCCCAACTACGACGACATCCGGCAGAACGAAGGGTTCAAGAACGTCTCC
CTCGGCAACGTCCTCTCGGCCGCCGCCCCCAAGGAACCCATCCCCTTCATCCGCGACGAG
GACCAGGACGTCTTCGATGCCTGCAAGGATCCCGCTTTCGAGGTCCAGGTCGGTCTGCAT
GAGCTGTTGGGCCACGGGTGTGGGAAGTTGCTCCAGGAGACGGAGACGGGGAAGTTCAAC
TTCGATGTCGAGAACCCCCCGCTGAACCCCGTGACGGGCCAGAAGGTCTCATCGTGGTAT
AAACCCGGGGAGACGTGGGGTAGCGTCTTTGGGGGGATGGGCCCCTCGTATGAGGAGTGT
CGCGCCGAGTCCGTGGCTATGTCGTTGTGTCCTGATTACAGTATCCTGAAGATTTTCGGG
TTTGGGGATGGGTCAGAGGATATCAATGGCAAGGCGGGTGATGTGCTTTATATCTGCTAC
CTGAGCATGGCGCGCGCCGGCATCGCCGCCCTGCAATTCTGGGATCCCAACTCCCGCAAG
TGGGGACAGGCACATATGCAAGCCCGATTCGCAATCATGCAAGTCTTCCTCCGCGCCGGC
GGGGACTTCTGCACCCTCACCCACTCCAATCCGAACGACCTCTCCGACCTCCGCATCACG
CTCGACCGCACCAAAATCCCCACCCATGGCAAACCCGCCGTCGACGCCTTCCTCCAGAAA
CTGCACGTCTTCAAAGCGACGGCGGATCTGGCGGCCGCGAAGCAGTTCTACGAGGATTAT
ACGCACGTGGATGAGTGGTTCGCGCAGAAGGTCCGGCCGGAAGTGATTCGGCAGGCGAAG
CCGCGGAAGGTGTTTGTGCAGGCGAATACGTTCCTGCAGGAGGACGGGGAAGGGGTGGAG
TTGAGGGAGTATGAAGCTAGTCCTGAGGGGATGATTCAGAGTTTTGTGGAGAGGGAGTAT
ATTTAGATGCTGAGAGATGAAAATTCGGTCGTGGCAAAAGGGGAAATGTAAAGAAACCCC
CCAAAGAAATCTTCCCGCCCCGGTTGTTCTGACTCCTCATGTGGAACACCATCGTCCCTT
TGCCTCGTAGACAAACTAGATTTATCACAAGGAGAAGGGAGGAAAAAGAGAA
>MATOU-v1_1332569
CATTATATCTCCAGAGCTGCTCTGTCTGGCACGAGGATCAATCTACGTCAAGTCAGCCGG
GAGTCGGAGGCAATCTACGACTTTATCCTCACTCTGCACAAAAGTTGCAATGGCGATTGG
AAGAAGCTTGGCTCGTCTGCCGGTGTATCTGAGCAAGATGTGAAGCATTGGTTGGATTAT
TCCGCCCAGTTCATTGGCAATACCGGCAACTACAAGTCCTTTGGCGACAGCAAGTTCTTC
CCCAGGATCCCTCAGGATAAGGTGGCGGCTCTTGCGAAGACTAACCCAGAAGCCGAGAAA
CTGTACAACACGTTCAAGGATGATTTGTACGAATCCAAGAACCCCGCCCGGATGCACCTA
GGCTACCCGGACAAGGGCCACGTGTCGACTTACTACCCAGATTCGCCTGATATCACGACG
GATGAGATCGAGTATACGGCCAATCTGCTGAAGGAGAAGGGCCTTATGCCTGAGAACACC
CGCATGCGTAAGACACCATCTGGCGACTACGAGGTCCTAGTTGCTTCCGCCGTGACAGAG
CCACCCACCCGTGATATCAAGGACACATGGTTCTCACTCGACGGTCCATACAAGGGCAAG
AGTCTCCGTCTAGTGTTCGGTGACCACCAAGTCGAAATGGCGAAGATCGCCCGTAACCTG
ACCGAGGCGAAAAAGTACGCCCTAAACGAGAACGAAGACCAGATGCAAGCCGAGTACATC
AAGGCCTTCCACGACGGCTCCATGTACGCCCACAAGGACTCACAGCGACACTGGATCAAG
GACAAGGGCCCCACGGTCGAATGCAACATCGGCTTCATCGAGACCTACCGCGACCCGCAC
GGGATTCGTGGCGAATGGGAAGGCTTCGCAGCAATGATCAACAAGGAACGCACCCGAGCG
TTCGGCGAGCTCGTGCGCTCCGCCCCCGCCCAGATCCCCAAACTCCCCTGGCCGGCGGCG
TTCGAGAAGGACAAGTTCCTAGCGCCCGACTTCACCAGCCTCGAGGTCCTCACCTTCGCC
GGCTCCGGCATCCCCGCGGGCATCAACATCCCCAACTACGACGACATCCGGCAGAACGAA
GGGTTCAAGAACGTCTCCCTCGGCAACGTCCTCTCGGCCGCCGCCCCCAAGGAACCCATC
CCCTTCATCCGCGACGAGGACCAGGACGTCTTCGATGCCTGCAAGGATCCCGCTTTCGAG
GTCCAGGTCGGTCTGCATGAGCTGTTGGGCCACGGGTGTGGGAAGTTGCTCCAGGAGACG
GAGACGGGGAAGTTCAACTTCGATGTCGAGAACCCCCCGCTGAACCCCGTGACGGGCCAG
AAGGTCTCATCGTGGTATAAACCCGGGGAGACGTGGGGTAGCGTCTTTGGGGGGATGGGC
CCCTCGTATGAGGAGTGTCGCGCCGAGTCCGTGGCTATGTCGTTGTGTCCTGATTACAGT
ATCCTGAAGATTTTCGGGTTTGGGGATGGGTCAGAGGATATCAATGGCAAGGCGGGTGAT
GTGCTTTATATCTGCTACCTGAGCATGGCGCGCGCCGGCATCGCCGCCCTGCAATTCTGG
GATCCCAACTCCCGCAAGTGGGGACAGGCACATATGCAAGCCCGATTCGCAATCATGCAA
GTCTTCCTCCGCGCGGGCGGGGACTTCTGCGCCCTCACGCACTCCAACCCGAACGACCTG
TCCGACCTCCGCATCACCCTCGACCGCAGCAAAATCCCCACCCACGGCAAACCCGCCGTC
GACGCCTTCCTCCAGAAACTGCACGTCTTCAAAGCGACGGCGGATCTCGCCGCCGCGAAG
CAGTTCTACGAGGATTATACGCATGTGGATGAGTGGTTCGCGCAGAAGGTCCGGCCCGAA
GTGATTCGGCAGGCGAAGCCGAGGAAGGTGTTTGTGCAGGCGAATACGTTCCTGAAGGGG
GATGATGGGGAAGGGGTGGAGTTGAGGGAGTATGAGGCCAGTCCCGAGGGGATGATTCAG
AGTTTTGTGGAGAGGGAGTATATTTAGATGCTCATCAGAGTTAACATTCTGTCGTGGCAA
GGGGGAGATGGTTTGTTTTTcccccccGCCTGGTGAGCTAACATGGGACTACGGACCAGT
TCGAGACGCATTCGGGATTGTGGGAAAGGCGGATGTGGAGACTTGCGTGCCCTGAGGACA
ACGGGGAAAAGATATATGAAAATAAACCTCAAAGAAATCTTCCGCCCCTGTTCTGACTCC
TCATTTGGAACACCATCGTCCCTTTGCCTC
>MATOU-v1_1332570
AGAACAGTAAGCTCAGTGACGATCACAATGGATGACTTGGCATTGAAGCAATACCTGGCG
GATAGCCCGCCGACAGTTGTGAATCTGGCCATCAAACCACACTTTGAGGCATTGAACGAC
CGCGAGAAGAAGTACGCCCACTATATCTCTAGAGCTGCTCTTTCTGGTACTAGAATCAAT
CTACGTCAAGTCAGCCGGGAGTCTGAGGCAATCTACGACTTTATCCTCACTTTGCACAAA
AGCTGCAATGGCGATTGGAAGAAGCTTGGCTCGTCTGCCGGTGTGTCTGAGGAGGATGTG
AAGCACTGGCTAGATTACTCTGCCCAGTTCATTGGCAACACCGGCAACTACAAGTCATTC
GGCGACAGCAAGTTCATTCCCAGGATCCCTCAGGATAAGGTGGCGGCTCTCGCGAAGACC
CATCCGGAGGCGGAGAAATTGTACAACACGTTCAAGGATGATTTGTACGAATCCAAGGAT
CCTGCGCGGATGCACCTTGGCTACCCGGATAAGGGCCACGTGTCGACTTACTACCCAGAT
TCGCCTGATATCACGACGGAAGAGATCGAGTATACGGCCAACCTGCTCAAGGAGAAGGGT
CTCATGCCTGAGAACACCCGCATGCGTAAGACAGCATCCGGCGACTACGAAGTCCTAGTT
GCCTCCGCCGTAACGGAGCCACCCACACGTGACATCAAGGACACATGGTTCTCACTCGAC
GGCCCATACAAGGGCAAGAGTCTCCGCCTAGTGTTCGGCGACCACCAAGTTGAAATGGCG
AAGATCGCTCGTAACCTGACGGAAGCGAAGAAATACGCCCTCAACGAGAACGAGGACCAG
ATGCAAGCCGAGTACATCAAAGCCTTCCACGACGGCTCCATGTACGCACACAAGGACTCC
CAACGACACTGGATCAAGGACAAGGGACCCACAGTCGAATGCAACATCGGCTTCATCGAA
ACCTACCGCGACCCGCACGGGATCCGGGGCGAATGGGAAGGCTTCGCAGCCATGATCAAC
AAAGAACGGACCCGAGCGTTCGGCGAACTCGTGCGCTCCGCCCCGGCCCAGATCCCCAAA
CTCCCCTGGCCAGCGGCGTTCGAGAAGGACAAGTTCCTCGCGCCGGACTTCACCAGCCTC
GAAGTCCTCACCTTCGCCGGCTCCGGCATCCCCGCCGGCATCAACATCCCCAACTACGAC
GACATCCGGCAGAACGAAGGGTTCAAGAACGTGTCCCTCGGCAACGTCCTCTCGGCCGCC
GCCCCGAAGGAACCTATCCCTTTCATCCGCCCCGAGGACCAGGACGTCTACGATGCCTGC
AAGGATCCTGCCTTCGAGGTCCAGGTCGGTTTGCATGAGCTGCTAGGCCATGGGTGTGGG
AAGTTGCTCCAGGAGACGGAACCGGGGAAGTTCAACTTCGATGTCGAGAATCCCCCCGTG
AACCCCGTGACGGGCCAGAAGGTCGCGTCGTGGTATAAACCGGGAGAGACGTGGGGTAGT
GTCTTTGGCGGGATGGGCCCCTCGTATGAGGAGTGTCGCGCCGAGTCCGTGGCGATGTCG
TTGTGTCCTGATTACAGTATCCTGAAGATTTTCGGGTTTGGGGATGGATCAGAGGACATC
AACGGTAAGGCGGGAGATGTGCTCTACATCTGCTACCTAAGCATGGCGCGCGCTGGTATC
GCCGCCCTGCAATTCTGGGATCCCAACTCCCGCAAATGGGGCCAGGCGCATATGCAAGCC
CGTTTCGCAATCATGCAAGTCTTCCTCCGCGCGGGCGGGGACTTCTGCACCCTGACCTCA
TCCCAACCCGACCTCTCCGACCTAGTCATCACCCTCGACCGCAGCAAAATCCCGACCCAC
GGCAAACCCGCCGTGGACGCCTTCCTGCAGAAACTGCACGTTTTCAAAGCGACGGCGGAT
CTGGCTTCCGCGAAGCAGTTCTACGACGACTATACGCATGTGGATGAGTGGTTCGCGCAG
AAAGTCCGGCCGGAGGTTATCAGGCAGGCGAAGCCGCGGAAGGTGTTTGTGCAGGGGAAT
ACGTTCTTGAAGGAGGATGGAGAGGGGGTGGAGTTGAGGGAGTATGAGGCTAGCCCGGAG
GGGATGATTCAGAGTTTTGTGGAGAGGGAGTATATTTAGATTTTTTCCCTGCTCGGAGGT
GAGGGGTATTTGACgggggggAAGTTTGATGCGGAGGAGCTAGGGAAGGACGACCAGCCA
GTTCGAGACGCTTTTGTGATTGTAGGGGAGGCGGTCGAAAGACTTCCTTTGCCCCTCCCT
cccccccGGGAGAGAAAGAAAGAATATACATGAACAGGACTCCCAAGAACCTTCTTCTCT
CCAA
>MATOU-v1_1332748
ATGTGAACTAGACCTCTTAGGCTGCGGTAAGTGACTCGCCGTACTTCTTCCTACCTCAAC
TCTCGTCCTCCCGTCTGTCCCCTCCACCACCTCCTTTGCATCTCCTACCTCCAACGGCCA
AAATGGAAGGTGGATTCGGTATGCTCAAGTTCATTGCGCCGCAAATCCCATCGCTTACGA
GCACGGCGATATGGCATACTCTTGGAATGACGCAGACGTCCTCCAAATGGGATCTTCGGA
CTGCGATGACCGTGCAGGTGTTGCGACACCTCATGAGCCCGGATAACGGCCGAGAGCCAT
CTCCCATTGGCAAGGTGCAAGCGACCACGCTCAAGGATCCAGGTGTGAAAGGCAAGACGT
GGGTTGCGAGAGCTACCGTGAAGGCGCCTGGGCCGCAAGAGGAGGACCTGAGGGAGACGG
TGTTCAAGGCTATCGATGACATGAAGGACGGTGAGGTGAGCTACGTCAAGCCCGAGCTTG
TGGACACGGAAGTGGAGTGGACGGGTTACAGGCCCGGCGCGACTAAAGATGAGCCCCTGC
CGAGTATTAGCGAGGAAGAGAAGTACAAGCAGATGCTTGCCGAGCCGACGAGAAAGAGCG
ATACCGCGATTCTATACTTCCATGGCGGTGCATACTACTTGTGCGATCCCTCGACGCACC
GACAGCTCTGCAGCAAGCTGGCCAAAGAGACCGGCGGCGTAGTCTGCAGCGTCCGGTATC
GATTAGCGCCCCAAGCCGCGTTCCCTTCACAGCTTCTGGACGGCCTGATGATGTACCTCT
CGCTGCTCTACCCACCTCCTGGCTCCATGCACGAAGCCATACCAGCGAAGAACATTGTAC
TAGGGGGCGATTCTGCAGGCGGGAACCTCGCATTTGCCCTCCTACAGCTCCTCCTGCAAC
TCCACCGCACAAGCAGCAATCCCAAAGTGAAGTTCCATGGCAAAGAAGTCGACGTCCCCC
TCCCGGCAGGCGTGACTGCCAATTCCGGCTGGTTCGATATCTCCCGCGCTATGCCGTCCG
TACTGGACAACGCCAAGTACGACTACCTCCCCCCGCCCAACCACGACGACACTCTTTCTC
GATTCCCCGCGGACGAGATCTGGCCTGCCAAGCCACCACGCGGAGACCTCTTCTGCGATT
TAAGTCTGCTGGACCACCCGCTTGCATCGCCACTCGCGGCCGAAAGCTGGGAAGGCGCGC
CGTCGTTGTGGATGTGTACGGGGTGGGAAATGCTGCACGACGAGGACGCCATCGTCGCTT
CCCGAGCGGCTTCGCAGGGCGTGAAGGTGCAGTACGAAGAGTATGAAGGGATGCCGCATT
GTTTCGGCATGCTGATGCCGACTGCGACGAACGGCGACAGGTGCTTACGGTCCTGGGGTG
ATTTCTGCCGGAGATGTGTCGAGGATCCTGCGAGCATCAAGACGAACGGCACGTTCATCC
ATGCTAAGACTGGGAAGGAGGATGAGCTTGAAGTCACGAAGGCGACGAGTATTTTGCTCG
AGGAGGCTAGGCGGATGATGAAGATCGCGAAGGATCGACGGGTTAAGGGGTATGAGAAGG
AGGGTAAGGCGCTGCCGAAACCTTCTCTGTGATGATTGGAGTTTCGTCGTGCCAGGATGA
TGAATACATTATAGATTCCGTTTCAAGCATACAAGTTCCTAATTTCGAATTCCACATTAT
ACAACAAGACTGTGGTCCATCCAAAAGGCTTAAAACGTGCACGTGATCGGAGGGTCGTTT
CTACATGTCCTTGACTTTCGGATCCTGCACGCCCTCAGTAGCCAAACGACTGGTTCCATC
ATCAGGACCCGGGATCCCCAATTCCTCGTCGCTGGGCTCTCTCAGATTCCCAGCGGTCCT
CCCACCACGCGTCCGGCTATCCATGATGTTGGACTTGTCAATGGCGGCTACTTCATCTTG
TTCGAGTGCTTTGTCTGAGTCCGGATCGTCGACATCCGGGTTGTTGTCCGCGACGGCGTC
GGCGTCGCTCTGCACCGGGATTGGTGCTTGTTTTTGACCTACACGACTGGTATAGTCGTT
GTCAGACGCAAGTCCGTCAGGCGCATCGCGCACTGAGGCGTCGTTCTGCTGCGCTTCGAT
GTCGTCTTGGGCTCTGTCGGCTGACATGGTTGATGACAAGGCTTCTATTGGGTTTGAACG
CGATTTGCTATGAGTTGTTGTGTCGTTTGGGATTTGTAAGTAATCTAGGAGCAAGGGACA
CAATGATACAACGATCCCCATGT
>MATOU-v1_1333049
GCCATGCTAGGCGGCGGCGACGGGATGCCCCTGGAGCAGTGGTTCTTCGAGATGCCCGTC
TGCACTCGCTGGTGGACCACCGCAACCGTAATCACCGGCGTACTCGTCCAGTGTGAGATC
TTGAACCCATTCCAGCTCTTCTACAGCTTTCGAGCCGTGTTTAAGAAGCAGCAGTATTGG
CGATTATTATCGACCTTCATTTACTTCGGCCCTCTCTCACTAAATCTCCTCTTCCACATC
TTCTTCATCCAGCGATACGCGCGCATGCTTGAGGAGGCGGCTCCAACACGCGCGCATTTC
GCCTGGCTCCTCGCTTATGCCAGTACGACTCTCCTCGCGATCGCGCCGTTATTCAACCAA
GGCTTCCTCGGCACCACGCTTAGCTCGACCTTGGTCTACATCTGGTCAAGACGTAATCCG
GATACGAGGCTGAGCTTTCTTGGCCTGTTAACGTTCAAGGCGCCTTGGTTGCCGTGGGTG
CTCATTGGGTTTAACGTCGTGCTGCATGGACATTGGCCGAAAGATGAAGTTTGCGGGATC
ATCGTCGGTCACATATGGTATTTCTTGAACGACATCTACCCCTCAACGCACGACGGCCAC
CGCCCCATGGATCCTCCACAGTGGTGGATCAGGTTGTTTGAGAGAGGCCTACCTGGTGGC
GAGGAAGGCGTAGACTCAGATGTGCATGCCGCGGCCGTAGGCAGAGACGCTGTGGCGCCA
GCTGTACCTGAAGTTAGGTAGCGTATTCAACTACCGTGTTG
>MATOU-v1_1334217
ACATGGGACCTTACCTTTGTTCATTGTCCACCATGATCCACTGAAACATCCGCTTGGTCT
CTTCCTCATTCATAGAACCTTTCCTTTCTCCGCTGGCGGTGCACACTACAACATCGTATC
CCAAGACCGATCCGGCAACCGTAGAGCGCGCGAGTCCCGATTgaacgaacgaacgaacga
acgaacgaGTCGTCCGACCCTTGCTTCCGCTGTCGTTGGACCGAACCCATACACATCGAA
ACACCCCTGCCGCCTTGCAATCATGGCGGCTATGCTAGGCGGCGGCGATGGGATGCCTCT
GGAGCAGTGGTTCTTCGAGATGCCCGTCTGCACTCGTTGGTGGACCACCGCAACCGTCAT
AACCGGCGTATTGGTCCAGTGTGAGATCTTGAACCCATTTCAGCTCTTCTACAGCTTTCG
AGCCGTGTTTAAGAAGCAGCAGTATTGGCGATTATTATCGACCTTTATCTACTTCGGCCC
CCTCTCACTAAACCTCCTCTTCCACATCTTCTTCATCCAACGATACGCGCGCATGCTTGA
AGAGGCGGCCCCGACACGCGCGCACTTCGCATGGCTCCTCGCCTATGCCAGTACGACTCT
TCTAGCCATTGCGCCTCTATTCAACCAAGGTTTCCTTGGTACTACCCTCAGCTCGACCTT
GGTCTACATCTGGTCAAGACGGAATCCGGATACGAGACTGAGTTTCCTCGGCCTGTTAAC
CTTCAAGGCGCCATGGTTGCCGTGGGTGCTCATCGGTTTCAACGTCGTGCTGCATGGACA
TTGGCCGAAAGATGAAGTTTGCGGGATCATTGTCGGTCACATTTGGTACTTCCTGAACGA
CATCTATCCCTCAACCCATGACGGCCACCGTCCCATGGATCCTCCACAGTGGTGGATCAG
GTTGTTTGAGAGGGGACTGCCTGGGGGTGAGGAAGGCGTAGACTCAGATGTGCATGCCGC
GGCATTAGGCAGAGACGCTGTGGCGCCAGCTGTACCTGAAGTCAGGTAGCGTATTCAATT
ACTGTGCTGTCACTAGAACGATTTTT
>MATOU-v1_1335212
TGGGCCCATCAATCACCGGAAGTTTGCCGGCCCTACAGCTTTCATTTCATGACTCTTTAC
AGGAGAATTTATACTCAACAGCTTTCGGTGCAAGGAGAGGCGTTCACCAAGATGATTTCC
ACCTGGAGGTCTATAATTTCGAACTCTTCGCACCGTCTTGCTTATCGGCCCAATTTCCAT
TCATAGTCTGGCGATACTGCTCGCTCAGAACGGCCTTCTGCTCCTTCGGCACAGCCGCCC
ATTCCCGTCTTTCGGCCTCCTCGCGAGCAGTCCAGCCTTCAATCTCCGGAACAAGCCACT
GCGTGCACTCCTCAGCCGTGCGCTCAACAGCCTCCATGGGTATAAGATGGCCGACCCCTT
CAAGGGTGACGTCGCGTACTCGGCCCTTTTGGACGCCACCGGATCCTCCTACACCTGTGC
CTGTGTGTGCAAGCTTATCTGCTTTCAGCGCCGGAGTGGACAAGTTTGACTGCTCGCCAA
AGAGGTAGAATACGCTGGGCCGTAAATTTGGGAGTCTGTGGAATGTCGCGATAGGCTCGG
GTCGATAGAACGGTGCGTTGGGGCCAGAGGCTGGATCCATATCGGGATGAGTTTGGAGAT
TAGGTTCCGTTGATGGGTCAGGGAATTCTTTGGTGGGCAGGTTCGGGCGCAGGAAGGTGA
AGACCTCTTGGTGTTTGGTGGTGGCGAGCGTTACTTCTTTCTCGGTATCTGGCGCCGGAG
ATACAGTCGCTCCTCCAGGATCAGCCGAGATGGTGGGTGGCGTGGCAGATGCCGCAGTCG
CATAGGGATACAGGCTCGTAGGTAGTTCACGCAGACCATACTGTATCCATAGTTCGAGCA
CGCGTGGGTCCCAGGCCTGGTAGAATTTGGAGCGTTTGAAAGCGGCGCGTGCTGCCTCAC
GGCTCGGCCAACGATCTCGGCGATTTGTAGATGCTCGAGCAGGACCGTAGTTCCCTGCAC
GAGACTGGAACCGTTGTATCACTGGGTCTATAAGGATCAAAGTCGAGAATAGGCGGGGAT
GCATTAGTGAGAGGTTCACGAGGTTGTTGCCACCCATACTGTGGCCGATGCCAACGATTG
GTCTTTTCATCTCCTTGCGGAAATGGTTTACCATCAAGAACAAATCCCTTGGGTGATCCA
ACCATGAAGGGTCATTGCCAAGTTTCTCCTCGTTTAGCGCGCCAGAAGTCCCTTGATGTG
CTACATCGGCAATAAAGATGTTGCCGATAGCGATTCCCTTTGCTTGCAGGCGCTCGAGTA
ACTCGTCCCAGAGAGGCTCGTACAACTCCTTAGGAAAGCCATTCGCGTGACCGCCGATGA
TGGTGATGGTGGTTCTCGCTTGGGCCTTGCGACGGGGAGTGTACTGTTTCACCGCGAGCT
GTAATACATCTTCTTGATCGCCGGAAGTTGCTCGTGGATACTCTCGAATGTGTGAAGTCG
GCAGGACG
>MATOU-v1_1335702
AACCTCGCCGAAGACGCTTTCAAGCCGATCATGGCAGGCCAGACCATCGAATTGGACATT
GACATCGCTGAGCTGTACGACCTGCCGGAGTCTGGTTCTTACAGCGTCTCTGCGATGGGA
TCGCTACCCGTTGCTGCCCTCAACTCTACTGAGCTCACCGGCGAGGCCTTGAGCTTCTCC
AGCAACACCCTTGCCATGGATGTCGACGCCGAGGAGGCTAAGAAGGTTGTCAAGGCCGTC
GAGAAGATGGCTGCTAAGCGCACTGATGTCTACAGTGACTGCTCCGGTTCTCAGTTGAGG
GCTATCCAAACTGCACTCAGCAACTGCCAAAGCCTCGCCAGCCAGGCAGCAACAGCCGCA
ACTTCCGGCTCAGCCAGCAGATTCCAGACTTACTTCAAGACTACTTCTTCTTCTACCCGC
AGCACTGTCGCTGCCCGCCTCCGTGCTGTCGCTCAAGACTGCGGCTCTACCAGCGGCGGC
TCAACCAGGACCTTCTGCACTGACATCTACGGTGGCTGCTCCAGCAACGTCCTCGCCTAC
ACCCTGCCGTCCTACAACTACATCGCCTACTGCCCGCTCTTCTTCAACTACCTCCCAGCT
CTGAGCCGTCAGTGCCATGCTCAGGACCAGGCTACCACCGTCCTTCACGAGGAGACCCAC
GCCCCGGGTGTCTACCGCCCAGGCACTGTCGACAATGGCTACGGCTACTCGGCTGCTACT
AGCCTGTCTGCCAGTGCGGCCTTGGCTAACGCTGACTCCTACGCTCTTTTCGCCAATGCC
GTCTACCTCGGATGCTAAGCGATCAGCTTTTGCGGATTCCGCATCCTCCCCCAACTCGAG
GCGCGGGATCGCTTGGAGTGGGCAAGTAGATGGATATGAAGGGAATCGATGTTGGTCGAA
TTGAATGGAGGCTTGCATCAAGACAGGATGGAACTAGTTTTGAGCATTTCTAACCGCTCT
TTCAATGAGTTATGATGATGACGAGGAAGATTCTTTTTCATTGGTATAGGGATATAGCGG
AAAAGTGACGATTTTTTGACGGCTTATGCGTCGCATCTTCCG
>MATOU-v1_1336453
AAACATTGCTTACAATGGCGAGCATATCCCAGACGCTGCAGCGTTCCAGGACCGCTGGGA
GAAGCAGATGCCGTACACTCACTTCGATGCCCAGTCGCTGAATGTGCATGTCCTCAACCC
GAGCATGGCCGGGAGCAGCAAGAACAAGAGAGATGCCGAGAGAAACATGAGTCTGGTGGT
GCAGGTCTCAGGGTCGGTGCGGCTCGTCGAGCGAAAGGAAGGTCCGCTGAGGGGATTTAG
CGATAGTATGGTCCTTGTACCGAACCGAGAAGAGACTGGGGGCAAGGGGACAGGAAAGCA
AGATTCTGGGAAAAGATGGCTGATACAGAGTCAGACTTTCCGTTTCGTGGTGTGATGAAA
GCGGCGAGAGGATGACGAAGTTTCAAAGGAGAAAAAGAACAGGGGGCAAAGATGCACTGT
CGTCCATGCAGCGAGAACATGTTGCTACCTCAGCGTCACTACATGAGTACGAATAGCAGA
GCCAAGCAGATGCAGCTATACTCTCAGCGCTGGTCGTCTGCTTGTCACCTCGATCTGGCC
GAAATGCCGATGCTACGAGCTTCTGCTTAGGGAGAGATGTCACTCAATCCAGTCCTTCAG
TGCGGCTACTACCTGCCTTGCCTTCATGTATGGTGTCGAAGGGCTCTGAGATTGACAGTA
TGAGAATACATGCACTGCAAAAAGAGGCACTTGGACCTTGAATACTACACCTTTTCTTGT
GACAGTGGCGCTGCGATCACCAGTGCAAATCCGGGAAGGCTTTTGCCTTGTCGTGCTTGT
CTTTTGGCGGCGACTCGATAAGGTGCTCGCAGGGGAAATGCCGGAGCTGGGTCCTGTGCT
TCGTGCACTCTTGATAACCGGCTGCGTGATGGCTTCTAGAGGCTGCTTTGAAGATCGCCA
GGCCTTGCTGTCTTTGCGATCCTATATATCATCACGCTGTACTTCTCACAGCCTCGGAAG
CCTTGTCGATGCTGGAACATGCGTGCGTCGATCGGACGGGATCCTTTCGCCTGCTCATGA
CTGGGACATGACATGTTTGGCGATGAAGTCATCGATGTGATTGAAGTAGCCAGGCTCAGC
CACCGAGTTGTTATGGTCGCCATTCGGCAGCTCTTTCCAGATGATAGTCTTCGCCCTGCA
CAGTCTAAATAGTTGCTTCATATGCGAAGGCGGGACAATCTCATCTTTCAGCCCACTCAG
AAACAAGATCGGAATGTCAGTGACTTGTCCGATCATGTCTTCGCTCTTCCACTGCTCGTG
GCACAGTGGCGTTAAATACTTTGCCATTGGCATGACCGCCGGTATCATCTTGGCGATGCT
TAGGAAGGTGTTCTCCAGAATCAGACCTTTAATGTCGCCAGTGCCTTTGTTCTTAGCTAC
AAGGTCGATACTAACCGCCCCTCCTAAGCTCTGGCCATAGATGACAATCCTGTTGCCCTT
CAGATCCTGTCGAGAGCGGATGAAGTCGAGGCCAGTCTGAGCATCGATGGCGAGACCCTT
TTCGTTTGGAGTGCCAGTAGATAGTCCGTAGCCGCGATATTCCAGCATCAGCGCATTGCA
ATGCAGGTCATTCGCAAGTAGTTTCGCAATAGGTAAACGGTGACCGACATTGCCAGCGTT
GCCGTGGAATGATAGGATCGTGATTGGCCGCGCATGGGATGGATTGTCCGGCTTGACTAG
GAAACCGCTGATTGTTTCACCATCCGGAGTAGGGAGTGAGAGTTCTTCGTAGTTTTCTAT
ACCGAACTGAGGGGGTCGCGGTACTTCAGTTCGAGCCCCTGGCGGGATGGCGCGTGGATA
GATGATTTCGTTTTGATACCAATACAAGCCGCTGCCTGCCAATGCTACCAGCCCGGAGCC
TAGGTAGAACGGATATCTTGCAAGAGACCAGATTGCCGCAGCCATGATGGAAATGAGGGG
AAGAGCGGGTTCAATGTATTATGCGACGCTCGATTGCGAATGCTCGATACCTTGCTCAGT
CTGT
>MATOU-v1_1336708
AGACACTCTGTTGGCTCAGATTGTGAAGCAATTGTTGTACTCGAAGGCTACTGACCGCAT
GTGCACTTGCGTGCAAATCGTGATTGATTTCTGATCGCAAGAATATCGAGATCGCCGGGA
CATCAAGCTCACTATCTCGTTGCTCCATCCATCTATATGAATCCTCTATTCAGATCTATA
CCGCAGTATCCTGGCCAGTCAGTCGTATGAATACAACCAACCTTACTCATCCCAGACGAT
ACAAGTTGTGTTGCCACCGACAGTGACCCTCGCCACAGGCTCGCCGATAAGACCAGTAGC
GGTATCTCTTTGCAAGATAGCGACATTCTGGCTGTTCTGGTTCGCAACAGCGACGAGACT
ACCAGTCTTGTCAATGCTGAATTGGCGAGGGAAGCTGCCGCCAGAAGGCCAGAGCTGGTG
CCACACCAGACTGCCATCATCCTGCAGCTTGAAGGTGGTGAGTGAATCAGACTCCAGGAT
CGAGCCATCTGGCTGCGGGAGATCGAATGAGGTGTTGTTGCGGTTGGAGATGACGATGAA
ACGGTTATCGGGCGTAACTTGGATCTCAGCCGGTGCATTTCCTTCAGGCAAGCTGAGCAA
GCCGTAGGTAGTCGAATTGAACACCTGGGTGAAGTTCAAGCCACCACCATTTGGTAGATA
CTCAACAGAGAAAGCCGTGACAGTACTGTCAAGCTCTCCCACAAGGTAGAAGTAAGTCGT
GCATTCCTCGCAAGCAACACCATAAGGGTTCCAGAAGACCGCATGGCGGGGTCCGGTGCC
TGGTGCAGTCTCCAGAGGGTCGAGCTCTTTCAGCTTGAGGGTCTCATCGTCCCAGCAGAA
GATGCGCACGAGATCGGCGCCGAGGTCTGGCACGACGATGTACTTCCCAGTAGGATCGGT
GATTGCCTCGTGCTCATGCGGAGCATCCTGCCTGTCAGGCACTGCGCCAGGCTCGTCGAG
AGTGTAGGTCAGCTCCTGGTTTAGGGCGAACTTCCCGCCCCCATTGAGCAGGTAGGAGGT
GACTGAGGAGCCGGAGTAGTGAGCCAGAGCCAATGCCCTCTGCCCTGCGGCGGGACCATA
GATCACACCAGAGACTGGCCCAGAGATGGTGGTTTCGTTCTTAATATGGGTAAGGCTGCC
ATCCCCATTGATGGTAAAGGAACTCAGAGAGCCATTGGGTGTAGTGAGACCCTCGTTCAA
GCAAAATAGAAGGCCACGGTTCGCGTCGATCGTCAACCATGAAGGGGAGGGAGCACATTC
ATCCGTGGAGAAAGTGTCATTCAAAGCATAAGTTCCATTGCTGGCTGTGAGGGCGAAGGA
TGTGACGGCGCCTCCATAGTCGCTGACGAACAGGTTTGTAGCAGAAGCTGCCGTGGCGCC
GATAGCGAGGATCTT
>MATOU-v1_1336709
GCTCGCACCAAAGATCCTCGCTATCGGCGCCACGGCAGCTTCTGCTACAAACCTTTTCGT
CAGCGACTATGGAGGGGCCGTCACATCGTTCGCCCTCACAGCTAGCAATGGAACCTATGC
TTTGAATGACACTTTTTCCACGGATGAGTGTGCTCCCTCCCCTTCATGGTTGACAATCGA
CGCGAACCGTGGCCTTCTATTTTGCTTGAACGAGGGTCTCACTACAGCCAATGGCTCTCT
GAGCTCCTTCACCATCAATGTGGATGGCAGCCTTACCCATGTCAAGAACGAAACCACCAT
CTCTGGGCCAGTCTCTGGTGTCATCTATGGCACCGCCGCAGGGCAGAGGGCATTGGCTCT
GGCTCACTACTCCGGCTCCTCAGTCACCTCCTATCTGCTCAATGGGGGCGGAAATTTCGC
CCTAAACCAGGAGCTGACCTACACTCTCGACCAGCCCGGCGCGGTGCCTGACAGGCAGGA
TGCTCCGCATGAGCACGAGGCGATCACCGATCCTACTGGGAAGTACATCGTCGTGCCAGA
CCTTGGCGCCGATCTCGTTCGCATTTTCTGTTGGGATGATGAGACCCTCAAGCTGAAAGA
GCTCGACCCTCTTGAGGCTGCACCAGGCACTGGACCCCGCCATGCGGTCTTCTGGAACCC
TTATGGCGTTGCTTGCGAGGAATGCACGACTTACTTCTATCTTGTGGGAGAGCTTGACAG
TACTATCACGGCTTTCTCCGTTGAGTATCTACCAAACGGCGGTGGTTTGAACTTCACCCA
GGTGTTCAATTCGACTACCTACGGCTTGCTCAGCCTGCCACCGGCTGAGATCCAAGTTAC
GCCCGACAACCGTTTCATCGTCATCTCCAACCGTAACAACACCTCATTTGACCTCCCGCA
GCCGGATGGCTCGATCTTGGAGTCCGACTCACTTACCACTTTCAAGCTCCAAGATGATGG
CAGTCTGGTTTGGCACCAGCTCTGGCCTTCTGGCGGCAGCTTCCCTCGTCAGTTCAGCAT
TGACAAGACTGGTAGCCTCGTCGCTGTTGCGAACCAGAACAGCCAGAATGTCGCTATCTT
GCAGAGGGATACCGCTACTGGTCTTATTGGCGAGCCTGTCGCCAGGGTCACTGTCGGTGG
CAATACGACCTGTGTTGTCTGGGATGAGTAAGGTTTGTTGTGTTCATACGACTGACTGGT
CAGGATACTGCGGTATATGTTTGGATAGAGGATTCATATAGATGGAGCAACGAGATAGTG
AGTTTGATGTCCCAGCGATCTCGATATCTTTGCGGTCAAAATCAGTCACGA
>MATOU-v1_1336762
TTTTCACAAGATTGATAATTTCATTTCTTCTAGGACAATTTGTACCAGCTTTGGAGCACA
TTTCGACTATCGAAGAGCTTAAAATAACCTACCATTCCATTCATGGCTCCCATGGGCTTG
TAGGCCTCTTCCCGGTCAGCACCTCTGCCTCGCCGCTCTCTTTCACAAGGAAAATATCCT
CATGCCGCACGCCGAACTTGTTCAGCACATAAATGCCCGGTTCGGACGTGAAAGTCATGC
CTGCACGGAGCCGTGTGCCGACGTTGGCCTTGTTGAGGTAAGGCGATTCGTGCGCCTTGA
TCCCGATACCGTGGCCAACGCGGTGCGTAAAGTACTCGCCGTACCCAGCGTCGGCGATGA
CGCGGCGTGCGGCAATATCGACGCTCGCAGCTGTCGCGTTAGGTTTGAACTGCTTTGCTG
ATGCGGTCTGGGCTTCGAGGACGGTGTGCCAGACCTTGAGCTTCTCAGCGTGGAGTGGGT
CGGAGGTCGCTGCTACTGAGTCTGTGGAGGCTGCCGTCTTCGAGCCGAGTAACCACTTAG
GAATGAATGACCGGAAGGTTTTACTGTCTCGCGGTGGGATGAAAAAGCTTCGGCAGATGT
CAGAAGAGTAGCCGAGATAGTGTGCACCGACGTCAATCACAACCATGGTGTCTTCGTTCA
GGAGTTTACTACCAGTCACGAAGCCGCCGTGTGGCAACGCGCCGTCTTCCTCGAAGAGCA
CAATGTCGAAAAATGGAGTGAACCCTATAGCGGACATGGTGTCGTCAAGGACGCGAGTGA
CTTCGTCTTCTGTGACACCCGGTTCAAGGCATTTCCGTACTGCCCTTACTGCTTCGACCG
TTCCCGTATTCACTGCCCGTAGCAACTCGACTTCCTGTGGGCTTTTCATCTGCCGTACAG
CTTCCACCTCACCGCCTAGTCCGACAGTTTCAAATCCACTTCTGTCTAGACCTCTGACGA
TGTAGTCTCTGATCTCCTCATCCATCATGAGCCGCACATCGCCATCTTCCGCAAATAGCT
CACTCTTCCTCAAGGTCTCATAAGGGTCCCAATGCTCTTCCCAGCCTATTACTCGATCAC
GATCGGTGAATCCAGGGATCCCAAGCATCCGCACTCTACCCACTTCAAATGCTGGTGCCA
AGATGCTGGTCCTAGCGACGATCTCGCCAGAGCCAGACAACTGCGGCTGCACGATTATAA
GCATGGGCCGTTCCTCTGGCTCCCAGGGTTCCCAGTCGTACTGGCTCAGATTGGCGTAGT
ACTGGGAGGTGTAGCCGGGCTCCATGACGAACGCCGGGACCGAGGTGGCGTGCAACGCGC
GTGCGAGATTGTCGCGGCGGGCGACAAACTCGGATGTGTGGATAGGTTCGGCAGAGTCGA
GGAAGTAGAGATTAGACTTCAGGTTGCCAACAGAACAGGACTGTATATCGGAGAGCCACT
TCTCATGGGAGTCGATATGGACAGCGGAGAGGCCATTTGCCCACACTACCCAACACAATG
CGGCCGCAGCAAGGAGCAATAGGCGTTGGCATCTGCCTCTGTGTCCGACCGCCCCGGCCT
CCTGCTTGACAAAAGCACCTTCAAGGTGAGTGGCGCTCTTCATGTTGGATGTTTGGCTTC
AATTCCAGACGTAATGGGCAGGCCAAGCAATGGAAGAAGGCTAGAAATTCATTCTACAGC
TCCACGAGTGTTCTGGCTTTCACCGTGTAAGTCCCGAGCGGTCAATGGGGACTGGGACCT
GTCCCGTTTGAACTGAGTCGTGACCGCCCGAGATCGCAGGAGTGATGAGAGCCTACGCTA
CCAACAGAACTCGGCCGAGCCATTGAGGTTG
>MATOU-v1_1337290
CTCACTTTCGCCGGCTCCGGCATCCCCGCGGGAATCAACATCCCCAACTACGACGACATC
CGGCAGAACGAAGGGTTCAAGAACGTCTCCCTCGGCAACGTCCTCTCGGCCGCCGCCCCT
AAAGAACCTATCCCTTTCATCCGGCCCGAGGACCAGGACGTCTACGATGCCTGCAAGGAT
CCCGCGTTTGAGGTCCAGGTCGGTCTGCATGAGCTGTTGGGCCATGGGTGTGGCAAGTTG
CTCCAGGAGACGGAACCGGGCAAGTTCAACTTCGATGTCGAGAACCCCCCGCTGAACCCC
GTGACGGGCCAGAAGGTCTCGTCGTGGTATAAGCCCGGGGAGACGTGGGGCAGCGTCTTT
GGCGGCATGGGTCCCTCGTATGAGGAGTGTCGCGCGGAGTCTGTGGCGATGTCGTTGTGT
CCTGATTACAGCATTTTGAAGATTTTCGGGTTTGGAGACGGATCAGAGGATATCAACGGC
AAGGCGGGTGATGTGCTCTACATCTGCTACCTGAGTATGGCGCGCGCCGGCATCGCCGCA
CTACAATTCTGGGATCCCAATTCCCGCAAATGGGGCCAGGCACACATGCAAGCCCGTTTC
GCAATCATGCAAGTCTTCCTCCGCGCCGGCGGGGACTTCTGCACCCTGACTCACTCCAAC
AATCCGGACGACCTCTCCGACCTCCGCATCACCCTCGACCGCACCAAGATCCCCACGCAC
GGCAAACCCGCCGTCGACGCCTTCCTCCAAAAACTGCACGTCTTCAAAGCGACGGCGGAT
CTGGCCGCCGCGAAGCAGTTCTATGAGGATTATACGCATGTGGATGAGTGGTTCGCCCAA
AAAGTCCGGCCCGAGGTTATTAGGCAGGCGAAGCCGCGGAAGGTGTTCGTGCAGGCGAAT
ACTTTTGTGAAAGAGGATGGGGAGGGGGTGGAGTTGAGGGAGTATGAGGCTAGTCCCGAG
GGGATGATTCAGAGTTTTGTTGAGAGGGAGTATATTTAGATTGCTCAAGAGGCTAAAAAG
TATGGTCGTGGCAGGGCATTGGGGGCGCTAGCATAGAGTGACCGACCAGTTCGAGAGACG
CTTCTGTGATTTGGAAATTTGGGGGAAGGCGGTCAGGAGTCTTGCGTGCCCCCGCGG
>MATOU-v1_1337291
CTCACTTTCGCCGGCTCCGGCATCCCCGCGGGAATCAACATCCCCAACTACGACGACATC
CGGCAGAACGAAGGGTTCAAGAACGTCTCCCTCGGCAACGTCCTCTCGGCCGCCGCCCCT
AAAGAACCTATCCCTTTCATCCGGCCCGAGGACCAGGACGTCTACGATGCCTGCAAGGAT
CCCGCGTTTGAGGTCCAGGTCGGTCTGCATGAGCTGTTGGGCCATGGGTGTGGCAAGTTG
CTCCAGGAGACGGAACCGGGCAAGTTCAACTTCGATGTCGAGAACCCCCCGCTGAACCCC
GTGACGGGCCAGAAGGTCTCGTCGTGGTATAAGCCCGGGGAGACGTGGGGCAGCGTCTTT
GGCGGCATGGGTCCCTCGTATGAGGAGTGTCGCGCGGAGTCTGTGGCGATGTCGTTGTGT
CCTGATTACAGCATTTTGAAGATTTTCGGGTTTGGAGACGGATCAGAGGATATCAACGGC
AAGGCGGGTGATGTGCTCTACATCTGCTACCTGAGTATGGCGCGCGCCGGCATCGCCGCA
CTACAATTCTGGGATCCCAATTCCCGCAAATGGGGCCAGGCACACATGCAAGCCCGTTTC
GCAATCATGCAAGTCTTCCTCCGCGCCGGCGGGGACTTCTGCACCCTGACTCACTCCAAC
AATCCGGACGACCTCTCCGACCTCCGCATCACCCTCGACCGCACCAAGATCCCCACGCAC
GGCAAACCCGCCGTCGACGCCTTCCTCCAAAAACTGCACGTCTTCAAAGCGACGGCGGAT
CTGGCCGCCGCGAAGCAGTTCTATGAGGACTATACGCATGTGGATGAGTGGTTCGCGCAG
AAGGTGCGGCCTGAGGTTATTAGGCAGGCCAAGCCGCGGAAGGTGTTTGTGCAGGCGAAT
ACTTTTGTGAAAGAGGATGGGGAGGGGGTGGAGTTGAGGGAGTATGAGGCGAGTCCCGAG
GGGATGATTCAGAGTTTTGTTGAGAGGGAGTATATTTAGAGAGTAGtttttttttttctt
tttCCCTCCCTGCTTAGAGGAGAGGGATGCGGTGGCTAGGGAAAGGGACGACCAAACAGT
TTGAGACGCTTTTCGTGATTGTGAGGAGGCAGGCGATTGGGAGACTTGCTTGCCCTGAGG
AGGGAAGGTAGAAAGAAAAAATACATGAACAGAAGTCCCAGGAACTTTCTGTCCCCTTTT
CTTAGCCTCATAAACCTATTCTCAGCCTCTTTC
>MATOU-v1_1338745
CTGCCAATCCAAATTTGCCCGCGCCACCAAGTGGTAAATATCCGGCAAAAGCTCATGCAT
GCCGTGTCGCGAAGTGGATCGCAGACAATGGCGGTCCGCAATCAGGTGTCATCTACCTGG
AAGGACAATCGTTACGGATGAATGAGGATGATGATACCGACGCTCATTTTCGGCAACGAA
GGCATTTCTACTACCTGACAGGCTGCGACCTCCCGGACTGCTATTTTGCGTACGATATTG
CCGCAGACAGATCAACACTATGGATCCCGCCTATAGATCCCGCCTTTGTCATGTGGGCTG
GCATGCCACTCCTCCCGGATCAAGCCTTGAAACGCTACGATGTCGACGATGTCAAGACTA
GCGACGAGCTGTTGAAGGGCGGCGATTCAATTCGAAACATGCTCCAGAAGCAGCAGACCG
TCATCATGGCCATCAGAGATCGAGCCAACCTTGACCTCTTCCAATCAGGCTCACTGAAGG
AGTGTCGACCGGAAATCAATTTTGAATGGGTACGCAAAGGCATCGAGGCGTGCCGAGTCG
TCAAAGACGACCACGAAATTGCCATGATCCGTCATGCGAACATTGTAAGCTCCTACGCCC
ATGAGCAAGTCCTGGCATCCGTCAAACAAGCGAAGAATGAACGCGAATTGAACGCCGTCT
TCGTGATGCACTGCCACGCCAACGGCTGCAAAGAACAAGCATACGGCTGCATCTGCGCTG
GTGGCTCTAATGCCAGCACGCTTCACTACGTACACAACGACATGCCTCTGGAGGGAAGAC
TGAACCTGCTCCTCGATGCCGGTTGCGAATACAACTGCTACTGCTCGGACATTACGCGGA
CATTTCCACTCACAGGCACTTTCACCAAAGAAAGCAAGGAAATCTACACCCTCGTGCTCC
ATATGCAGACCGAATGCATGAAGATGATCAAAGCAGGCGTGAAATGGGAAGACGTGCACA
TGAAGGCCCACGCCCTCGCGGCCGAAGGCCTCCTCTCCCTCGGCATCCTTAACAAGGAGC
TCTCCGTCGAAAAAATCCTCGACACCAGAGTGACAACCCGGTTCCTGCCCCACGGCCTCG
GTCACTATCTCGGCATGGACACGCACGACTGTGGCGGTAACCCGAACCACGACGACCCGG
ACGAGATGTTCAAGTACCTGCGTATCCGCGGCGTGCTTCCTGCGAACTCAGTCGTTACCA
ACGAGCCGGGCATCTATTTCCGCAAATTCCCTCTCGAGCAGGAGCTCAAGGACGGGAAAT
GGGATGGGATTATCGACCAGGAGGTCTTGAAGAGGTATTGGGATGTCGGTGGCGTGAGGA
TCGAAGATGATATTTGGGTGAAGGAAGGTGGCTGTGAGAATTTGACGACTGTTGAGAGCG
GGTTGGATTATGTAGAAGCGACAGTCAACGGCTCGTGATGGTACAGGAAGCTAGACATGC
TGGTTCTAGCGAGCGAGTCTAGAATGGTATATCGCATTCTTATCACTTGGCATCTGAAAA
AA
>MATOU-v1_1339004
CTGCGTCCACCCGTGCTTCATGTTTTCGTACCGCAGCGTTTTCACGTCATCCCTTCGCCC
TTCCGCCGCCACCTTTGTCGTCCAGATCTCCGATTGCTCCCAGAGCGAGTCTAGCCCGGG
AAGGATCAGGAAAATATTGGCCTTCTTGTGCAAGCGTAGACTGGTATCTATCAAGCCAGG
TGATGCACGAGGGTGTGCAGCTTGCTTGCGGGACACGTACGTTGCGGCGAGCTGGTCGTC
AATGTTCCAGCCGTCGATTCTGCCTGGCTTAATGATGGGCATGTGCTCAGGGCGGAAGCG
TTCGCTGGGAAGTTGGCGGAGATCAAGGCTGGGATATAGTAGGAGTAATGGGAAGCGTGA
GGAGTACTCTGACGGTATGGGGCTTGGCCATTCTGGGAGACCA
>MATOU-v1_1339588
TGCCGAAGGCAAGATTGTGACATACGGCGGTTTCGATTCGCATATCCACTTTATTTGCCC
CCAGCAAGCTTATGAAGCCATCGCATCAGGCATTACGACCTTCCTCGGAGGTGGCACAGG
ACCAAGTACAGGAACCAATGCAACGACTTGCACACCTTCAGCTAGCCACATTGCCAGCAT
GCTGCAAGCTACTGACGGACTTCCCGTA
>MATOU-v1_1339809
TTTTTCGTCAGAATGCCGACAAAGGTCAAGAATCGGGTATATATACCAACATAGCTTGCT
ATACACCCCTTTGTAGCCTCATAGTCTCGTCGGCCCGCTTAACCTCTCCAAATTCTCTCC
TGATCTCACGCAAAAGTTCCGGTCTGGTCAAGACATCTCCAGCAGTTGCCGCGAGAGCCT
TCCCCACCCTCATGGCTCTCTCGTGTGCTTCCTGCGTTCTCGCAGCCTTCTCGAAGTCAG
GGGTATGCGGTCCGCCCAGCTGGTTGCCCTGCTCGTCTTCGCTCCGGATCCAGCAGTTCG
GCGAGATGCTTGGTATCGCGTACGAAACGTTGCCTTGGTCAGTCGATGCCATGGTAGCGG
ATTCAAGATAATCTACATCTTCTCGGAGGATGTTCCCGCCGAGCCGGTTGAAGAAGTGTC
GATAGCTGCGTCCGAGGGCTTTATTAGGCATGTGGTCGTCGTACGACCCTCCACGCGTGA
CTTTCAGCTCGGCGCCTGTGGCGGTCGAGCCGGCTTCAAAACATGCTTGCACTCGCTTCA
ATAAAGCATCTCGGCGAGCGCGGGTGCTCGATCTCACCACGAAACGGCCGGCGCTGTATG
CATGGATGATGTTCGGTCTGAGACCACCGTTGGTAATCATACCCTGTATGATATCTCCCG
GTTCAGTCTGCTGGCGGAGCACCGAAATGGCGTTGTAAGCAGTAATGAGCGCATCTAGAG
CGTTGATCCCATCCCAAGGTCTTGCCGCAGCATGGGCATCTTTACCATAATACTCAACTT
TGAACGCTGTATATGCCGCGGTGCGTACGAGAGCAGCATCAGGCGTTATCCCTGGATGTG
ATATGAGGCTGATGTCCACGCCGTGCTCCGTATATGCCCCGGCATCTAGGAGTTTGATCT
TGCCTCCGCCGCCCTCTTCTGCAGGAGTACCAAACAGGACAACTCTCCCGCTCAACTCCT
TCTGTGCAATCAAATGTGCTGTTGCAAGCGCGCCGGCGACGGACGCCACAGCGATAAGAT
TGTGACCACATGCATGGCCAATGCCTTTCAGCGCATCGTACTCTGCATTAAAGGAGACTG
TCGCACCGTTTTTGCCACTGTCATATACCGCCACGAAGGCCGTATCGATACCATAACAGG
AAGGTGTCACAGCCCAGCCACTTTTCTGGCTCATGTAATTCGTGAGAACGCTGTGTGCAT
GGTGTTCATTGTACTGTAGCTCGGGATCATCATGGATCTTGAGGCTGATGGTCCGGAGCT
CGTCACTGACGCTTTCGACATATTGTGAAGTTATTTGCAGGAGGTCATCTTCACCAGGCG
GCAGAGAAGCGTCTTGCTCAACCATCACGAAGTCTGCGAAGTCTCGTGATAAGTCGTCGA
ATGGTGAGTCCATGCTGGGAAACGCAAGAAGTGATCGAGTTGGTACGGTACGAGCAACGT
CGGGATTTATGAAGCAGAGGCCCGAGCCTGGGCCGTCACGTTGGCCTATCGCGTCCTGTC
ATTATTCCAACCATTCCCTGCGCCTAGATAGAAATTATCCAGGCAAAGAACTTCACTTTC
TTGATTGCTCAACCGCAGGAGTAGTGATGGATTTCTTGAGATCAGAATTTTGTATTGCCC
GCCAAAATGGTCAGAATCTGGTCAGCCAACAAGCCGTTGTTACCGGAATGGGAGTAAGGT
ACTGATGTATGCCTATTGAAGACACTGCTCTGGTGTCACTTCCTCTGCACGGGACAT
>MATOU-v1_1341484
ATCGACGCGAACCGTGGCCTTCTATTTTGCTTGAACGAGGGTCTCACTACACCCAATGGC
TCTCTGAGTTCCTTCACCATCAACGGTGATGGCAGCCTCACCCATGTCAAGAACGAAACG
ACCATCTCCGGGCCAGTCTCTGGTGTCATCTATGGTGCAGCCGCAGGACAGAGGGCATTG
GCTCTGGCTCACTACTCTGGCTCCTCAGTCACCTCCTATCTGCTCAACGGGGGCGGAAAG
TTCGCATTGAATCAGGAGCTGACCTACACTTTGGACGAGCCCGGCGCGGTGCCTGACCGG
CAGGATGCTCCGCATGAGCACGAGGCTATCACCGATCCCACTGGGAAGTACATCGTCGTG
CCAGACCTCGGCGCCGATCTCGTTCGCATCTTCTGTTGGGATGACGAGACCCTCAAGCTG
CAAGAGCTCGATGCCTTGGAGGCCGCACCAGGCACTGGACCCCGCCATGCGGTCTTCTGG
AATCCCTATGGCGTTGCTTGTGAGGAATGCACGACCTATTTCTATCTTGTGGGAGAGCTT
GACAGTACCATTACGGCTTACTCCGTTGAGTATCTACCAAATGGCGGCGGTTTGAACTTC
ACCCAGGTGTTCAATTCGACTACCTACGGCTTGCTCAACCTGCCAGAGGGCAACGCACCG
GCTGAGATCCAAGTTACGCCCGATAACCGTTTCATTGTCATTTCCAACCGCAACAACACC
TCGTTCGACCTCCCGCAGCCAGATGGCTCGATCCTGGAGTCCGACTCACTCACAACTTTC
AAGCTGCAGGATGACGGCAGTCTGGTGTGGCATCAGCTCTGGCCTTCTGGCGGCAGCTTC
CCTCGTCAGTTTAGCATTGACAAGACGGGTAGCCTCGTCGCTGTTGCCAACCAAAACAGC
CAGAATGTCGCTATCTTGCAGAGGGATACCGCTACTGGTCTTATTGGGGAGCCTGTGGCG
AGGGTCACTGTCGGTGGCAACACGACATGTGTTGTCTGGGATGAGTAGGGGTCTGGTATT
CACACGGCTGACTGTCCAAAATGGCGACACATGTTTATGAATAGAGGACTGAAATAGATG
GAGCCACGGCATGGTGATCTTTATGTCCTTGCCATC
>MATOU-v1_1343675
TTACATCAGAAATCAGTCCCGAATATGACTAAGTTTTCTGCAGCAGCCATTGCGGCCTTC
GCTGGCATTGCGTCGGCCAGACAATGCCAGAACCTGACCATTCCCGTCGAACTTTCTGCT
CGCAACGGAAACTTCCCGGGTCAGGAGGTCACTGAGACGGACATTGAAGTAACCAACTTC
ATCCTGAACCTGTCGCAGCAAGGCAACAACTACACTGAGAAGGTCCAGGATGGGTACAAC
ACCATCTCCGGCAACTATGACATTGCCGCAACCTACTGCCAGCCTGACAACGGTCCGGCA
AACGTCCTCCAGGTCTTGACCCACGGTATCGGGTTCGACCGTTCCTACTGGGACGTTCCC
TTCAACTACCCTAACTACTCCTACGTCGCCGACGCTGTAGACAACCAGGGCTACTCCACC
TTCGCCTGGGACCGTCTGGGCATCGGCATGTCCAGCCACGGTGATCCGATTAAGGAAATC
CAGGCCTACCTCGAGGTTGACGCCCTCCGCGCTCTCACCGAGAAGCTCCGCGAGGGCTCC
ATCTCCGGCATCGACAACAAGTTCAACACGGTCGTGCACGTCGGTCACTCTTTCGGCTCG
GAGCACTCCTACCTACTGACCGCCAAGTACCCCGACCTCTCCGACGGCATCGTCCTGACT
GGCTTCTCGCGCAACGGCTCGTTCCTGCCTTTCTTCGAGCTCGGTGGCAACTTCGTCGAC
GCCCCGTCCGCCGGCATCGACGCCTACTCCCACGGCTACCTCGCCGCGGGCGACGAGAGC
GGCGTCCAGACCAACTTCTTCTCCCCGGGCTCTTTCCCACCGGAGTTCCTGACTTTCGCC
ACCAACAACGGCCAGCCCGTCACACTGGGTGAGCTCCTCACCATCGCCGGCGAGATCGCC
GTGCCCAACACCTTCTGCGGCCCCGTCCTCGTCATCACCGGCGAGCGCGACGTCCCCTAC
TGCGGTGGCGACTGCCTTGCGGCCGCCGGAACAGGCTACGACAACATCCCGGCCAAGGTG
CAGGAAGGCTTCACCAACACGGAGATCACGGTCGACATTGTCGCAGGCGCTGGCCACGGC
CTGAACTTCGAGTACTCGCACCCGGAGACGTACTCGTCCATCTTCAGCTTCCTGAGCGAC
AACGGCCTCGCGGCCGACTCGAAGGGCATCAGCAAGGACTGCCAGCCGGGCTCTGCCGAC
CAGAACCAGAACCAGGACGGCCAGGGTCACGACCAGGGCTGGGGTCACGGCTGGGGTGGC
TGGCCAGGCCACCACGGCGGCAAGGGCGGCCCGTGGTCCTCCAAGGGTTTCCAGGCCTAA
AAATATATTTCCAAACCCCCTTCCGACGACGATCCCGTTGGCCAACGGTGATTGACAAAC
ATGGTCCCTATATCAGAGGTGGGATATATATGCAGCTGAAACGGAAAATCCCTGTACAAA
GAGAATGTATTAATGTCTCACGTGGCTCTTCAAACTTACAAGAATGGATTAAGAGCCCCC
AATTAATGATTAATCCCTGCTTGGATCATAAGTGCCAAAATGACCTGTTCGATATCGAAG
CTTATTTTCTCTCTACATACAATTCTTCTCCGTTGGGGGTATCTAACGCATTGGaaaaaa
aaCTAAAGGTCACTTGATCCTCTCCGTTTAGTATTCGTTATCGTATCACAGTAATTCGCA
TTGCTTGCCGCCAGTGATGTCCCCATGT
>MATOU-v1_1344087
AGATGGGGCAATGCCGAGACAGAAACGGGCATGTCCCGCCTCTCCCTCTCTGACAGCGAC
AAAGAAGCTCGTGACTGGTTCCATAAGACTTGCACTGAGCTTGGCTGCAAGGTCCACACC
GATGTAATGGGGAACCAGTTCGCCATCAGGCCTGGTCTTTCCAACGACGCTCCACCAACG
TACGCCGTCCCACTTAGACACCCAGCCAACAGGCGGCCGCTACGATGGGATCCTGGGAGT
CACAGCCGCTGTAGAGATGCTCAAAGTATTGAATGATAACTGGGTGGAGACCAACTACCC
CGTCGGAGTCGTGAATTGGACAAACGAGGAAGGCGCCCGGTTCCCGATGAGCATGGTCTC
TTCCGGGGTATGGGCAGGGTCGATCCCACTTGAGAAAGCACATGGCACCAAGTCCGTCAT
CCCGGCTAATGACACTGCAACCATGAAGTCTGAGCTGGAGAGGATAGGCTACTTGGGCAA
GCCATGAGGCGACGCCAATGGCGGCGCACTTCGAGCTTCACATCGAGCAAGGTCCTATCC
TCGAAGCAGAGCAACGCCGGATCGGTGTAGTTGAGGGCGTGCAGTCCTACAAGTGGTTCA
CTTGCACAGTCAAGGGCCGTGATAGCCACACGGGTGCCACGTCCTTCCAACACCGCGCGG
ACGCGTTACTGACAGCTTCGAAGATGATCTTGGCTTCTCACAAGATTGCTGCGAAACATA
ATGCACTGGCTTCCACTGGAATCTTAGGTCTGAAGCCAGGAAGCACGAACACCGTGCCTG
GCTTCGTGCAGTTCTCTCTTGATATCCGTGCGCCGCAAGACGAGACAGTCCAAGCCGTCG
AGGAGGAATGTAAGTCAGCCTTCTCGGCCCTGGCAGCAGGTGAAGATGTCTTGAACATCA
ACACCGGCTGCGTCCCTTCTTCTCGCCAGTGTAGCGTGGATTGGAACACCGACTTCGTCA
GCCCCGCTACGCATTTCCACAAAGATTGCATCAACTGCGTGACAGAGGCTGGAAGAGACC
TCTGCGGCAGTGGAGAAGTGCAAGGTAGAGACATCGGTGCTTGGGGGAAGCTTATGACTT
CTGGTGCTGGTCATGACAGCGTGTATACAAGCAAATGGTGCCCCACGTCTATGATCTTCG
TGCCGTGCCGCGAAGGCGTCAGTCACAATCCGAGGGAGTACTCGAGTCCAGAGGCA
>MATOU-v1_1345288
CAGCAGCATACGCATCGCACGCAGTCTGCAATGTCGGCATAATGACAGGCGCGAACAAGC
CCGAGTGGTTGATGGGTATCTTCTCATTCAGCGTGCCTTCCGTCTCACATTGATCCCACA
GACTGTGATCCACACCCCCATACATGAAGAAGCAACATGGCTTCCCCTGCGAAGTACCGA
GGATGCTGAAATCCTCGCTTCCACACAACTTGCCACATTCAGATGTGTATGCATGCTTTC
CTTCTCCGAAATGCGCCTTGAAACTCCCTTCGAGCTTCTCCGTGACGCTATCGTCGTTGA
GCGTGAGAGGGAAGTTCCGCGTGATGTGGAAAGTCGGTTCCTTGACGGCATTGCTCGCGA
GACACTCCGCTTTAACAATACGCTGGATACTCGCCATCACCTTCTCCCTCGCCTGGGGGT
TCGTAGCGCGGACATCGATAGCGATCCTCGCATCGTCTACGACAACATTCTCAGCATCGC
CCACTTGAATCGACGCCACTGTGACGACTGCCGTATCCCACGGATCGACTTCGCGGGAGA
CGATAGTCTGCAACTTCATCACAACACCCGCGGCCATAACGACGGGATCGATCAGCCGGT
CCGGCATACTCGCGTGCCCACCGCGTCCGTGCAGCGTGACGCGCATCGAGTCTGCAGAAG
TCGCTACTAACCCTCTCCGGGACCCGATGACTCCAGACCGCCACGGGACGACGTGGCCAC
CCAGACAGATATCGGGAACGGGCACGCCATGCTTCTTCGGATCGTACATCCCATCGTCCA
CCATCGCCTGTGCACCCGTGCCCCGCTCCTCTGCAGGCTGGAAAGCAAGCAGTAGAGTCC
CCGACCAGCTAGCCTTGGCGGAAACCAATGTCTCCGCCGCGGCAAGTAAGGAGGAAATAT
GCATGTCATGGCCGCAGGCATGCATCACTGGTTTCTCAACCCCGTCGGCATCTCGCATGC
GTTTCTTCGACGCATATGGCAGACCGGTCCTTTCCTGCACAGGCAGCGCGTCGAAATCGG
CACGGAGTAAGACAGTAGGACCGGGACCGTTGTGATAGAGGGCTGCGATGCCGTGGCCGC
CGATGTTGGGGCGGATGTCGAAGTCCTGGAAGATTTTTTCCTTCAAGTGCTTGCAGATTG
TGGCGGCGGTTTCTTTCTCTTGGTTGGAAAGTTCCGGGTTGGCGTGGAAGTGTTTGTATA
GTTCCTGGTACGAGTCGAGGTTTGGTCGATGGTTTTGGACTAATTCTGAAATGGCTGACA
TGGTGGAAATGA
>MATOU-v1_1345548
ACAGTGCCGGCGCTCAATCCGTGAACTTGCATGTCACTGCTTACGGCGGAAGGGACGACG
GGTTGTTCCATGCGACGGCCGCTGAATCCCAGTCCTTCTCTGCCCTTCGCACCATTAGCG
AGTCCCAATTCAGCTACGACAACCTCGTCATTCGCACGGGCTGTGCCTCCAGTGTTGACA
CGCTTGCCTGCCTTCGCAGCTTGACGGCCACTGAGCTCCAAGAGGAGAACTTCAACACCC
CCTTCCCTGGCGCTCAAAACCCGCCTCTGTACATGTATGGGCCTGTACTGGACTTTGATT
TCATTACCGACTATACGTATCGTGCATACGCGCAAGGAGCCTTCGTCCGCCTACCATCCA
TTGCTGGTGATGATACGAATGAGGGCACTGTCTTCACACCGAAGAACACGAGCTCTATTG
GTGAGAGCGACACTTTCATTGAGAGCGACACTTTCATGAAAGATAATTTCCCGGCCTTTA
CGCTCCCGCAGCTAAGGAGGTGGAACGAGCTTTACCCGGTTGAAGGCACGCCGACATTCC
CGGATGCTGGCAGGTACTGGAGACAGGTCAGCCAGGGCTACGGCGAGCTGAGATACATCT
GCCCTGGTATCTTCATCAGTGGAACTCAGGCGAATATGAGCCTGCCCAATTGGAATTACC
GATGGAACGTCATTGATCCGCCTGCCGCTGCAAATGGAAATGGTGTATCCCATACGATTG
AGGTGAATGCAATTTGGGGACCAAGCAACACCAATGGAGGTGCACCGGACTCATATCAGC
AAGGCGGACTCAACTATCCCATTGTCGACGTGGTCCAAGGGTACTGGACTAGCTTTATTA
GGTGCTACGACCCTAACACGCACCGTTTGCCAGGTAGCCCGGAGTGGCAGGCTTGGAGCA
AGGACAATGAATTTGCGCGTTTGATGTTCCAGACCAACAACACCCAGATGGAAACCGTTC
CGGCCGACCAGCAAGGCAGGTGTGAGTACTTGTCAAGTATCGGGGTCAGCTTAAGACAAT
AGCCTGTTGTGACAGGGTGATACGAAGGAATGACATCGTTGTATGCCATAGTGAGCAGTG
GATACCCTTTCCCCATGATTTTTCTGGGTACGAGCGTATGTAGATATGATCCCTAGTTAG
CCTTTTTAAGGACTGTTCTGTCCTATTTCAGAACCTTTCACTCCAGCGCGAGCTCCGGCA
AACCAGGTCTACGCGAAGCTCAGTAGCCACGCGTCGTCCAGACGATCATTGGATTCGCCT
AGCCCACCAGCGACCACAATACTGGCGCGTCCGTTTGCCTGCACTACGTCCGCATCAAAC
CATCCACGGCCGGCTGGGAGATCGGTGCCCTCCACTGCCACCTGTGACCATGCCTTGTCA
CAAAGAGAGTAGGCCCATACATCACTGAGCATCTTGCCCGCGCCTTGATGGCCAAGGGAG
CTAGGATCGCTCTCACCAAACAAGGTGACAAGCGAGATGTGGCTAGCAATAGTAACAGGC
AGAAGAGCGGCTACACTTCGAGCTCCCGGACCTTGCTTACCATCCGGCTGGAAGTCGATG
CTCTCCCAGCAATTCTGTGCTGGGTCATAAACGTCAATAGCGCCGCCTTGCTCCGTCTTG
CCATCGAAACCGTTCATCCTATACAGCCTGCTGTTTGCCAAAGCAATCGAAGGCCCGCCG
CGCGGTGGGTTGGGAGCCTGCGCCAACTCTCTCCATTCGCGCGTGGAGATGTTGAAACTC
CAAAGGTCGCTGAGGCGGCCTTTTTCTGGACAGCCGGCGTGAAGATAGATGGTATCGCCG
CCATCACTGGTCATGGTGTGGTAACTGCGGGCTGGAGGATGAGGGCCACCGCAGGGCTTA
ACTGAAGCCCATGTATTGGTGTTAGGATCAAATTCCCAGAGGCTACCTGCTTCGTCGATG
GGCGCCATGGCCTCCCCGCCACGGCCGGAGAAAAAGTATATCTTGCCGTGGAGAGTGCAT
G
>MATOU-v1_1345610
GACGCGGAAGTGGGTTGACTGCTGTACTGGTCTATCTATCAAAAAGGGGTTTCGTACGGT
TCATGCAAAATGGAGAATGTGCAATGCAACCTAGATGCCTGCATTGATTGCCGCATGATG
GTCCCCCTACCCACTCACGTCTTTCAAGTCCTGAGCTCTATCGGCGCATGTTGCGCACAC
TAGCCCATCACCCTGAAAATGGGATACTCGTCGTTCTCCTCCAAAGGAATTATGCCAAAA
GTGACATACGAGTCGATATTTTCCGGCTCCAAAGCATTGAAAGCCAACCCGATATTCTTC
TGCCGAGTCGACACCCAGAAACTCCCCGGCGGCAGGGAAATCTCTCGCTCCACTGTCCGC
GTCTCGACGGTCTGCAACACGGCCCCTTCGTACCGCGTCTCGCCCAGCGTCGACGAAGTC
ACATTCAGCGCTTCGACGGGGCCGTGGTACGCGTACTCCAGTTCCTCGACTTCAAGCCCG
TAAACCCGCATGCGTTCGGCTATGTCGGCCCACGCGCGAGGGATGAGATAGGCTTCAGGA
CGTAGACGGTTCAGGTTCGCAGTGGTGGGGGTAGTACTGGCGAACTCGACGGTAGGACGC
ACGATGGAGATTGTGTCGGTGTTGACGAAGGGGTATTCGCGCATCTCGATTGTTGGGGAA
TCAGTCACTACGATGTCCTCGTCGGATGAGATGAAGTCCTCGATGGCAGAGGTCATGGTG
GAGTAGACTTGCTCGTGATTCGATGCAGCAGCTTCGAGGAGCGATGTGATCATAGTGAGA
CCGCATGCTGTCCGTCGTTGGAAGTCTTGATCTGCGAGGTAGATCCCGCGGGTCTCAAAG
AGGAAGCTGATGGTCTGGCTCAGTCCAATGGCGTTCCTGCCAATACGAGCATCAGAGCCT
GCTTCGTTCAAGCGAATAACGTCTTCATCCTCAGATGAGCCCCCGGTAATGTAAGGTTGC
CAGCGGAATCCAGCATCCTCAAGACCTTGACCGATTGAGGTGGCAAACAGGTCTTCAGAG
AGCTTGCGGATTTCAGGGTGGATGTTGAGGTTTTTAGCTGCTGAGAACAACGCATCTGAA
GAGTGAACAAGGTTGCCATCGCCATAAGTCGTTGTGGCACCGAACTCGTGCATATCGCCG
GAAATGTGCGGTGACCAGCTATTGAACAGCGTCTTGATGTCCCTAGTCTGCTGGCGGGCT
AGCTTGATCGAATCACGGTTGGGATCGAAGTTGGTTGCAAGCGTTCTTTGGAAGTAAGAA
ACACCATCTGGGTTATAGCGATGCAGCATGAGGATATCCATTCGGTCGAGCAGATAGTCG
GCATAAGTTGCATTCGCATCCAGCAGCCCGAGGAACGACATCAGTGCCTGATCTCCAGCG
GGCTCGTCACCATGGATCGCGGCTTGAAGCCACACTCGCAACTTTCCAGATCCAGACTCA
AGAGTGCCGTTCGTCGACTGTTTCGACAGGACGACGTACGGGAATGACCTACCCTCTTCA
GACTTGAAGTCTGCTTCCCGGTAAGTCATCCAATCATTCCTCTCAGCAATACTGCGAACG
AAGTACTCCAATTCCCTTTGCGGCGTTGGACCGTCCTGTCCCTCTGGAAAATTGGAAGGT
ATGATCTCAGGTCGTGTAAAAGCAGGTCCAAGGAGCTCGATATCATCTATGGGCTGGAAG
AATGCCTGCTGGACCGCCTCGCTGTCTTGGTTTAAAGTACGCTGATTCTCACCGTATTGA
CTTTGACCAGACACAAAGGACAACGAGGCTAGCCCTAGGGCTAGACTCTGGAGGGATAAC
ATGACTGGAAATTGAAAGCTATCAGGAAAGGCTGTCAAGATTGTCGATGCGCGTTTGGAA
ATGAATGCATCGG
>MATOU-v1_1346056
ATCCACTCAAGCTTTTGCCACCGTGCTCTTTCCTCTCACTTCTCCATCAGCCACGTCAAA
GCACCAGCAGCATAAGCATCACACGCAGTCTGCAATGTCGGCATGATGACAGGCGCAAAT
AGGCCGGAGTGGTTGATGGGTATCTTCTCATTCAGCGTCCCTTCCGTCTCACATTGATCC
CACAAGTTGTGATCCACACCCCCGTACATGAAGAAGCAACATGGCTTCCTCTGCGAAGTG
CCGAGAATGCTAAAATCCTCGCTTCCGCACAGCTTGCCACATTCAGATGTGTAAGCGTGC
TTGCCCTCTCCAAAATGCGCCTTGAAACTGCCTTCGAGCTTCTCCGTGACGCTATCGTCG
TTGACAGTAAGAGGGAAGTTTCGCGTGATCTGGAACGTCGGCTCCTTAACGGCGTTGCTC
GCCATACACTCCGCTTTCACAATCCGCTGGATACTCGCCATGACCTTCTCCCTTGCTTGA
GGGTTCGTAGCCCGCACATCGATAGCGATCCTCGCATCGTCCACGACAACATTCTCAGCA
TCTCCCGCTTGGATCGAGGCCACTGTGACCACCGCCGTATCCCACGGATCGACCTCGCGG
GAGACAATGGTCTGCAACTTCATCACGACACCCGCGGCCATGACGACGGGATCGATCAGT
CGGTCCGGCATACTCGCATGCCCGCCGCGTCCATGCAACGTAACGCGCATCGAGTCCGCA
GACGTAGCCACCAACCCTCTCCGGGACCCAACCACTCCAGATCGCCAGGGAACAACATGG
CCGCCGAGACAGATATCGGGGACGGGCACAGCATGCTTCTTCGGATCGTACATCCCATCA
TCCACCATCGCCTGCGCACCCGTACCCCGCTCCTCCGCAGGTTGGAAAGCGAGGAGTAGA
GTCCCCGACCAGCTGTCCCTAGCCGAGACCAACGTCTCCGCCGCGGCGAGCAGGGAGGAA
ATGTGCATGTCGTGCCCGCAGGCATGCATCACAGGCTTCTCCACCCCGTCGGCATCCTGC
ATACGCTTCTTCGACGCATACGGGAGGTTAGTTCTTTCCTGCACAGGGAGAGCGTCGAAA
TCGGCACGGAGTAAGATGGTAGGACCGGGACCGTTGTGATAGAGCGCCGCGATGCCGTGG
CCGCCGATGTTAGGCCGGATGTCGAAGTCTGGGGAGATGGTTTCCTTCAGGTGCTTGCAG
ATCGTGGCTGCGGTTTCTTTCTCCTGGTTGGAAAATTCCGGGTTGGCGTGGAAGTGTTTG
TATAGCTCCTGATACGAGTCGAGGTTTGGTCGATGCTTCTGGACTAAGTCCGAGATGGCG
GACATGGTGAGGGTGAGCAGTGCTCACAAACAAGGAAACAAAAATTTGGCACTGTGTTTA
tttttttCCTAATGGCTTTGAGGTTCGCGATACTTGGCCGAAGAGCG
>MATOU-v1_1346272
GCAAATGCTTTGAACCTGGTACAACCTAGAGACGCCACCGCGCCGAAAGTAATACAACAC
GAGATAGAACGACGACATGTCGAGAACCCCGTGGCACGAGACCGGGCGCGAGCCCAGGCG
AGAGCAGAAAGATTACGGAGACGACAGGACGATACGGTCCAGGTAAAGTTGGATAACGAG
GAGACGCTGTACTTTATGAACATTACGATCGGCACGCCTGGGCAGGACCTGCGAATGCAC
ATAGACACTGGCAGCAGCGATCTTTGGGTAAACACGCCGAGCAGCAATATATGTGAGGGC
ACTGGCCAGTACGCGCAGTATAACTACGACATTTGCGCCGACTCTGGAACCTATCGGCCG
AACAAATCGTCAACCTACGAGTACGTCAATAACGATTTCAACATCTCCTATGTCGACGGT
ACTGGAGCGAGCGGAGACTACGTAAAAGACGTTGTCAGATTCGGCGGTGTTTCTCTAGAG
GGCCAACAATTCGCTATTGGGTATACGTCAAGTTCCTCAGAGGGCGTCTTAGGGATTGGG
TATCCGATCAACGAAGTTGCCGTGCAGTACTTCGGTGACGACCCATACGCCAACATTCCC
GTGCACTTGGTCAATAGCGACTACATCAATACCAACGCCTACAGCTTGTGGCTTAACGAC
CTCGATGCTTCAACTGGCAGTATCCTGTTCGGCGGCGTCAACACCGAGAAGTTCGAGGGA
ACGCTGGCTGAGATTCCAATTGTTCAGGAGAACGGCTACTACGCTGAATTCATCATCGCC
TTGACCGCTATGGGTACCAACGGAAACCAAGGCTCCATCTTCTCTGACCAAGCGATCCCT
GCACTCCTGGACTCAGGCAGCAGTTTAATGTACCTCCCGACTCAGATCACCGACGCTCTC
TACGACGGCTTCAACGCGCAGTACGACGAGTCCCAAGGCACCGCCTTCGTCGACTGCAGC
CTCGCCAACAGCGACACGACGCTAGAGTTCACCTTCTCCGGCGTGACCATCTCAGTAGCG
ATGAACGAACTCGTGATCGTAGCCGGCTACAGCTCGCGAGGCATCCCCGCCTGCATCCTC
GGCATCAGCCCTACCTCCAGCACGCCCGTCCTAGGCGACACTTTCCTCCGCTCCGCCTAC
GTCGTCTACAACATCGCCGGCAACGAGATCGCCATGGCCCAGACCAACTTCAACAGCACC
TCCGACAACATCCTCGAGATCACCGAGACCACTAGCGTCCCCTCCGCGACCGCCGTCGCC
AACGCCGTCACCGACATCGCCGTCCAAACGGACGGCGCCCGCATAGGCAGCCCCAGTGGC
TTCGCCAGCTCGTTCCCTTCTTCATCCTCATCCGCTTTCGCCATGCCGACCGCGGCGCCC
GGGTACGATTTCGCTTTGCTAGGCGCTGCTGGCGCGGGTCTTCTTTTCGCTTTGTAAGGG
ATAAGATGGTTCAAACATGCATGGCTTTTCTTTCTCTCATCATCTGCTGGAATAGCATGG
CGCTTGGGGGCGACGGTGGCTTTTCGAATGGGATGGATCTAGGGCATCTATCTGGGGTTG
AGAGGGGTTTCTACGCATGCATGTGTGCGTGCATTAGGGGttttttttGGGTCTGCACTT
TTGCTTTGGGTAGATTCATGATGTATATACGATGACAATACTTGCTTTCTCGG
>MATOU-v1_1346654
ACATGGGGAGACACAGATTGACGAAGTATATACGAGTACGAGACAGGCGTTTACATTTTG
TGTTTCGTTACAATTTTCCAGCGCTTCGGCCGTTTCCACGAACAAAAGACATCAATTATG
GCGTCGTCTAGTATTGAGGGGGACCCGTCTTTAGGGCCAGTATACTTCTGGCGCGAGTTT
GAGGAGCCCTATGGGTTTATGTCTCAGTGGTACGAGTGCGCATTTGAAGTCGACGGCGTG
ACCTACCTCACGGCTGAAATGTGGATGATGATAAAGAAAGCTCAGCTCTTCGGCGATGAA
GAAACTGCGAAGAAGATGATGGAGACTACTGTGCCCGCTGAGCACCAGGCTCTTGGAAGG
CAGGCTAAGGGTTTCAACAGGCCCAAATGGGATGAGCACAAGAGCCGCATTGTGGAAGAA
GGCAATTACCACAAGTTCACAAAGGCAAAGGCCGGCCCTGAGAAAATGATGCGGATGCTG
TTGGACACCGGTGACCGCGAGCTTGTTGAGACAAGCCCGACAGACCGTATCTGGGGAGTA
GGATTTGGTGCGGCCAATGCAGGTGAGAACCGAGAGCAGTGGGGCGAGAACCGTCTCGGG
AAGGCTATGATGGCAGTGAGAGACCGGTTGAGGGCCGAGGGCCAGCGATGAAGAAGGTAT
TTTGTGCACGCCCTTGAATGCTATGAGGTATGAGGCATGAATTGACCCATGCCGGCTAGC
CGGCCATCCCCCAAGTACTGTCCTCTCAACGCCCTAGCTCCTCGCTCAAAAATTCATCAT
TGAGCAATCTAGCTCCTTGCCGGCCAATTCTATTCTCGTTGTAACACCACAGTCAAAGCC
ATGAATATCAGCATGGCTGTCTTAAGCCACGGGTACTCACTCAGGAGGATCGTGACGTAG
CCCACAAAGGGTATGTAGCCAACAACACTACCAATGACATCCTTCTGTCTGTCAAGGTAG
CTCTGGCCACGCGCATATAGCTCTGTGTCGTCTGCGGCATTGTTGTCGCCTTTGGTGAGC
AAGGAGAGAGGAGACTCGCCTCCACCAAACCTCCTAATCACTCGGTGTACAATAGGTATG
TCCTTCCCCCTGACGTTGTATACAACCACCTCGCCCACCTGGGTCTCTTGTCCGCGGTTC
CATAGAAATAGCAGATCTCCTCTTTGGAATGCAGGCTCCATGCTGCCTGATAATACCACC
ACAATCGGAGACGAGGAGTCGGTGAAGACTGAGAGACCCTTCCATAGCATGAA
>MATOU-v1_1347382
CGCTGCGTTCGCACACACTCCGCCATGCAAGCAGAACAGCGACACGTCCTATCTCCTCCT
ATCAGCCTTTCCCGCCAACCAACAATGCAACCCCGCCACGCCCACCCACCTCCGCTCTGC
CTATGCCTTTCGTGACCGAATCAATTGGCGGCGGCTATCACACCCAAGACATCTTCTCGC
GCCTCCTCAAGGAACGCATCGTCTGCCTCAATGGCGAAGTCGAAGAGACCACCTCCGCCA
GCATCGTAGCCCAGCTCCTCTTCCTCGAAGCCGAAAACCCGCAGAAACCCATCAACCTCT
ACATCAACAGCCCCGGCGGCAGCGTGACCGCCGGCCTTGCCATCTACGATACGATGCAGT
ACATCCAATCGCCAGTGAGCACGATATGCTTAGGTCAAGCTGCGAGTATGGGTTCATTAC
TCCTCTGCGGAGGGGCGAAGGGGACGAGGTACTGTCTCCCGCACTCGCGCATAATGGTGC
ACCAAGTGAGTGGCGGGTACCAAGGGCAGGCAAGCGATATTGCGATCCACGCCAAGGAAA
TTCTGAGAGTGAGGGAACAGTTGAATAAGATTTACCAGCGGCATTTGACGCCTAAGGAAG
GCGGGCAGAAGTCGTTGGAGGAGATTGGGAGAGTGATGGAGCGGGACTTCTTCATGGGTG
CTGAGGAAGCGATGGAGTGGGGGATTGTGGATAAGGTGTTGGATAGAAGGGAGCAAGCTT
CAGAGCGCCAGTAGACAGTGAGCTTAAGAGAGGTTGTGTAAGTCGTTTCTGTACGAGTAC
ATCGACAGCGGAGCGGTATCCGAGCATTCTATATCTATAGCACGTTTCCCTATGATCATC
ATTACCTTTTCTCCATCAAA
>MATOU-v1_1348093
GAATGCTTCTCAACGATATGTTCAAGATGCGGTTTTAGCCGAAGATCTGTATTATTTCGG
CGCAGCTGGTAGTATTGACATCTGTATCTATAACCTCATGTGAATCGCATGATGGAACTT
ACTCAGACCCGTcccccccAACGCCAAACCCACATCCAAAAGAAACCCCATCAGTCTGAC
CGATCCTATCCCACCTACCTAGGTATGATTACCGCACGTGACGCATTCGAGATACCAACG
TCACACCCCCAACGCCCTTCCTTGCCAAAAGAGGCCACCGAGATGGCTTTTCACAAAACG
AGACCCATCCAACGCTCAACAAATCAGCAACGGAAAAACCCAACCATCTAAGACCTCCTG
AGCACATCAATCATCCACTCCACCCCCTCGACGCCTTCTTTCAATTTATACCCAAACGTG
AGCGGGAAACAATGCATCTGCTTCTCCCAATCCAACCACTCGCCTTTAACATGCGCCTGG
TTGCACTTCTCACGCATCAGCACCGCGTCCGGGCCTAGGATATCGTATCTCCCCAAGATC
CCATGGACCTTTACACCGCGCCGCGCGAGGACCGAGACGTCGGCGTAGAGCGGCGAGACC
AGGGGATCCGTCGGGGGCAGATCGGCGCGCCATTTCTGCGCCGTCTCGTTCGACGTCGGC
GTACAGCGGCGAAACCAGGGGATCCGTGGGGGGCAGATCGGCGCGCCATTTCTGCGCCGT
CTCGTTCGTGAAGGGCACGTTCAGCAGCGGGTCTTTCTTCTCCGTGGTTTTGATGTCGGG
GTTATGTCTACGCAGGTCGGTTGAGGGACATATACACATTAAGGCGATGGGGCACGGGCT
ATTCTCGTCTTCCAT
>MATOU-v1_1349981
ATCTCTACAGCCACAGTCACACTGGTCTGCTCGTGGAGCTCGTTTGCGTGCTTTCCACAG
CCTACGATGCCGCATCAGATCATGAACCGTCAACACTATTCTTTTCACTAGGTTAATTCA
ACCAGTCGTACACCTCCACCGCCACCCTCGCTGGCTGATCGAGCATGACAAGATGTCCCG
CCTCAGGAATGAATGCAACCTCCTTGACCTTGTCTCCCAACATCTCAATCAGCCGTTCAA
TCTTCCCCCTTGGAATCCACGTATCACTCTCGCCCCACAAAACCTTCACCTGACACCTTA
CCTTCTCGTACATATTGCCCTCAAGCATTTCCGCCACATCACTATCATTCGCCTGCGCAA
CCTGGCGAACAAAACTCCTCTGTCGCTCTCCCACTCCTCCTGTCCCTCCCCTCTTATCAC
CGCTCGAAGACTCCAGTCCGGCATCGACCCAAGGCGCCGTAAGCCCATCTTCCCACCCGC
TCTTCAGGACCCCGGGATTAAAACAAGCACTCTGCACCACAGCCCTCACGACCGCCTCGA
AAATCTTCGGAGGCAATTGCACGAACGTCTGCGGTTCTGACCGCACGAGCTTGTAGAACC
CATCGCCCCAGGGTAGGACGGCATTGGTGTCCATTAGGAGCACGGAAGCGAAGTCGCAGC
CGTGGAGCAAGTGGGTGCGGAGAACGATTGCGCCGGCGATGTCGTGGGCTATGATTGCAG
GAAGGCTGGGGGTATGTCCTTCGTTAGCGTTTCCTCTTGAGGGGTGGAGATGGACTGAGG
AGAGTAGAGCGGCTAGAGCTTCTGCTTGGAATTTTACGCTCGTGTCGCCTGGAAAGTCT
>MATOU-v1_1350024
ACTCTCCTTGGTACTCAACAGCTCCCCATTCGTCCTATCGACGAACAAATCCTGCATTTC
CCACCACTGGGGTCCCGCGTGGCCCTGGCCCTGGCCCTCTCCAGAAGGCCCCGTAGTCGC
TCCACCTTCCCGCACCTGCGCCTTCCACACCTTCCGTTCCGCCTCCCCCTCGACGGAATC
ATCCCGGACTTTGACGCCTTCGTAGGTGATGTTCGCCACGAGATCGTACAACAGCGGTTC
ACTTTCCCCCGACTCCCCCTCGGGCCGCTCAACAAAAGGTCGCATGTCCAGTCCCCGGGG
GTGGAAAGTCACGATCGTCGGGTTTCGTTGGGAGCCTAGGAATTTGTTCGGCTGGAAGCG
CTTGACGTGCATGATCAGGAACGGCGGTAAGGGGGCGAGGAGGCGGTAGCGCATACGCGT
GTTCAGCCGCTCCTGCGTCGCGATCCCGTTGTACTTCTCCAGCACCTTGGTCAGGGGGAT
CTGGGGGATGATGTTCTTGGCTTCGACGCCGTCCTGGAAGAGCGGCGCCGGGGGTAAGTC
GAGGGTGAGGATCAGGAAGGGCGAGGTCTGCGATCGGATCGTGTCCGGGTTCCCCTCGAA
CCGCAGCCGGTCTGTGGCGTCGGCGTGGGCCGTGATGGTCTGCGATTCCACGCGGAGGGA
GCCTTGGAAGGTCTTTTGGATGAGGGAGGATTGAGGTTTGGTTTTGGAGCCTCCGAGGGA
GAGGTGCAGATGGTTGAGGAACCAGCTGAGGAATTCGATGGGATCGGCTTGGGAGGTGAG
GAGGAACTTCTTCGA
>MATOU-v1_1350115
TTTCAATAACAAGACAATAGTTGCCGCTCTTCTGTACAAACAATTGGCTCACACCGGAAA
GCGCCTCTGCAACCAGTCGCCAATCAGACGGGCAACCTCCTCGGGCTTCTCATACAAAAC
CCAATGCCCAGCGTCCATCTCCTTCTCCTCGATGTCCGGAGCCAACCCAGCATCCTTCGC
ATCACTCATCAGATCCGTCCGACAGACCCAATCGCCCTTCTGACCAAGATACAAAACTGG
TTTATCCAGTTTCCGATTCCCAGTGCTACACAACTCCCGCTCGTCCTCAAGCATAGTATT
CTCCGTAAGTGACGTATAATAACATACCGGGCCCTGCATCCCATCTCGCAACAAGCGATC
GATTTGCTGTTTCTTGACGGCAGGCGTCTCGCCATACGGCTTAAGCGGGACTTCATAGTC
CTTGTACTTCCCCGAAGCCGTGATGTACTCGCGCATCGCATTAGGAGTACAGAAGATCTC
TCGCATCCAGATATCCCGCCCCTTCTCATGGGGCTGGGGAGAGGGGTAGAGACCGTGCAT
GCAGTCGTAAAAGCGCTTCATATTCTCGTGCATCACTTGGGCCGCGTCGGGAGCGATGAA
GAAGTTGAAGTATTCCCATTGGGGATAGCTGAACCTTTTGGCCGTCTTCTTGTTCTCCTC
GTCGAGGATGAAGGGGTCTGGAGATGGAACCTGGTAGGCTAGAGAGATGAGACATAATCC
GGCGCACCGGTCACGGTGGTAGAGGAAGAACCGCTGGCTGATGGCTGAGCCCCAGTCATG
ACCAACAGGGATGACATTGGCGGTTACAGTCTCCCGGTCCAGGATTTGAGCGATGCTGTT
TGCTTGCTTTTTGTAGTTGTACAGAGAAGGGTCCGTGGGCTTGGAGCTGTGACCGAAGCC
GAGAATGTCCACAGCCACGATGCGGTAGGGAAGCTTCTGAAGGTGCGGGATGGCTCCTGC
CCACATCCAGGCATCGTCTGGGTAGCCGTGGACTAGAAGCAGGGTTGGTGAGGATGATTT
GGTGGGCGAATGGAAGTCCGGAGAGGTGTAGTAGCTGTAGGTCAGGTCATGGGGCTTAGT
GACCAAAGTGTCGTGCTTGAAATGCTCCATCCTCAAGGATGCTGTCTTGATTCGTCAATA
TTTCGGTTTTATGCTTGTGTTTAGACAAGTATTGGTGCAATATGCCCTCCCATGT
>MATOU-v1_1351424
GCGTAGAGTAGGTGATCGTCGAAGTTTGTGCCGCTGTCAATGGACGACAGGGTGCTGCGG
GTGAGGTCGCCGAATAGCTCGAGATCGTTGGTGGCCTTGAGGACCAGATCGTGAATCGCG
TCTAGTCCACCGTGGCCGCCGAATGCAATACCAAGCTGTCTGAAACGACGTCGGGTAAGG
GATCCTCCAGAGGGCAGTTTGATACCGCCATCCCCTGCTTGCTTGAGGTGGGACATGACA
GTCTTTACGCGCTGAATATCGTCCGGGTACTTTTCGTAGTAGGCCTGGTTGCGCTCAATG
ACCTTCCGGTACAACCGTCGGTAGACTTCATCCGGCGATTTCACAATCGTACGCCTTCGG
GGTGGAAGGAGAGGTAAGAGATGATACAAAACCCGCCGAAGCTCTGGCCCATGACTGACC
ACTTCTTCTTTTCATCTGGGTAGTCTGCGGTTAGTGCTAGCCGGACGGCCTCAGCATCTT
TGACAATTGAATCTGCACGATGCAGCTTCAGGTACTCGGCCTGCTCATCGGGACTGCCGC
GTCTCTGCAGCGTTGAGGCTGTAAGAGGCGTACTCAAACCAGTGCCTCGCTGATCAAGGA
AAAGCATCTGATAGCCTTTGTCTAAGATCGTATGCGTCCAGGGGTAGTGCTGAGGGGCAC
GGCACTCCATGCCCGGACCGCCTTGGAGATACAGCATCCATGGCAATTGCTCATTCTCCT
TCGTCTTCTCGCGCACGATTGGGGTTTCGTGCTTTCTTACTGAGCGCGCAAACACGCGAA
TTCGCTCGTCGTCCGGCTTACTGTAGTCTTTGGGACAGTCGAAGAAATGCTCGGTGATGC
TGAGCTTACCAGCAACTTGATACGTCTTCTGATTGACGATCTTAGCAGGAGCTATGGTAG
ACATATTGCGAGCCAGACGGAGCATGAGCCCTATGTGAAGTGATCTGGCTAGGACACTCC
TAAAGTCTGCCAGCTGCGATGTCTATACTGGTAAAATTTAAGGGTATACCAGAAGCTGGA
CGAACGGAAGTGGT
>MATOU-v1_1352103
CAGGCAGAAGCATCGCTCTCCCCGCCAAGCGTGTTGGAGGAGCACGACGCACACCAGCCT
CAATCAGATACTGCTCGCATAGAAGGATGTGCAGACACGACGCCGAGACGGCGGATGCCA
ACATGGACATTAGCAAGGGCCGAGAGGTCTTGCCTAAGAATGTCAAGCCGGTTCATTACG
ACCTGACTCTCGAGCCAAACTTCGAAACATTCAAATATGAAGGTACTGTGGTGGTCGACC
TCGACGTCACAGAGGACACGAAATCCATCTCGTTAAACACCTACGAGATTGATGTCAAGG
AGACTAAGGTCACAGCGGCTGGCACTCTCATCAGCTCTTCTCCAAAGCTGTCATACAATG
AGGACAGCCAGACGACCACTGCCGAGTTCGAACAGACTATCCCCGCCGGACAGAAGGCGC
AGTTGACCATGAAGTTCACCGGCACGCTGAACGACAACATGGCCGGCTTCTACCGCTCTT
CTTACAAGGATGCCAGCGGAAACGACAAGTGGATGGCAACCACTCAGATGGAGCCGACCG
ATGCCAGGAGGGCATTCCCTTGCTGGGATGAGCCGGCGCTGAAGGCCTCGTACACTGTCA
CGCTCATTGCAGACCACGACCAGACGTGCCTGAGCAACATGGATGTCGCCAG
>MATOU-v1_1352510
GGCTGACACCATCAGGGATGTGGAGCAGGTCTGCTCGTAGGCTGTGCTGGTGTCGTCTGA
TGTGGTGGAGACTTTGTCGTAGGATTGGTCGGAGCCGGCTGAGGAGCCTGAGGATGGCGA
AGATGGGAGGCAGCTTAGTCGGCGAACCACAGAGGGAAGCATGTTGGAGTCAGCGCCCTG
GGCAGAGGTGGAGCCAATTTCCTCGTGGTCGAAAGTGGCGATCATGCGAATCGTGTTGTC
GTTTTGGAGAGCAGAGGATGACGCGACGGACTGGATGAGACCTTCGACGGCGCAGTAGGT
CATGCCGAGGTTGTCCAGACGGGCGGAGTAGACGAATTCGTCGTTCAATCCGCCGATGCA
TGCTGGTTGCGTATCAAAGAGGACGCACTCGAAATCCAGAACCTCGGCTTCCTTGCATCC
TGCTTCCTTTGCGAGCAAGCTAATCAGGTAGGGGTGATGGCGTTCCTTGGGCGTCTTCAG
TGGCTCGAATGCAGCCTCTTTCTCGGCATCCGTCTCAGCTTTCTTCACCTCCTCGCCCGT
CTTACCTTGCCTGTTCAATTCGGCAGATACCAAGCCAGTGATTGGGAATAGCTGTGCCTC
CTTGTTGAACTCGAACGGCACGCTGCCACCGAAGTGCACTGCCAGGTTCGGAATCCTGCA
TACTGGCTTGTTGATCTTCACCAGCCTTTGCTGCACCTCACCGCTCTGTCCGCTCTTGAC
CATCACTCTACCAGCTACACCGAGATCGCGGTCGAACCAGGTGTGCCACATGCCGCCTCC
GTAGGTCTCAACGCCAATCTGCATGAACCCTTCACCAGTCCGTTTCGAGATTGGCTTGAT
ACGCAAGCATGGCGAGTCGGTGTGTGCGCCTACAATGGCGAGGGGGTTGCCGGGTCGCCA
TTGAGAGCCGATGGCGAAGGCGAGGAGGGTGGAGGTGTTGCGGGTCAGGTAATACTTGCC
GCCGGGCTGGAGGGTGGAGTTCCATGAGTCTCGTTCCTTGATCTGCTTAAAGCCAGCCTT
CTCCAATCGCTCCCGGGCTGAGCGGACTGCGTGGAAAGGAGTTGGTGAAGCATTGAGGAA
GTCGACAAAGTCCTCTGCCCGTTTCAATGACGCCTTGCCTGCCATCTCGCTTTCGGCTCG
TCCGAGTGGGATACTTCGGAACGTCCTCGTGATCTGGAATGTAATATTCTTTGGTGCAGT
ATGAACTCGACTGCTACTGCTTCGTAAGAGGATTGCAAATGTCTTCATGCGGATCAGGTG
CGATGTGTCTCCCCATGT
>MATOU-v1_1354186
ACATGGGGACTAAAAGCCATTGGATCATGCTGCGAACTTCGCTAGCTTCTACACTTTACA
AATCTTCATCTTTTCCTAAACGCGTACCCGCAGTTGCTGCGACAAGTTTAAGAACGGTAT
CGACTGCTCGAACCTCTACTTCTCCTCGCATCTCCAAGGCAGAGCAGCCAGCATCTTCAC
GTTACATCAGCAACACCAGATCATACGCAAACATGGCTTCCACTCAATCGCACGCCTGCT
GCACCGTTCCGCCGGTCCAGGCTGAGGGCTACAGCCCAAAGGGCGACTACATGACCGTCG
AGGGCATGAAGACCTACGCCACTGGCCCGAAGAACGCCAAGTCAGCCCTCCTCGTCATCT
ACGACATCTTCGGTTTCTTCCCGCAGACGCTTCAAGGCGCCGACATCCTGGCGCACGGCG
ACAAGGAGCATCAGTACCAGGTGTTCATGCCAGACTTCTTCGATGGCAACCCTGCCGACA
TTTCCTGGTACCCTCCGGACAATGAGGAGAAGGGCCAGAAGCTCGGGCAATTCTTCTCGA
CAGCTGCAGCTCCGCCAAAGACCCTCGAGCGCATTCCCAAGGTCTTGCAGCAGATCCAGT
CCGAGCGCCCTGACATCAAGGAGTGGGGTGTAGTCGGCTTCTGCTGGGGCGGCAAGATCG
TGAACCTCTCCTCCCA
>MATOU-v1_1356240
ATTACAAACGCGTTCATTGCGGTCATTATCGTTCTATCTCGCCAAAAAGATCATCGGTCC
AAAACCTTTCGGCTAGACATATAGACCTGTCGGAGCCAAATTATTCTCCCAATCACTCCA
AGCTTTCCGAGACTCCTTCCAAAAACTAGGCCAATGACGTCTCCTACATTCACAGGGAGT
AGGCAATCAGCAGTCGCGGACCGCGATAACCCTTGCAGGAGCGCCCCATCAACGAACAAG
ACATCATTTCAAGCCTCTGCATCGTATCCAGAATCACAACAAATGTAATCCCATCTGAAT
CCTCCACGTCCTCCTCCGCCGCAGCCAAGGCCATCGGATTGACCCATTTATCCCAGCCAG
GACAGAGGCTCTTAACCCATACTTTCGTGACCGGCGGCTGCATGACCAGGGTACGACGGA
ACGAACGGGAAGTCTTCAGCTGAGGAGGGAAGCTATCCGGGAAGATCGTCATACTGAAAA
AGGGGCGACCCGGCGTGAGATGCATTCCCCTAGTGCCGTCCTCTTCCTCCTCCCCGCCAG
ATATGCCGCCGAGAGTGAGAGTTCGAGCACGTCCGAAATCAGTATGGACTAGCTTTTGGT
CCCCAGGAGGAGCGGCGACGCGATGCATGAGCCGTAGGAGCTTGACCGAGCTGGCGATTG
CGGTTTTGAACCCCTTACAGGTGTACTCTAGGCGGACTAGAGTGTACACGCCACACACAT
GCAGAATGTGTTCGAGTAGCTCCGGTGTGTTGAAGACGCGCTGAGCCGCCTCAAGTTCCC
TGCGAGCAATGGAGCCGATGATTGTGACGTTGCCTTGCATGGTCTTCGCTGTTGCTGTCT
GTTCCGTTCCAGACATGACTGCGGAGCAAGGAGCATTTTCGTTCATGGGAGTGTTCCTGA
CCGGCTTGAAGAAAGGATGCTGTTGATCTGCAGCCAGACTCAAACGCAAAGAGGCGAGCG
AAGCACATACCAAGCCTCGTGCTCAACGCCATTCACGCGCGTCCGATCCGGTCGGACGAG
TCAGTACAGACACTTCGCTCGCAGCCTGATTGCTGCGCTTCACAGGACTTCAACTCTATC
CCAGTCCGTCCATCTGACCAATCGGCTTAGGGTCTTCCGTTCGTAGCCACTCCCCGTTGA
AAGCATTGATCAACCAGTCTCGCAACTTTTCGTACACGACTCGATTGCCATTGTGAAAGT
AAATGGAGTGATCGCTATCCGGGAAGATGTGCACGTCGTAGTTCCTGACATTAGCCAGAT
CGAGCTTATCCAGTAAGCTCAGAGTATTCTGGAAATGCACATTGTCATCACTTGCACCGT
GCATGACCAGAAATCGCACATTGTTGCTCAGTGCTGTCATGTTCGAGATAGTGCTGTTAT
CGTAGCCGTCTGGATTGTGCTGAGGCATGTGCATATACCGCTCCGTATAGATGGAGTCGT
AAAACCGCCAGTCGGTCACCGGCGCAACAGCCATGCCGTACTTGAAAGTCTCGCCCGCAT
CTTGTTCTAGAGTCTTGAGCGTCATGAAACCTCCATAAGACCAGCCCCAAATGGCCATCC
GCTCAGCATCCACGTACTTCTTCGCGGCCCACATCTTTGCCGCGGCAATCTGATCATGTG
CCTCCCAGTAGCCAATGTTGCCACGAACGATGCAACGATGGCGACGACCCATGTAGCCTG
TTCCACGAGCGTCAAGCGTCACGACAACATAGCCTAGGGAAGACGCAACATAGGACTGGA
AGTCCACCGTAAATTTGCGGTTGACTTGCTGGAAGCCCGGGCCATTGTAGAGATAGAACA
GTACTGGATATTTCTTCTTCGGATCGA
>MATOU-v1_1356727
ACGGGGACCTCAATGGGATGGCTGGTTCGTAGACTGTCCAGGTTGAAAGCCATCTGCATG
CCTTCGGTGACGAACTGGCCCCAGACATTCCAGTCAGGGTGCAGGTGATCTACGGCATAC
CAGCCGACCCATGTGGCAAAGCCTTCGTTCAGCCAGAGCTCGTTCCACCAATCCATTGTG
ACAAGGTTGCCGAACCATTGGTGAGCTAGCTCGTGAGCCACAACGTAGACAACACGGTTG
CGATACTTTTGGTCTGAGCTCTCGGGATCGAAAAGGACTGCGGTGGTTCGGTAGGTGATG
AGACCCCAGTTTTCCATTGCACCGTGTGAGAATTCATGCACAGCAAGCAAGTCAACTTTG
GGAAGCGGGTAATCGATTCTGAAGATCTCCGAGAAGTAATCAACGATTTGATGAGCGCTC
TCCAGAGCGAGCTTGCCCTGCTCCTTCAGGCCTCTCGTTGTCCACACTCTGACAGGCAGG
TTCTTGCCGTTGTACTTCCTCCTTGTGAAGTCTTCAACATACTCGAAGTCGCCAAATGCC
CACGCAAGCAAGTAGGTGCTCTGGATCGGTGTTCGCTCGAACGACACAACTTTGGTCCCG
GCCTTGCCCTTCTTCGTCTCTTTCTCTGGCATGTTGCTGAGAGCCGTCAGGTCCTCGGGG
ATCTCAATCTCGAAGTCAAACGAAGCTTTCAGGTTCGGCTCGTCGAAGCAAGGGAATGCT
CTGCGGGCATCAGAGGACTCGAATTGAGTACTGAACATGTAGTGGTGCTCGCTGTCTTTT
GCTACACCCTTAGCCGGCGTGGTGGTAGGCGTGTACTTTGAACGATAGAAGCCGGCCATG
ACATTGTTCATTGTACCTTCAAATGCTATCGAAAGTACTGCCTTTTGGGACTCCGGCAGA
GCTTGGTCGAAGCTGAAGGTGCACCGCTGATTCTTCGCATCGTATGAAATGTCGGCAGCT
TTTACAGACGACGCAGTCTTTCCAGCCTCGGTAAATACTTCGACAGAGTGCACCTTCAAC
TCGTGGGTGTTGAGGGTTACTGTCTTGGTGGACTTCTTAACTTGCAAGTCGATGTTGACT
GTGCCTTGGTATGTCCAAGGCTCGCCGCTTTGCAAGTCATGAAGAGAGATTGCGTAGTTG
GTAGGCTTCACATCGGCGGGGAGGATATCGCGGTCGGAGGCCATCTTGACGAGAGTGCTT
GAAGCACTACTGCTGCAGTGCCGTCGGTCGATGCAAGTTCTAGCAGCGAAGAGGCGAG
>MATOU-v1_1357348
GTAGGGCCCAAGAAGACCTGAGCACGTAGCTTCTTTCCTGTGTGTCCGTTGTACATGATC
TCGAAACCACGTTTCTGGAAGCCGCTCGACTCGAGGATTTCTGAAATGGAGGAGATTGTG
ACGTCGGTGAAGGGTGTGGCATCGCCTTCTTGACCAGTGAGTGCAGCCACCTTGGAGAGC
AAACACTCGATCAAATGGGCAATGGTCATACGGGAAGGAATGGCGTGCGGGTTAATGATG
ATGTCCGGTGTAAGGCCATCTGCGGTGAAAGGCATGTCTTCCTGGCGATAGGTAATACCG
ATGGTACCCTTTTGTCCGTGACGAGAGGCAAACTTGTCACCGATCTGAGCGTGACGAGAG
GCAAACTTGTCACCGATCTGAGGCACCTTAGTCGTTCTCGTTCTAACCTTGACGAACCTC
AGGCCTTCAAGATTAGTCGTGAGCAGCACTTGATCAACGAGACCGCTCTCTGTGCTCCTC
AATGGTGTCGAGACGTCACGCTTGACGTGCATCTCCGTCTTCTGTCCCAGCTCTTCGCTT
CCTGGCGCGATCGGTGAGGTCTTGCCAATCAAGATGTCCTCTCCACTCACCCGCATACCA
GGAGAGATGATACCATCTTCGTCAAGCTTGTCGTAAGTTCCAGCCTTCATCTTGAGGGTC
GAAGATCGGGTTGGTTTCTCGAATCTCTCCATGACTGCCATGCCCACCCTCTTCTCTTGG
TCTAGGTACGCGCGGTAGAACAAACTTCTGAACAAACCTCTGTCGATAGAGCTCTGATTC
ATAATCACAGAGTCTTCTTGGTTGTAACCAGAATAACAAGCGAT
>MATOU-v1_1358157
TACTAACTCTCATATCGTCCTTCTCCACTGCATACTCCATCTGTCTTCCTTGCCGCTGCA
CCTAATAAACACAGGTCATATCCTAAAACTGAACGCAGGTACTAGGTGATGAGCCCACAT
AATCAGGTTTCAAGCTAGAGTCGGCAAGCGAAAAGCCCCAATCATCATGGCCGGGTCACA
TCCACAAGTACCTGCGGGTGACAACAATTCTGGTGGCATAGCAGAGCCCACACCGAGTAT
CAGAGGCTCTCCGAACACATCCAGCGACATTGGTGGGGATTCTGTACGACTGTCAATGCA
TTTGCACTCAGCCTCCATCGCATCCACACAAGAGTCTACGCTACCGAATCCCTGTAAAAT
CCTTATTGTCGGCGACTCGATCACCCAAGGCCACGAAGGCGACCATACATGGCGCTATCG
GCTCTGGCAATGGCTTCGCTCGGATGCGAGGTCTCATGACTTCACTTTCGTAGGTCCATA
TACTGGAACAGATCCGCCTCCAGCACCTATGCCTCCCCAGCCTCCTCGCCTGGGCTCCGA
CGAGCCGGAGAAGCTAGAGGACAGCGAGAGCATAGTCAAAGCAGATGGCAAGTATGCTGC
CGACGTACCTGCTGATTTTCAAGGAAATCACTTCTCAGGCTGGGGGTGGCAGTTGGGGCA
GGCGAAAGGCATGATTCGAGATGTAGTCAATGCGTATAAGCCGGACGTAGTGCTTACGCT
GCTCGGCTTCAACGACATTGGCTGGGGCTTCTGTGAGGCGTCCGAAGTGCTTAGTAGGAT
GCGAGACTTTATACAGGAAGCCAGGGCAGCTAAACCTGACTTAACCCTCTTGGTCGGCAA
TATACCGCAACGGCGGTACATGAATGGTCGTCAGGATCTGTTAGAGAACACGAATGAATA
CAACCAGCGACTACCCAGGCTACTTGGTGCAATGAGGTCTGATTTATCACCTTTGCATGC
TGTAAAGGTAGCGCAGTGTTACAGTTGCACTCCAGATGGCTGTCCAGCGGGCTACGATGG
GCTACATCCGAATGTACTTGGCGAGTTTGAGATCGCTCGTGCCTTTTCGTTGACTCTCCA
CGAATTCTTCGGTATTGGAGATGCAGCACTGGAAGTGCCTAGTCCACGAGATATGCCTCA
GCGACCAAGACATGTTCCCACGAACGTGGTCGCTACAGGTGCACCTATGGGAGTTACTGT
GACCTGGGACACTGTCTTCGGTGCGAGAGGTTACGACGTACGGAATAGAATGCAAGGGAA
AGACGGGTGGGAGGTCGCACAAGCACAAAGCAATCGCTTCGACACTACGTTCACCGTTGC
TGGTGTTGCATGGGAATACCAAGTACGAACCAACAACGGCGATGGCGACAACGACAACGA
CAAGAGCGAATGGTCGCCTGTGTCCACCGCAGTGGCGAGAAGGGATACTGCGCCGCCACC
GCAAAACATTCAGACGTTCTCGAAAGATAATGGTATCCGAGTCACATGGTCTCCGGTGGA
AGGCGGTTGGGAAGTCGACCGTTATGCGGTCACAATTTTAGACCAAGATACACCGGGCGC
AATCATCATTTGTTATGGCTTCCGTGGCACTGAAGCCACGCTTCACGGTTTGCGTAGTGG
ACATTGCTATTCGGTTTTCGTTGGCACTTGGGCGTTCGTGGGCGGTGTGTCTGTGGGCGG
ATTGCCTGCACAAGCTTCTTCTGTAACACCTGGGGTTCTCATGGAGGATAGTAGGTCACA
CGACATCGCAGGTCTCGACTAAGAACGCGGAATGGATGCAAAAAGGTGACGTTCTGGGAT
GATTGCGGAGGCCTCTGAGGTAAAGTAATATGCGCACGGATACATAATTTAGTCGCTCAT
AAAAAGGCGCACAAAGCATTAGTTTCTTTCGCTCTTCCTTCATCACCAAAACCTACAGAT
TTGTCGAGCCTGTTCGTACAGCCTTGTAGCATGGTCCTCCTTTGCCAAACATGGTACGCA
AGTCTTGCACTAAAGCGTCCGGACATTCCCAGGCGAAGAAGTGGCCACCCTTCTTCTGTA
CGCTCTCGTGCACCACAGGACCGAGTGTCCTGCCCCAAATCAGAGGCACAACGGTCAATT
CTCGTGGGGCATGCAGTAAGCCAAGCTTGACCTTCGGTATCCAGTGTTGTGTCTGATCTC
GAGTTACCGCGTCAGGGCCACGAGGATGGACGGCTTCGTAGTAAATCCTCAGGCTTGCCG
CTGGACCAGCTGTGCTGAAATAGTAGATAGAGACCCAGGTTAAGATTTCGTCGTCTGTCC
AGGGATAGGCATCTGTCCAATCGTGAAGCTTTTCCAGCATCCAGGCCAACAGGCCAACAG
GGCTGTCAGTCAGGCTATAGCCGAGCGTCTGCGGCTTAGTGCTTTGCTCGAGACGGTAAC
CTGTTCCCTCTTCCGCGAACCACTTGCTACGCTCAAGGCCTTTCCTGTCTCGCTCGGTGT
ACGGTTGTACAGCATGCTGAAGCGCCAAAACAGGGTTGCCTGTCCACGTAGGCTGTAGAG
CCCGTAGCATATTCGTATGACTGGCCGGGATGCTCTCTGGATATAGGAGACCCATACATC
GAGTGATGTAGAATCCCCAATCGCCACCTTGCGTGACGTACTTTTCGTAGCCGAGACTCT
GCATCAGACGATGGCAAGTTTCAGCATACTGCTTCATTCCAAAGCCTTGCTTCTTGGGGC
CTTCGCTCCACCCGAAGTTGGGGAGCGATGGCGCCACGACATGAAAAGAGACGCCTTTGT
TGCTTCGTTTCAAGGCGGAAAGCATTTTCGACACTTCAAGGTAGCTACCAGGCCAGCCAT
GCACGAAGATCAGTGGGATAGCATCTGGAGAGTCGGATGGCTGGTGGAGATAATGGATGT
CCAGTTCCGGGAAGCCATCAACACGAATACGTTTGTGGTAGTTTGGGAGATCATTGAGCT
TTGCCTCTTGAGCACGCCAATCAAACTCTCGCTCCCAATACTTGGCGAGCCGCTTCACGT
CTTGCAGAGGTGCTCCATAGTCCCATGCTGCGTCCTCGAGCTCGTCAGGAAATGTAGCAA
GAGATAGCTTCTTCTTGAGCAGATCAATCTTCTCCTCGGCCACCGCGACCCGATAACTGG
CCATTGTGATATAAGGCGGCAGAGTCGGACTGCAGTCTGAGCGAGAGACTTGTTTTGGAG
AACGCTACTCTTGACAAAGAGCTTAAATTTGTTTTTCCTTTCT
>MATOU-v1_1360333
CTCACCTGGAATGTACGTTTGTATTCGGGCACGTCTGTATACTGAGACAACAACGCACCC
ACCTACGCACCCCTGAATTGATCGATAAGGCCTCCAACCATTCCCCTTCTCCTTGCGCCC
TCGCCCTGCCGTTGCGTTTCAATACCTGTCGCTCTTCCAGCTTCTCCCTCCATTCTTCTC
CTCAAAGAAGCATACCGCTCTTTCTGACCAGAATCTCCGATGACCCAACTTGGCACTCTC
CACCTAGCAGCCCCAGGCAGAACTTCCCGTCTGTAAGCAAACCCTACGATCCACCCGATA
CCCGCTGCTATCGCTGACCCAGGCAACTGCGAGAAGGCCAACTGAAGCGGGAGCAAATAG
GACGTCGCTTTTGAGGTGAGTTCAAGGCCGTATTCACGCTCGGAGGAGCCTGTCGCCGGT
GCCGAAGAAGATAGACGGTACTTGTAGATATACGGAATCGCAGCGTGGTACTGTGCGAGC
AGAGCGAAGAGGATAGGCGTCGGGCCAGCAGGCAGATAATTAATGTATGCTCCGCTAATG
GGACGGATAATTGTCGCCAGGAGAATGGGAGGGAGGAGAGTAGTATACGGCAGCGTAGCA
ATGAGAAAGGACTACTTACCCGTCAGCCTACCTGTGTTCGACTACGAATATCAAACTCTC
GAAATGTATGTCGCCCTACAGCAAACTTCCTTGTCCCCCACAATCGTTCAATGATTCGCA
GCTGGTAAAGACTCATGGCAGCGAACAACACCTCGGTGCTGTTCGTATAGCATACTTGCC
ATGTGAGCAGGCGCCAGAATTGCGCATAGTCGAGGAGATGGGGCCGAACTTCGATCCAAA
AGAAGTACTTGGTGTCCGTGAGGGTAGCAAGGAAAGAAGTCAAGATGATGCCGAAGACGA
GAAGTTTGGTGACTGGAGCATTGGTAAAGCCCGAAGTGATCATCTTGTAGTCTCGTCTGG
ACGAACGCAAGCTCACTTGGGCACGCTCGATTCCGGACACAGTTTCGCGTCCCATGT
>MATOU-v1_1365223
TTGTGTCTTATCCAAAGTAGATTGACGAATTTACAATTTATTTACATTGCGCTTCTAGAT
CCTATAACCGGGACGAATGCGCAGGCAGTCAAAGGTACCTGTTCTCCTTGAGCCAGGTTT
CAACATCCTTCGCATCCCGCTCGAGCCAGCCAATTTTCGCGCTGATGGCATCCTTGCTCT
GAGCGAGGTTCCTCTCGAAACCCTTAGTACCCTTCTCCTTGAAGAACGCCTCGACATCCT
TGAGCTGGTCTTCCTTCGTGAAGCTGCTCGTGCCCATGGTAACGACAGAGCCCATCATGG
AGAGCGAGGGTGGCAGCTTCTTGACCAGCGTCTCCCAGTTCTCCTTCATCCAGCTCCAGA
AGGCCACAACACCCTCTTTGTGTGCCCTCAAGCCCGAAAGCGGCAAGTAGATGTCCTGGT
CCTTGACCTCTTTGCTCAAACTGTATGCCAAAGTGCGCTGGATCAGCTTTGGGTCCTTCG
CCCGACCGATCGCGCGAAGTGCAGTGTTACGCTCGTCAGCGTTCTTGGCAGTCTCGTATT
CCTTGACGATGGCGTTGTACTCCTTCTCGCCGCCGTATGATAGCACGGTAGCGTAGACGC
CACCACGCAAGTTAGGGTGGATTGCAGACCGGTCTCCGCCGATGAACTTCTCAAACATGT
CGAAAGCGGCGGCCTTGGCCTTCTCGTCGCCAGAAGATGCTGCACTGCCGAACAGAAGAG
CCTTGAACTGTTGCTCAATGTGGCCGTCCTTGTCGGAAAATTCCCAGCCGAGCTTGTGCG
ACTTGCCGCTGACGAGATCACGCTGGAAAGCTTTGAGCGCATCCTTGGTCTTTTCATCTT
CGAAGATCCATGCAGCGCGAACAGCACCAACACGAGCAGTGATTTCATCCCAGACAATGA
AGTCTGGCTCAGTGTCAAAGCCCTTCAGCAGGGACAAGAGGCCGGACGTCTTTTGGTAGC
CCGCAGCAGTCAATGCACCGGCGTCTGCGATCATTCCAGCGCGGTCCTCAACCGTCAAAA
GACCATCCTTGGCATTTTGACCGAGCTTCTGAAGACGCTCAGGTGTGTAGTTAGTGCGGT
AGATACCAGAGTGATCGGCGTTAAGCTTGTAAAAGTCCATATCCGGCACCTTGAAGTTGC
CCTCGCGGTCGTTCAGGGTCAAATTCTCATCCACGCCGTTCTTCGTCCTGAGGCCCAGGA
AGACAGGGTAAAGAGTCTTGTCCTCTTCTGGCTTCACATCAGCAGTGCGCAGGAAGCGGT
TCTGTTGGAGGTGGATCTCATTTTCCTTTGGCTTTTCGTTCACGGTTACGACCGGGAAGC
CAACCTCCTTGGTCCAGATGTCTGCAATACGCTCAACGTCCTGACCACTGGCATCGCTCA
GAGCAGCCCAGAGGTCACTGGTGGTAGTGTTACCATAGGCGTGCTTCTTTAGATACCTGC
GGATACCCTCCATGAAAACGTCCTCTCCAAGATGCTTCGAAACCATGCGAATGACACAGG
AGCCCTTCGAGTAAGAAATGGCATCAAAAATCTGGTTGACCTCATCCGCCCGCTTGACCG
GGACCTCGATTGGGTGCGAGCTGCGCAGAGAGTCCAAGCCAAGGGCAGACTGCAGGTTAT
CCGTAACGTATCCCTGCCACACCTTCCACTCCGGGTAGAAAGCGTTGCAGGAGTACCAGC
TCATCCACGTAGCAAAACCCTCGTTCAGCCACAGGCCATCCCAGAAGTCCATGGTGACAA
GGTTACCGAACCACTGATGGGCAAGCTCGTGCTGGACGACCTCAGCGACACGCTGCTTGG
TGGAAGCACTCGCCGTCTTCTCATCGAGTAGCACGTCAACGACACGGTAAGTGACAAGAC
CCCAGTTCTCCATAGCTCCAGCGGAAAAGTCAGGAATTGCGACCATGTCCATCTTGGGCA
ACGGGAACTCGCTGGCGAACTCCTTCTCGTAGAACGCAAGCGTCCGCGCGCCGAGCTCAG
CGGAGAAGCGACCCTGCTCTGGGTCCTTGTCGGGCGTGCAGAAGACGCGCACCCTGCTCT
GGGTCCTTGTCGGGCGTGCAGAAGACGCGCACGGGGAGGCGGAAGCTCTTAGACTCGTAG
ACCTTCAGCTCGCCAACGATGAAAGCCAGAAGATAGGTAGACATGAGAGGTGTCTTGTTG
AAAGTAACTGCTTTGCGCTTCTTCCCAGCCATGGCCGAGTCGATGTCCTTTTCACTAGCA
ACATCCATGTTGCTCAGGCACGTCTGCTCGTGGTCTGCAATGAGCGTGACGGTGTACGAG
GCCTTCAGCG
>MATOU-v1_1365224
TTGTGTCTTATCCAAAGTAGATTGACGAATTTACAATTTATTTACATTGCGCTTCTAGAT
CCTATAACCGGGACGAATGCGCAGGCAGTCAAAGGTACCTGTTCTCCTTGAGCCAGGTTT
CAACATCCTTCGCATCCCGCTCGAGCCAGCCAATTTTCGCGCTGATGGCATCCTTGCTCT
GAGCGAGGTTCCTCTCGAAACCCTTAGTACCCTTCTCCTTGAAGAACGCCTCGACATCCT
TGAGCTGGTCTTCCTTCGTGAAGCTGCTCGTGCCCATGGTAACGACAGAGCCCATCATGG
AGAGCGAGGGTGGCAGCTTCTTGACCAGCGTCTCCCAGTTCTCCTTCATCCAGCTCCAGA
AGGCCACAACACCCTCTTTGTGTGCCCTCAAGCCCGAAAGCGGCAAGTAGATGTCCTGGT
CCTTGACCTCTTTGCTCAAACTGTATGCCAAAGTGCGCTGGATCAGCTTTGGGTCCTTCG
CCCGACCGATCGCGCGAAGTGCAGTGTTACGCTCGTCAGCGTTCTTGGCAGTCTCGTATT
CCTTGACGATGGCGTTGTACTCCTTCTCGCCGCCGTATGATAGCACGGTAGCGTAGACGC
CACCACGCAAGTTAGGGTGGATTGCAGACCGGTCTCCGCCGATGAACTTCTCAAACATGT
CGAAAGCGGCGGCCTTGGCCTTCTCGTCGCCAGAAGATGCTGCACTGCCGAACAGAAGAG
CCTTGAACTGTTGCTCAATGTGGCCGTCCTTGTCGGAAAACTCCCAGCCGAGCTTGTGAG
ATTTGCCGCTGACGAGATCACGCTGGAAAGCCTTCAGCGCATCCTTGGTCTTTTCATCTT
CGAAGATCCATGCAGCGCGAACGGCACCGACGCGAGCAGTGATTTCATCCCAGACAATGA
AGTCTGGCTCGGTGTCAAAGCCCTTCAGCAGGGACAAGAGGCCGGACGTCTTTTGGTAGC
CCGCAGCAGTTAATGCACCGGCGTCTGCGATCATTCCAGCGCGGTCCTCAACCGTCAAAA
GACCATCCTTGGCATTTTGACCGAGCTTCTGAAGACGCTCAGGTGTGTAGTTAGTGCGGT
AGATACCAGAGTGATCGGCGTTAAGCTTGTAAAAGTCCATATCCGGCACCTTGAAGTTGC
CCTCGCGGTCGTTCAGGGTCAAATTCTCATCCACGCCGTTCTTCGTCCTGAGGCCCAGGA
AGACAGGGTAAAGAGTCTTGTCCTCTTCTGGCTTCACATCAGCAGTGCGCAGGAAGCGGT
TCTGTTGGAGGTGGATCTCATTTTCCTTTGGCTTTTCGTTCACGGTTACGACCGGGAAGC
CAACCTCCTTGGTCCAGATGTCTGCAATACGCTCAACGTCCTGACCACTGGCATCGCTCA
GAGCAGCCCAGAGGTCACTGGTGGTAGTGTTACCATAGGCGTGCTTCTTTAGATACCTGC
GGATACCCTCCATGAAAACGTCCTCTCCAAGATGCTTCGAAACCATGCGAATGACACAGG
AGCCCTTCGAGTAAGAAATGGCATCAAAAATCTGGTTGACCTCATCCGCCCGCTTGACCG
GGACCTCGATTGGGTGCGAGCTGCGCAGAGAGTCCAAGCCAAGGGCAGACTGCAGGTTAT
CCGTAACGTATCCCTGCCACACCTTCCACTCCGGGTAGAAAGCGTTGCAGGAGTACCAGC
TCATCCACGTAGCAAAACCCTCGTTCAGCCACAGGCCATCCCAGAAGTCCATAACGACCT
CAGCGACACGCTGCTTGGTGGAAGCACTCGCCGTCTTCTCGTCAAGTAGCACATCGACGA
CACGGTAAGTGACAAGACCCCAGTTCTCCATAGCACCAGCGGAAAAGTCAGGAATTGCTA
CCATGTCCATCTTGGGCAACGGGAACTCGCTGGCGAATTCCTTCTCGTAGAAAGCAAGCG
TCCGCGCGCCGAGCTCAGCGGAGAAGCGGCCCTGCTCTGGGTCCTTGTCGGGTGTGCAGA
AGACGCGCACAGGGAGACGGAAGCTCTTACGGGGAGGCGGAAGCTCTTAGACTCGTAGAC
CTTCAGCTCGCCAACGATGAAAGCCAGAAGATAGGTAGACATGAGAGGTGTCTTGTTGAA
AGTAACTGCTTTGCGCTTCTTCCCAGCCATGGCCGAGTCGATGTCCTTTTCACTAGCAAC
ATCCATGTTGCTCAGGCACGTCTGCTCGTGGTCTGCAATGAGCGTGACGGTGTACGAGGC
CTTCAGCG
>MATOU-v1_1365345
GTGGTGTACTACTATTGCTTTTGCTCTCTTATCTCCAATTACTCATTCTACAGCTCCCTA
CACAATAACAACATTCGCTACTGTGTCTCGAACTACTTTCATACATAAGAAAGAGCAGCG
ATCATTCTGAAGTTCACTGACAGCGCATCACTTACACATACAGACCGCGACGCGATTCAG
CAAGAGCACCACTAGATCGCCCTTCTAGTATATTAGAGTATAGGCTTTGTATGAGCAAGC
CGGCTAGAGTATAGAGGACGcacacacacacagacacacacaATGGCCCCGCCTTACATT
ACCGGCACCACAACCCCGCACGAAGTCAATGGCTCCACTACATTACCGGCACCACAACCC
CGCACGAAGTCAATGGCTCCACGACACCTACACCTTCGAACCCAAGCGGCGCGGACATTA
CAGTCCTAGCCTCTTCCCGCGCCGTCATAGACCAACAGATTACACCCGCTACCATTGTAA
TCTCCACCGTGACCGGGAAGATCACACAGGTCCATCGTTCCGTTCTGCCGCCTCAATCCT
TCCCCACCGGTACCCCTTATAAAGACCACACGCCTCATGTTCTGCTGCCGGGACTCGTGG
ATGCGCATGTCCATCTCAATGAGCCGGGACGGACAGAGTGGGAGGGTTTCTGGCATGGCA
CAAGGGCAGCGGCGTTCGGAGGCGTCACGACGGTTGTGGACATGCCGTTGAATGCGATCC
CGCCTACGACTACCGTGAATAACCTCCACGAAAAGACTCAGGCAGCAAAGGGGCAGTGTT
GGGTCGATGTTGGATTCTACGGTGGACTCATACCCGGCAAAGTGTTGGGTCGATGTTGGA
TTCTACGGTGGACTCATACCCGGCAATACCAAGGACCTGAAGGGTCTAGTGAAGGAGGGC
GTGAGAGGGTTTAAGGGGTTCCTGATCGATAGCGGAGTAGAAGAGTTCCCTGCTGTGAGC
TCGGCGGATATCACAGCTGCTTTTCAAGAGCTGGCAGAGGAAGAGACGACCGTCATGTTC
CATGCTGAGATGATCCCGCCCGTTACAAAGAGCGTGGGCGACGACGTGCAGTGGTCTCAG
CCGCCTCTCGAGCCTACTGGGCCATTGGATAAGTACCAGACTTTCCTCGACTCTAGACCG
GTCAGCTTCGAGACGTACGCGATCCTGGAGATTCTCAGTCTTGCGCATCTGGCGCCGAGG
TTGCCGTTGCATATTGTGCATCTTTCAGCCATTGAGGCGATCCCAATGCTCAGGAAGGCG
AGGGCGGAAGGCGTCAATATTACGGCGGAGACCTGCTTTCACTATCTCAGCTTAGCGGCG
GAGCAGATTCAGGACGGTGATACTAGGCACAAATGCTGTCCGCCTGTCCGCGGCCAGACG
AACCAAGATGGTCTGTGGAGAGAGATGTTGAATGGTGATGCTGAGAGCGTGATCAAGACC
GTAGTGAGCGATCATTCGCCGTGCACGCCGAATCTGAAGATGCTGCCGTCACATGTTCCT
GGTGCTGGAGGAGGGCTAGCGGCAGGCTATAGCTCGGACAAAGGGAAAGGCGACTTCTTC
TCTGCTTGGGGCGGTGTGTCGTCAGTGGGGCTGGGAATTAGCATTCTTTGGACTGAGGCT
ATGCGTCGCAGTCTGTCTGTTGACGATACCCTGCTTAACATCGTAAATTGGTGCTGTCGC
AACACTGCTCGTCAAGTTGGATTAGAGGACCGAAAGGGCGAGCTGAAGGTCGGTATGGAA
GGCGATGTAGCCGTGTTCGATGATACGCTGGAATTCGAGGTACAGAGGGACAGCATGCTG
TTCCGGAACAAATGCTCGCCGTATCAGGGCAAACGGATGACTGGTGCGGTGACGGAGACA
TGGTTGAGGGGGAGGAGGGTCCATGCGAGAGGCGAGGGATTCGGCGAGAATGCTACACCG
GTCGGTGAGCTCTTACTCGAGCCGAGAGTGAAGAAGGTAGCGTAGACAATCCAACCGATG
AGCCGATATGTTGAACTCTCGATCAAGAAAA
>MATOU-v1_1365965
ACATGGGGATTCGACAAGACAAGGAGACACGTCAGTGGAAAATCTCACAACAGTTCAGGA
TGAACGGACCTGGATACTTGGCAGTCGCCATCCAACCTGGACCCCAAACCGACGACAAGG
CATTCCATGAGTGGTATAATGAAGAACATGGACCACTTCGCCTCCGTCTCCCGTACATAA
CAAGTGGCGACAGATATACCGCCGCAGACGGACAGAAGCCTGAATGGAGCGCTGTCTACG
ACGTGACCGATCTAGCTGAACTCAACAAGCGACTCTACACCCGTCTACGCGAGGAGCGTT
CAGCCAGGGAGAAGGATGTCATGAGCACATTCGAATCGCTGGACCGTAAGATCTACCGTA
CCGTTGCTGAGAAAGGTTCTGTGGGCGACGCACCAGCATCAGTCACCATTGCAGTGTCTA
TGCGTGTGAACGAGGCCGACTTGCCAGAGTTCAATAAGTGGTACGACGAAGAACACGTAC
CCATGCTGTCCAAAATCCCTGGCTGGCTGCGAACGCGGCGCTTTGAGATGGTCGTCGGAG
GTCTCAAAGGTATGCCGCCTACTGGGCAGGTCGAGTGCCTTGCGGTCCATGACTATGCCG
AACAAAACGGTATCGACGGTCCCGAGCACAAGGCTGCCCAGGACACTCCTTGGAGGGCCA
AGATCATGGAGAAAGTCTCCGACAAAGAGCGGCGTCAGTGGAAGCATTATCTTCGATTCG
ATGCTCTTGAAGAGCCACCATCAACCGTTGTAACGACCGATGGCGCTGAGATCCGCTACC
AGCTTGAAGGAAACCCATCTGACCCGGTCATCGTCTTTGTCAACTCCATCCTCACGAATC
TTCACATTTGGGACGATGTGGCTAAAGCCCTCCAGACCACAGGGATCAATGGCAAGACAT
ATCGAACCCTTCGATACAACAGCCGTGGCTACGTCCAACAGGCAGCCCGTAGCAACCCAA
CACGGTTCGACCTGCTGGCAGACGATCTCGAGTACCTCCTCCAACGTCTTCGCATTCCCA
AAGTCCACGCCGTAGTAGGCGTAAGCATGGGTGGTGTGACATCCATCAACTTTTCCATCC
GCCATGCGGACATGCTCGAGAAGTTCGTAGCGTGCGATTGCAACGTCGCAGCCTCGCCAG
CCAACAACACCGCCTGGGGCGAACGGATCGAGCTCGCGAAAAGCGAAGGCATGGGCAAGC
TGGCGGAAGTGACGACGAAGCGTTGGTTCACCGAACCGAACCACGACAAGCCTAACTTTA
GCAAAGTTCTCGCCATGGTACAGCAAGCCAGCGTAGCGGGCTTCGAACAGAATGCCGGCG
CGCTGTGCAACTACGACCTCAAGTCTCATCTCCCCAACATCAAAACACCCGGATTACTAG
TCGCGGGCGAAGGCGACGGGAAGCTGCCGGAAGTGATGCAGAACTTCGGCATCCCGACCA
CGTCCTTCAAGAGCATTCCTAATGCGGGACACTTGCCTATGCTGGAGAACCACGATGCGT
TCATGGATGCATTGGCGGGGTTTCTGTAAGAGGGAGCAAAGTAAGCTATGATGAAAAGAT
GATGAAAAGGTCTTGTAGATAGTCATCTGTC
>MATOU-v1_1366743
ACATGGGGATCCTCGACAACCTTCCTTGATAACCTGCACTTTCCGATTATGTTGTCTCTC
CAAGCTCTAGCTTTGGGGCTCGCCTCTTTGTCTTTTGTATCTGGTCAAAGCCAGTATGGT
GAGAACCAACGTACCCTAAACCAAGACAGCGAAGAAGTACAGCAGGCATTCTTTCAGCCC
ATAGATGACATCGAGCTCCTTGGGCCTGCTTTTACGCGACCCGAGACCATCCCTTCTACT
TTTCCAGAGGGACAGGATGGTCCAACGCCGCAAAGGGAATTGGAGTACTTCGTTCGCAGT
ATTGCTGAGAGGAATGATTACATGACTTACCGGGAAGCAGACTTCAAGTCTGAAGAGGGT
CGGTCATTCCCGTACGTCGTCTTGTCGAAACAGTCGACGAACGGCACCCTTGAATCTGGG
TCTGGAAAGTTGCGAGTGTGGCTTCAAGCCGCTATCCATGGCGATGAACCTGCTGGAGAT
CAGGCACTGATGTCGGTCCTGGGGCTGCTGGATGCAAATGCGACCTATGCCGATTACCTA
CTCGACCGGATGGATATACTCATGCTTCATCGCTATAACCCAGATGGTGTTTCTTACTTC
CAAAGAACGCTTGCAACCAACTTCGATCCAAATCGTGATTCGATCAAGCTAGCTCGCCAG
CAGACTAGGGAAATTAAGACGCTATTCAATAGCTGGTCACCTCACATTTCCGGCGATATG
CACGAGTTCGGCGCCACAACGACCTATGGCGAAGGAAACCTCGTTCACTCTTCGGATGCA
TTGTTCTCAGCAGCTAAAAATCTCAACATTCATCCTGAAATCCGCAAGCTCTCTGAAGAC
CTGTTTGCCACCTCAATCGGTCAAGGTCTCGAGGATGCCGGATTCCGCTGGCAACCCTAC
ATTACCGGGGGCTCATCTGAAGATGAAGACGTTATCCGCTTGAACGAAGCAGGCTCTGAT
GCTCGTATTGGCAGGAACGCTATCGGACTTAGCCAGACCGTAAGCTTCCTCTTCGAGACC
CGCGGGATCTACCTCGCAGATCAAGAGTTCCAGCGACGGACAGCATGCGGTCTCACCATG
ATCACATCCCTTCTCGAAGCTGCTGCATCGAATTATGAGCAAGTCTACTCCACTATGACC
TCTGCCATCGAGGACTTCATCTCGTCCGACGATGACATTGTAGTGACCGATTCCCCCACC
ATCGAGATGCGCGAATACCCCTTCGTCAACACCGACACGGTCACCATCGTGCGTCCCACG
GTCGAATTCGCCAGCACCACCCCCACCAACGCAAACCTCACCCGCCTCCGTCCAGAAGCC
TATCTGATCCCCCGCGCCTGGGCCGATATCGCCGAACGCCTGCGGGTCTACGGGCTCGAA
GTCCAAGAACTAGAGTATGCGTACCAAGGCCCCGTCGAAGCGCTGAATGTGACTTCGTCG
ACGCTGGGCGAGACGCGGTACGAAGGGGCTGTGTTGCAGACCGTCGAGACGCGGACAGTG
AACCGAGAGATTTCCTTGCCGCCGGGGAGTTTCTGGGTGTCGACCCAGCAGAAGAATATC
GGGTTGGCGTTTAATGCTCTGGAGCCGGAGAACATCGACTCGTATGTCACTTTTGGCATT
ATTCCTTTGGAGGAGAACGACGAGTATCCCATTTTCAGGGTCATGGGCTAGCATACGCAA
CATCCCCCAATAGAGCGCAGGACTTGGAGGATGTGGGTGGGTGGAAGGGGGGTCATCACG
CTGCACTCGAAGCATGACACAACCTCCATTTCGCACGAATCGTACGAATAACCCCTTTAA
ATAGACCGGTACAACATTGCACCCA
>MATOU-v1_1368896
GCGTATACCAGCAATTGCCAGCTGTTGATATATGTTATATTCGAGATCTTCAGGGCTAAT
AGAGCCATGATCGGTATAGCCACAAAGGGACAAAAGATCGGTCTCGCTCATCAGGTACGC
TCCAATGCACTCCGCGCGGCACTCATCGACGCTCGTAGCTATGTCTTGGAAAACGCCTGT
CCATGTCTCTCCAGGCCTGTACCACGAGTCAATAGGCTCTCCTGTTACTGGACTG
>MATOU-v1_1369685
GTTCTTTCACACTTCCACACATTCACATCAGTCAATATGGGCAATACAACTTCAACTCCT
TCACCTTCACCACCAGTCCGCCATGTATCACGAAGACAGCGGCCTGTCTCACCTCAACTG
ACTGTCGATGAGAAGTTCGATGCTTTCCACATCGACCACGAGGAGCACGCTACAAGCCAG
AAAGTGCTCTCAGACGAGGACTGGCAGCATGTCAGCGCCGCAGAGACAGAAGCGTACGTT
CGCGAGCTGCTACAAGACAGCAAGAACCGCCTTGGACTCTCAGCCCTCAGCACAAACAAC
CCCTCTGCTATACTTGAGAAGCCGTCTACAATTCTGAAAGACACTCAGTACTTCAACACG
GCCATCCCACATGAGGGCTCGCCTGTCACAAATCAGCGTAGCAGCGGGAGATGTTGGATC
TTCGCCGCATCCAATGTCTTCCGCATTGCCATAATGCAGAAATTCGATGTCAAGAGCTTG
GAGCTGAGCCAGGCATATCTGTTCTTCTGGGACAAGGTGGAGAAAGCAAATTATTTCCTA
GAGTCTATCTTGGACACCCTGGATGAAGATGTTGATAGCAGACTTATCGGAGCGCTCATG
GCTGGCCCAGTAGGCGACGGCGGACAGTGGGATATGATCGTTAACCTTGTGTCTAAATAT
GGCATCGTACCACAAACACTGTACCCGGATAGCTGGAACGCAATGAACAGCTCCGTGATG
GACCGACTGCTGACCACAAAGCTCCGTGAGGATGGCCTTCGACTACGCTCGCTCGCCAGC
TCCTCTGGCTCGACTGAGAAAGTGGCGGCAGCAAAAGAAAAGATGATGCAAGATGTAATC
CGGATCCTGACACTCTGCCTCGGTCCACCACCCTCAGCCACCGAGAAATTCACTTGGGAA
TACTACGATTCTTCGCACAAATTCAAGACGGTCTCACTCACGCCCCTCGAATTTGCTGAG
ACGACTCACGTCAAGCGCTTCTTCTCTCTGACCAACGACCCACGGAACCCGTACAATCGC
CTTCTTAGCGTCGATCATCTAGGCAACGTCTGGGACGGCCGTCCAATCACTTACGTAAAC
GTCGACAAGATCGTGATGAAGCAAGCATGTGTAGCTATGCTCAAGAAAGGGCTGCCCATA
TTCTTTGGTTCCGATGTAGGCAAGCAGTCTGATTCACAGAAGGGAATCATGGACACCGAT
CTTGTCGATTACGAGCTGGGCTTTAACGTGAAGCTTGGTATGAGCAAGGCAGAGCGCTTA
TTGACTGGAGAGAGCGCAATGACCCATGCCATGGTCTTGACGGCTGTGCATCTGGACAAA
GATGGCAAGCCAGTGAGGTGGCGCGTGGAGAACAGCTGGTCTGCGTCTGCAGGTACCGAA
GGCTACTTCGTCATGAGCGATGAATGGATGGACGAGTATTGCTACCAGGCTGTCGTGGAT
CCAAGTGTTGTCGATAGAGAAATCAGAGATGTCCTAAAGCAAGAGCCGAAAGTGCTGCCG
CTTTGGGATCCAATGGGTGCGCTTGCTTAATAGCAATAGATAGGATCTGTAATTTTGAAT
TATGCATTCAACTTCGAACTTAAAGCATTGCTTTGTCCACCGGTCTCACTGTAAATCCAA
GTCTGGGAAAGTGAATACGAACGTCCACTTCGGCAGCCTTGTCAAGCGGCTGAGGCTTGA
TTACAGCTTCTTCTGGGGACATGATAACAAGAGTTCCGATGGTCGGGTCAGCTCTCCCAG
TATCGTCAGGTGCTACTGTTACTACGGTGCCCTCCTTGAGTCCAGTCTTCGCGTCAAGCT
CAGCATGAGATGAACGTGGCGTCGGCAGCAAAAGAGACTTCTTGCCTAGACTAGGCGACT
GTTTGATCTGCTCCAAGATCTCGCTGAAATCTGGATCCTTTGTTTCGGTAGACGGGAGGT
TCTCAATATATCTCTGGAAGGTCGTATACCATGTGAAGAGTGCTGGATAGCGCTTGGCAT
TGAAGACAGATGTTGCGCCTACTGTTTCAGTATCACTGGTATCGCCGCCAGTCAGGTTGT
TGATCAGTCGGCCAGCAGCAATGTCGCTGCCCCAGCTTAGCTGATAGAAGACGGATATAT
CAGCTAGAGAGGGCGATGACGCGGAAAAGATCCAGGGCGTGTCATCGTTCGCGAAAAGCG
GTTCGAGAATCGATAGCTGCATGTCAAGTCTGGATAGGTTCTCCGGTACCTTCTTCTCCA
ACTTTTCCGGGTCGAGTTTGTGACCGATGAGCTCTGCACGGTCTTCGCCAAATCTCGTGC
GCCAAACGCTTGATGGCATGAGGCCAGTCGTCACACGAAATAGCGGTCGGTCAATCCAGT
AGGAAGCAAAGCCTCGGATCATGGGTCGATAGTCCCTTCCATCTGTAGCTGTTGGATACA
GAGTCTGGTATCCTTCGGATTCTGGAAAGAAGTGCTCCAGAGCTTCGATGATGATGGATG
TGTCGCAGTACACTTCCTTGCCAATCGCCAGAACCGGGATTTTCCGGTATGTAAGTCCAA
ATGTGTCTTTTAGGAGCGGTCTGGGCATCATACTGGGGACTGTGATGAACGTGTAAGGTA
TCTGCTTGATGCGAAGCGCAAGGCGGACCTTGAGCGTAAACGTCGAGGCATCGTAGCCGA
AGAGCACGACAGGCGGTGCAGCCTCCCCTTCTTCTGCCATTGTCTTGGAGAAGTAGT
>MATOU-v1_1369822
CGCTCCTTTTCCCGTGAGAAATTTGGCTCTTATGGCTACGTATTGGCTGTCATTCGATGC
CCTATAACATGCAAGTCCAGTCTTTAGGCTCCCAATGTCTCCTATGGTGGCCTTGTATGG
ATTGACAGCTTAATCCGTGACACGGCCTCTGTTCGAAATCAAATACGCTGCACTGCTGCC
TCAAAAGAGCATCCTACTCCTTCATCTCACTGCTCAGCATTCCGCGCATAAACAAAATTT
GCACCAACGACCTCAAGCCCCATCTCCTCCGCCCACTCCCTCAGACCCACATCAGCCTTC
TCATACCCCCAGTGCTGTCTATCAGCAGGCTTGGCCAGATGCAGCCCCTCCTTGGTGCCA
TTCGCAGGGGCTAAAACGACAAAGACGTAGCGATGTTTGCCTGTCTTCGGCGGTGGGCCG
GGGGGCTTGTAGGGCATGATGTCCTTCCAGTGCGGGTGCTTCGTGACGAGATCGGTGTCG
AGACGCCCGTCGTCGGTCTTGTCGTGTTTGGGAGGCGAAGTGGCGATCCAGTGGCATACC
TGCGCCCATTCGGGGTTCGAGCGGCTGGGGGCGTCGGGGTCCGTAAGCGCGATCGTGAGC
TGCATTTTTTCTGGTTTCAGGAGCGGGCTGGTTTCGCTAGTGCCTTCATCATGGTTCAAG
GCGGACAAAGTGGTCTTAGGTTGTTCTTGTAGCTTGTCTGGGTCGAGATCATTGCCAACA
TGGGCGGTAGCATGTTTCCAGGAAATGTCGAGGGCGAGCTTGGGGTGGAAGCTGTCGAGG
ACGGTGGGAATGATCTCTGCTTTCTTCAAAGCCGAAATCAGGTTGTGCTTGCCTATCAAT
GGCTGCTGGTCTTGCTGTTGAGCAAAAACAGCGGCCACGAAGGCTAGTATTAGCAGTGCT
GGAAACATGCCAGGCCTTGAGTGGAATTTAACGGTGATCTTTTG
>MATOU-v1_1369823
TAACCCCAGTGCTGTCTATCAGCGGGCTTGACGAGATGAAGCGCCTCCTTCGTCCCGTTC
GCAGGGGCTAAAACAACGAAGACATAGCGGTGTTTGCCTGTCTTCGGCGGTGGACCGGGG
GACTTGTAGGGCATGATGTCCTTCCAGTGCGAGTGCTTCGTGACGAGATCGGTGTCCAGA
CGCTCGTCATCGGCCTTTGAGTGTTTGGGAGGCGAAGTGGCTATCCAGTGGCATACCTGC
GCCCATTCCGGGTTCTCGCGGCTGGGGGCGTCGGGGTCCGTGAGCGCGATCGTGAGTTGC
ATTTGGTCCCGTTTCGAGAGGAAATCGGCTTCGCTAGTGTCTTCATCATGGTTCAAGGCG
GACAAAGTGGTCTTAGGTCGTTCTTGTAGCTTGTCTGGGTCGAGAGTATTGCCAACGTGA
GCGGTAGCATGTTTCCAGGAAATGTCAAGGGCGAGCTTGGGGTGGAAGCTGTCGAGGACG
GTGGGAATGATCTCTGCTTTCTTCAAAGCCGAAATCAGGTTGTGCTTGCCTATCAATGGC
TGCTGGTCTTGCTGTTGAGCAAAAACAGCGGCCACGAAGGCTAGTATTAGCAGTGCTGGA
AACATGCCAGGCCTTGAGTGGAATTTAACGGTGATCTTTTG
>MATOU-v1_1370625
GGCGAAATCACCTCGCGCATCGGCGACCGCGCCCAGACCAACACGCAGCAATACGGCAAG
CGGCCCTACGGCGTCGGGCTGCTGATCGCCGGCGTCGACGCCAAGGGTCCCCACCTCTTC
GAGTTCCAGCCCAGCGGCGTCACGCAGGAGATGCTGGCCTGTGGCATCGGCGCCCGCTCC
CAAATGGCCCGCACCTATCTCGAGCGCAACCTAGAGGAGTTTGAGAATTCTTCTCGTGAA
GAGCTTATCAAGCATGCGCTGCGCTCGCTCAAGGATTCCCTTGCCCAGGATAAGGAGCTT
ACGGTGGATAATACGAGTTTAGGAGTTGCCGGGGTGGACGAGGCGTTTAAGTTGTATGAG
GGCCAGGAGATTGCGGGGTGGTTGGATGCGACGTTTGAGAATAAGACGGAGGGAGGTGGA
GGGGAGGCTATGGAGACGGATTCGTAGGGGATCTGATTACGGGGGAGGATGATACATGAG
GATTGTCAAATTGGGAAGATGGGAGGGAAAGGAGAAGAGAGGAGTAGAGAGGGGGTTTTT
TCTGTAAGATAACAACTGATGGACTGCGGTTGATGCTATACACGGGGCAGGCGCTGCGGC
GCATTCGCTTTCTTTGGGAAAAGACCAAGAagagagagagagagaCACAGTGAAAGAGAT
AGCCCCAATCT
>MATOU-v1_1370938
TTTTTTGTAGAGAGATCTTATGACTTGGGTATTTGTGAATATCTGTCTCCCTATAAGAAA
AACGCCCCGGGCCTTCGCTATGCTTCCGATATGTTCCCAACACCTATAGTGACCTTACCG
TTGCGCCTTCATGTGCTCGTTTGAATCTTAATTTCGTCAGTCCGGCTCTTGCCAAAGCAG
CGGACTACACAACATCATTGCGGTCGTCTTCCTCGTCACCGGTCCCTTCATCCCATGTCT
CAACCTCATCGACCGCTTCCGGCCGTTCGCTTCCCGTGACATATCTCGGTTCACGCTCGT
GCACGTGCACAATCGCTTTCCCTTCGCTGCTGCCTACAGCTTTTCTCCACGCGTCAAAGT
CCTCCTGATCTCGCACCAGAAACCCGAGTAGCATCGACGGATCCATCTCCGCTAACCCCA
GACGCCGGACTCGCCTCGTGTGGCAGCTCTCAACGTCTTCGTCTGAGGGTTGCGCAGGGA
GATAGGAACGGGTGGAGTGCGGGTCTAGGTAGAAGAAGTTGTCTCCTTGGTGTCCGACGA
AGTAATGGCTTGAGCTTGGTCTTCCGCCAGCAATGCCGACGGATTGCGGCATTTCCAGTG
CGGCTTTGAGAGCAGCATGGTACACGGGCGTGATGCGATCGATGCCTAGTCGAATGCCGA
GCACAATCAGCGTGGGCTGGAAGGTATCATCGGCAGATTTCTGGGTGGCGAGTTCGAGGA
GGCGATCGACGTAGACGTCGCCGTCGTCTGGACGGGCGTATACACGAAGGTTGGCCGGAT
TGTACTTCATTGTCAGCGCTTGTAGGCTCCTAGCTGTGGCGCTGGGCCCGAACCACTCGC
CCGGGTGTTTACCACATGCTTGCGCACCATGTTCGACAAACTTGTGGATGCTAAAGGGAG
CATCTGGAGCATCCGCGAACAGGGCGAGCAGATGACGGTGCTCCTCGGCCTTCTGCCCCT
TCCGCCATTCCCGACCCAGCTCTAGCATGGCTAGACTGTTCGCCAGCAGGCTTTGTCCGC
TTCTTATCATACAACCCCAACCAGTATCGCTCGTAAATCCTCCTTGGTTGCCTAGGTTTC
TGAGCTTGGTTGAGAAAGACATTGCCGATGAAGCAACCGGGTCTGATGACTTGGGTATTG
GTGGGAAGCCATTTCGATAGGTAAGCCATATTCTTGCTTCCAGGTCATCTAGGAATTCGG
CTGGCCACCCGAGTGCCTCCTCGTCTGACCGAGATAGGTCGAGTGGAGGCTTAGTCTCGG
TCAAGTCACACTTGCCGTTCTCGGCCGTCTCTTCGGGCTTCTGATTCGCTTCTGTGACGA
CGGCAGAATCGGCTTGTGATAGCTCTGTAGAATCGGATTGAGCTGATGGCGATGCCGATA
TTGCAGAGCCATTTGTGACTTTCGTCTGGCGTGCGTCCAGGTACCTCGAGTCGTACCGGC
GGCCTAGGCACCATATCTCGGCTGGGTCATCGTTCTTGGGGAGAGGGTCCCAGAAGTACT
GGACGACCTTTCTGCTGAAGCGAGTGAAGTCGTTCGTATTGGCCATTCTGCCAGAATTAC
GGCGGGCAGGAGAGTGATTGACCTAGGTGGGTTAGGCGGGATGACGATGGGTGAGTCGGA
CAGGTCAACAGGTGGAGAGGGTCGGCGATAGACAGACGTCACTGAGGAATGGAGCTGGGG
AGCAGCATGTAGGTCAGAGCAGAGAGTGTCTCAGGTGGTCTCGGCGGAGGAATATCGCAT
CACAGCGCAACCATGTTTGTATCTATTGGCAAGGGACAAACTGCGTCTGCTTGCTCTCCC
ATGT
>MATOU-v1_1372892
GCCAGTCTCTGACTTCTTCAGGTCCTTGAGTTTCTCGATCTCCTTGAGGCCACCAGGAGC
CAGTCGCTTCCGCAGGTCGCCAAGGAAATCGTCGACGGTCTTTGGCGTCTTTGCCATTTT
GTCCTCAATCCGGAAAGTGGCGTGGTCGGGGTAGCCTAGAATCCGAGCAGCCTCATCGCG
AAGCACGATGGCTTCCTTGAATAGCTTCACGTTCTGGTTGCACTTGTTCTCGTTCGCCAT
GAAGACCTTTTGCCTAGTCTCTGCATTCTTGCAGTACTTTTGGGTCGGGAATAGATCAGG
GTACTTGAATGTCAACCAGAGTTTGCCCTCATTCTCCGTACCCTTCTCGCCTTTCTTCAG
CCCGCTGGTCACGTCTTCGGGCACTCCGTCCAACTCTTGTGGCGTGAACCAGAGACCACC
TTGCTCTTCATTAAGGTTTTTCTGGAAGGTGATGCTGAGCTCAGACAGCCGCTTCTTGGT
CGCTTTGAATCGATCTCTCTGCTCTTGTGATCTTTCTCGAGCAGTCTCCGGCTTTCGTTG
TCAAGACTGGGGTCATCCTTTTGCTTTTTAAATGTCGCATCGACGAGCTTGAAGATGTCC
TCGCGCATAGACGCCTCGATGGCAAAGTCGTTCATGAGCTTCTCCGCTTCGGTCGAGGCA
TCTCTCAGCTTAGCATCTGTCGAGACTGCCTGGTAAAAGCCAATGATGTGCGACTCTAAC
GACATGTTGTTGTCATCTCGCGCAAATGGCAGCAGGACATTCTTGAAGTCTGCATTCTCC
GGTGTTACACCCCCCACTATCTTGTCTTGCAACGCCTTGCTATCGGCGATCAACCGCTTC
GTATCACTCAC
>MATOU-v1_1373669
ACATGGGGATTACTACTCAAACCAAAAATCCAAATCTTCCCTTGCTTCACAGCAACAACA
ACAATAACTGAGCCCCCGTTCACTGCACCCTTTCCAAGACATCGTTCCAAAATGCCACCA
TCAGACCGAGACCCCATCGTCGACCAAGCAGAAGCCAACGCCTTCTTCCCATCCCCTTTC
TCCCTAACCCAATACGTAACCTCCAAAACCGACTTCGACGGCGCCAACTACCCCAACAAA
TACACAGGCGGGAAATGGCGCATCCTCCTCATCGCCACCCAAGAACGCTACCTGCAAATG
GGAGACGGCTCATTCTTCTCCACCGGCAACCACCCAGTCGAGATGCTGCTGCCTATGCTC
CACCTCGACGCCGCGGGTTTCGAGATCGACATCGCCACTATCTCCGGCCAGCCCGTCAAA
CTGGAAATGTGGGCTTTTCCCAAGGAAGACGCCGCGGTCAAGGGCATCTATGAGAAGTAC
CTCCCCAAGATCCGGAACCCGTTCCCGCTCGAACAAGTCTGGAAGGGGAGTTCGGAGGAA
GGTTTCACGGCCCAGACGCCTTATCTCGGGGTTTTCGTTCCCGGCGGTCATGGCGCTTTG
AATGAAATCCCGTTCTCGGCCACGGTGGGCAAGATCTTACGGTGGGCGCACGCGAATGGA
CGGTTCCTTATCACGCTCTGTCACGGTCCCGTGTGTATGCTTGCGGCTAACTTGGACAAA
TCGGCGGGGGAGAAGTTCATCTACGAGGGTCATAAGATTGATGTTTTCCCCGACTCGCTT
GATAAGGGGCCCAATGTCGATATTGGGTATATCCCGGGGAAGATGCAGTGGTTTGTGGGA
GAGGAGCTGAGGAAGTTGGGGGTCGAGCCGTTGAATGAGGGTATCACGGGCGCCACGCAT
CAGGATCGATTGGTGCTGACGGGGGATTCGCCGTTGGCGTCGAATAATTTGGGGAAGTTG
GCTGCGGAGAAGTTGTTGGAGGAGGCGAAGAAGAGAGATGGATAGAATGTTTGTTCATCT
GTGGATTTCATTGTTTGATATTGAAATTAAGTCTTGTTTCCCGCTCTATCATTCCTGGAG
CCTCTGCTCTTTG
>MATOU-v1_1374209
ACATGTCAGGATCGTTTGTTCTTTATTCGTCTTGAACGACGGTAAGCGAGTTACACGCCT
CCTATCTAGACAAACCACCACCTTCTCGGTTGAGACATATCAAGGAGGTGTACAATCGCC
GGAGCATCTCCGTGCAGACACTCGACCTACTCAAAGCCTCTGTTGGATCCAGCGACGAAT
CACCTCGGTCCCTTGAACATTCTTATAGCCCAGCAGGGTATCGATGATGAAGTCTTCATG
GCTAGCACCAGGCTGAACCACATATTCCACCCTAGGGTGAGCCTTCTTCAGCTTCTCAGC
AATAGCATCGATGCTACCGATAAGTACTTCACCACCGCCGCCCCAGACGAAAATGTCTTT
GGCGACCTTCTCGAGGCCCTCGAGCCACGAGACCGGGGCAATGTAAGCCATGTTGTAGTT
GTCGTACTCCTTACCACCAAGATACAGGCTCGCCCATCTACCAGCGGCCTCCAAGGTAAC
ATAATCGCTCGACTGGTTGCGGTCGAAGACGGCATCATGGTAGTGGAATCTCGTCCATGG
CGAGATCAGAATCGCCCCAGCAAAGGGCTCGGAAATTTCAAGCTTGGGTACCTCAGGATG
GGGATGTAGGATGTGAGAGAGAACGGCCAATGTGAGATTCCCGCCGGCGGAATCGCCTGC
GAGGATGATATTCGACGGCTTCTTACCCATCTTGCTAATAAGCATGTCGATACATTCAAC
CGCTTGCTTCAATTGAGTAGGATACTGGGCTTGCGGTGCCAAGGTGTAGCTTGGGAA
>MATOU-v1_1374337
AATGTCCCAACCCTACCACACCTATCCCCTCGGCGACTTCGCCCTCAAAACCGGCGGCCA
CATCCACCAAGCTCACATCGCATTCAAAACATTCGGCGACCCTACGAACCCAACTATCAT
CTATCCCACATGGTACTCCGGCCTGATCGCCGACAACGAATGGCTGATTGGGGAAACCAA
AACGCTGGATCCAACCCGCTACTTCATCATCATCCCCGCCCTGTTCGGGAACGGCCAATC
CTCTTCCCCTAGCAATCGACCGGATCTGAAGCCTTTCCCGAACGTGCTGTTTTACGATAA
TGTGCGCGCACAGCACGAGCTCGTGACGAAGCACCTAGGCGTCGAGCATGTGCGCGCGGT
GCTCGGATGGTCCATGGGGGCCGGACAGACGTATCAGTGGGCGACGCAGTATCCGGATTT
CATGGATCTGGTCGTGCCGTTTTGCGGCTCGGCGAGGACGTCGTTGCATAATCAGGTTTT
CCTGGAAGGGGTCAAGAGTGCTGTCTTAGCTGGGAAACAGGGTGTTTCCGCGGGAGTGTG
CCAGGGCGAGTCGGTGAAGGGTCAGTATAGAGGTTGGAGCGAGGAGGAGCGCTCGGTGGG
TCTGAGGGCTTTGGGACGGGTTTATGCTGGGTGGGGATTTTCGCAGGCTTTCTATCGTGG
AAGGCTGTACGAGACAGTCCTTGGATTTAAAGATCTGGAAGATTTCATGGTGAATTTCTG
GGAGGCATGGGCGCTTTCAAAAGATCCGGAAAACATGCTTGTCATGCTACACACTTGGCA
GGCAGGCGATTGCTCTGATCAAGAACCTTATAAAGGAGACTTCGCTGCAGCGATGAAAGG
AGTCAAGGCCAAAGCTTTGGTCCTGCCGTGCAAGACTGACTTGTACTTTCCTCCAGAGGA
TTCTGAGATCGAAGTAAAGCACATGCGGGAAGGCATTGGCGAGCTGAAAGTCTTCCCATC
GATATGGGGCCATTGGGCTGGAGGTCCTGGTCAGTCCGCCGAAGACGTCAAGTGGTTGGA
TGAAAGATTGCATGAGTTCTTTGAGAAAAACTGAGTTTCGTCAGGAGCGTGGTTCATTGA
ATTTACATCCATTCGTCATCACATTGAAAGTTAGATTTTGAGCTGCCTGTGAGATGGCGC
GTCGTCTACGTATCAACACCCGCAGTGTTGTTGATTGCCGATAGCCCGTTCTTGAGGGTG
TTGTCATTGTCGCCCAGGTTACCGAGCGCTGTGAGTAGATTGGTAAGAATCGGTTCAAGG
TCGAGGCCCAGGGCAAGCGGATCGATTTTGGGATCCGCAGTCGTCCTCTGCGAGCATCCG
GTTAAAGTGGTACCCGCGAAAGCAGACTCGACGAACTTCGCTTGCTCGATCGCACCAACT
AGCTCAGTTGTGAAATGTCCGCCGCTCTCGTAGGTCAGGAAACTGACGTCTGCACCGTAG
CCGCACCAGTCATTATACAAGGTGGTAGCGTTCTGGTAAGGTATAATCTCATCGTCAACC
GCATGGTAAAGGAAGACGGGGGCGGTTGGCGTCTCATTTGAGTTCACACCCATAGTCTGT
TGTTCCAGGATACTTTCGAACGGTTCCTGGTACAGGATTTCACGGCCCTGGGTCTGCACT
CTAGTCGAAAAGACGGATTGGTCGGCAAACAGGAGCAGATCACCCGGCGCACAAAGTTGG
CTCGCAGCTCCAACGATGTAATCGCCGTAT
>MATOU-v1_1374522
GGCTCATGATTTACGGGAAGCTGGCCATTTCTACAGCTTTCAACTCATAAGTCCTACAGA
AAGAGTTATGCTCAACAATTTTCGATGGGAGAAGAGCTGGTCGACAAGGCAGCTCTCCAC
TTCGAGGTCTATAACTTCGAACTCTTCGCCCCCTCTTGCTTCTCGGTCCAATTTCCGTTC
ATAGTTTGGCGATACTGCTCGCTCAAGACGGCCTTTTCCTCCTTCGGCACAGCCGCCCAC
TCCCGTCGCTCGGCCTCCTCACGAGCAGTCCAGCCTTCAATCTCCGGAACAAGCCACTGC
GTACACTCTTCCGCCGTGCGCTCTACGGCCTCCATGGGTATAAGATGGCCAACGCCTTCG
AGAGTGACGTCGCGTACTCGGCCCTTTCGGACGCCGCCGGATCCTCCTACGCCCGTGCCT
GTGTGGGCAAGCTTGTCTGCTTTCAGCGTCGGAGTAGAGAGATTTGATTGCTCGCCGAAG
AGGTAGAAGACGCTGGGCCGGAGGTTCGGGAGTCTGTGGAATGTCGCGATGGGTTCGGGT
CGATAGAAAGGTGCATTGGGGCCAGAGGCTGGATCCATATCGGGATGAGTCTGGAGGTTA
GATTCCGTTGACGGTTCAGGGAATTCCTTGGTGGGTAAATTCGGGCGCAGGAAGGTGAAG
ACTTCTTGGTGTTTGGTGGTGGCAAGCGTGACTTCTCTCTCGGTATCTGGCGCCGGGGAC
ACAGTCGCTGCTCCTGGATCAGCCGAGATGGTGGGTGGCGTGGCAGATGCGGCGGTGGCG
TAGGGATAAAGGTTCGTAGGTAGCTCACGCAGACCATATCGTATCCATAGTTCAAGCACG
CGTGGGTCCCAGGACTGGTAGAACTTGGATCGTTTGAAAGCAGCGCGTGCTGCCTCGCGG
CTTGGCCAGCGATCTCTCCGATTTGTAGAGGCTCGAGCAGGACCGTAATTCCCCGCGCGT
GATTGAAATCGTTGTATGACTGGATCGATGAGGATCAAAGACGAGAATAGACGGGGATGC
ATTAGTGAGAGGTTCACCAGGTTGTTGCCACCCATACTGTGGCCAATGCCAACAATCGGT
CTTTTCATCTCCCTGCGGAA
>MATOU-v1_1374712
ACATGGGGAATCACCAACACTCGCCTAAACAAACGCATACAATAGAACTATTGACGAGTC
AGGACATTTTCTTCGAATATGGAGCATTTTAAGCATAACACCTTGGTCACCAAGCCCCAT
GATTTGACCTACAGCTACTATCTCTCGCCGGACTTCCATTCACCCCCCAAGTCATCCTCA
CCAACACTCATTCTAGTTCACGGCTACCCAGACGATGCCTGGATGTGGGCAGGAGCCATT
CCGCACCTCCAGAAACTTCCCTATCGCATTGTGGCCGTGGACATTCTCGGCTTCGGTAAC
AGCTCTAAGCCCACGGACCCTTCCCTGTACAACTACAGAAAGCAAGCGAACAGCATTGCT
CAAATTCTGGACCACGAGAACGTAACTGGAAACGTAATCCCCGTCGGTCATGACTGGGGC
TCAGCCATAAGCCAGCGGTTCTTCCTCTACCACCGTGACCGCTGTGCGGGATTATGTCTC
ATCTCTTTAGCCTACCAGGTCCCATCTCCGGACCCTTTCGTCCTCGACGAGGAAAACAAG
AAGACTGCCAAAAGGTTTGGCTATCCTCAATGGGAGTATTTCAATTTCTTCATCGCTCCC
GATGCGGCCCAAGTGATGCATGAGAACATGAAACGCTTCTACGATTGTATGCACGGTCTG
TATCCTTCCTCCCAGCCCCATGAGAAGGGGAGGGATATCTGGATGCGAGAGATCTTCTGT
ACTCCTAATGCGATGCGCGACTATATCACGGCTTCGGGGAAGTACAAGGACTATGAAGTC
CCGCTTAAGTCGTATGGCGAGACGCCTGCTGTGAAGAAACAGCAGATCGATCGGTTGCTG
CGAGATGGGATGCAGGGGGCCGTATGTTATTATACTTCACTGACGGAGAATACGATGCTT
GAGGATGAGCGGGAGCTGTGTAGGACGGGGAATCGGAAACTGGATAAACCGGTTTTGTAT
CTTGGTCAGAAGGGCGATTGGGTCTGTCGGACGGATTTGATGAGCGATGCGAAGAATGCT
GGGCTGGCTCCAGATGTCGAGGAGAAGGAAATGGACGCTGGGCATTGGGTTTTGTATGAG
AAGCCGGAGGAGGTTGCCCGTTTGATTGGCGACTGGTTGCAGAGACGCTTCCCGGTGTAA
GCCAATAGATTATACAGAAGAGTTGCAATTCTTATTCTGTTTTG
>MATOU-v1_1376835
GTCGATCAGTCGAAAGCGAAAGAAGCAGCTCCCGTGCGGACGACATCGGAGACAGATCCT
CATGGACCGAGACAGTGGCATAGCAATCTGGTGCAGTTGGCTGGGAAGAACCGTTTCCTG
AATGAGTTCAGCGTTGAGAGATTAGGCGAGGAGACGGAGAACAATCTCGTCATGCTGCAC
GGATATGGTGCTGGGCTCGGCTTCTACTATAAGAACTTCGAGCCACTGTCAAGACTGCCA
TCCTGGAAGCGCCACTGTCAAGACTGCCATCCTGGAAGCTTTACGCGTTGGATCTATTGG
GTATGGGCAGGAGTAGTAGACCACCGTTCAAGATCAACGCCAAGGATAAGGAAGGCAAGG
TCCGAGAAGCGGAGAGCTGGTTTATAGATGCGCTGGAAGAGTGGCGGATCAAGAAGGGGA
TCGAAAAGATGACATTGCTTGGTCACAGTCTTGGAGGCTACATGGCAGTCTTTACTTGGT
CACAGTCTTGGAGGCTACATGGCAGTCTGTTACGCATTGAAGTATCCTGGTCACCTCAAC
AAGTTGATTCTGGCAAGTCCTGTCGGCATTCCTGAGGATCCGTATGCCGTCAACGATGAA
ATGCCAGAGTCTGGAGACACTTCAACCGCTGCCGAATTCGAACAGGCTGAGCTTGAGGGC
GGTGGGCCTGCTGGCGACAACAACAACTTTCTCAATGCACGGAAGAGACAAGAAGAGGCC
TCCCGTGATGGCAAGCCAGCCCCGCGAAAGCCGCTCCCTAAATGGCTCACTACACTCTGG
GACGCAAACATCTCACCCTTTTCGCTAGTACGCTTATCAGGACCCTTGGGACCAAGACTT
GTCTCTGGCTGGACGAGT
>MATOU-v1_1377070
CTTCTCTCGCTTTTGCAAATCGCAATTTCGTTCGCCTTAATCTTCTCCACGACAAGTCAA
GATGAAGTTCACCATCGCTCAGGTGGCTGCTCTGGTGGCAGGTGCCAGTTCGAGTGCCAT
TGACCTCAATAAGCGTGCCACTCCGCTCGACGTCTCCCTCACTCCCAATGGCAACACCAT
GGTAAAGGCCTCTATCACCAACACCGGCTCCGAAAGCTACAACCTACTCTACAAGGGTTC
GCTGCTGGACGAGGCCCCAGTCGACAAGCTCCTCGTGAACACTGCCTCCTCTGCGGCCGA
TTTCACTGGCATCATGCTGCGTGTCTCGACTGAAAACCTCGCCGAAGACGCTTTCAAGCC
GATCATGGCAGGCCAGACCATCGAAATGGACATCGACATTGCTGAACTCTACGACCTGCC
GGAGTCTGGTTCTTACAGCGTCTCTGCTATGGGATCGCTGCCCATTGCTGCCCTCAACTC
TACTGAACTGACTGGCGAGGCTTTGAGCTTCTCCAGCAACACCCTTTCCATGGACGTCGA
CGCCGAGGAGGCCAAGAAGGTTGTCAAGGCCGTCGAGAAGATTGCTGCTAAGCGCACTGA
TATCTACAGTGATTGCTCCGGTTCCCAGCTGAGGGCTGTCCAGACTGCGCTCAGCAACTG
CCAAAGCCTTGCCAGCCGTGCAGCTCAGGCAGCTACCTCCGGCTCAGCCAGCACCTTCCA
GACCTACTTCAAGACCACCTCTTCTTCCACCCGCAGCACCGTCGCTGCCCGCCTCCGTGC
TGTTGCCCAGGACTGCGGCTCTACCACCGGCGGCTCCACCAGGACCTTCTGCACTGACAT
CTACGGCGGCTGCTCCAGCAATGTCCTCGCTTACACCCTGCCGGCGTACAACTACATCGC
CTACTGCCCGCTCTTCTTCAACTACCTCCCAGCTCTGACCGGCCAGTGCCACGCCCAAGA
CCAGGCTACCACCGTCCTTCACGAGGAGACCCACGCCCCGGGTGTGTACCGCCCAGGCAC
CCAGGACAACGGCTACGGCTACTCGGCCGCTACTAGCTTGTCCGCCAACGCAGCTTTGAA
CAACGCTGACTCTTACGCTCTGTACGCCAACGCTATCTACGTCGGTTGCTAAGCGATCAG
CTTTTGCGAATACTGCATcccccccAACTCGAGGCGCGGGATCGTTTGGAGTGGGCAAGT
AGATGGACATGAAGGAAGTCGATGTCGGTTGAGCTGTGTGGAAGGTTGTGTCAAGACGGG
ACGGAACTGGTTTTGAGCATTTCTAACCGCTCTTTGAATGAGTTATGATGATGACGAGGA
AGATTATTTTCATTGGTATAGGCATATAGCGAAAAGCGACGATTTTGACGGGCTCATGGA
AAAA
>MATOU-v1_1377082
TGTTGATGTGAGCCCATTTTCTCTTATGTAGCAAGAACAACGGATCCGTGTTCACAACTG
CCTGAAATCATCTGGTATCCCTTCCTGCCCAAACCATGCCTTGGCCGCTTGCGCGAAGAG
CTCAGGCTTCTGTCTGTTCCAGGGATGGCGGATCTGCGGGTTCACTACCGCTATAGTCTC
GGGGTTGAGTGTGCGAGCAATATCCCGCATGTGTAATGTATCCGCTTCGCTGTCGTTCGT
CGGCAGAAGGTCTGACTTGCCGGCACAAACGACCATTGTCCTCGCTTTCCACGGGTCAGG
CCAGCAGCTGTCGTCTGCGAGAGAAATGGGGTATAGAACCTCTCGACAGAGTGAGACGGA
TAAATTTGTCGATGTGGCGGAGTGAACGTTCGTCCCGTCCATGGCTTGGTCGATTAGTGT
CTTCGGGATCAGCTTTTGCAGGTTGCAGTTGAGATACATCAGGTAAGGCACTAGAGGTCC
GCGTGAGATAGGCAAGACCTTGATCCCCGAATGAACATGTCGCGTACGACTGCTGGGTAG
CGAACGGCTAGATCGATGGCTATGTAAGCCCCAAGGCTGATGCCGATGATGTGAGCTTTG
CCATCTTTGGCGTGCTGGGTGATTGTGTTTGCGATCAGCTTTGCGGCGAGGTGTTTCGAG
AAAGGCCGGATGGCGCTTGCCTTGCCATGCCCGGGCAGGTCGGGGATCAAAAGGGGGTAG
TTAGTGAGATGTGGGGTGACCATGTTCCATTCTTCATTGTTGGAGAGGGCGCCGTGGATA
AGCAGAACAGTGACCTTTTTGTTTTGATTCTTTTCGGTGAAAGGTAGAGTGCGCTCATCA
CCGTCGAAATCAGACATCACGTTGAATGTTTTGGCTGTCCTGATGGTTTTTC
>MATOU-v1_1379134
ATCCTTCCAGCGTCCCTGCGCAGGGGCACAGCAACTTCGGAGGATCTACCCTAAGCGACT
GGCGGAAATGGGACCCCTCAGAGTATCTTACTGAGTGGAAGACCCCTCAGTTGGTCATCC
ATTCCAGCAAAGACTATCGGCTTACGATCTCCGAAGGTCTGGCAGCTTTCAATGTCCTCC
AGGCTCGGGGGGTCGAGAGCGAATTCCTGTGCTTCCCGGATGAAAACCATTGGGTCTTGA
AACCAGAAAACAGTTTGGCTTGGCATAAGGTCGTGTTGAATTGGATCAACAAATACGTCG
GCCTCCCGCCTTACACGGACGAGGATCCGCAGAGTGAGGAGTTCTGGGGCGGTTTGAGGC
GCGAAGATCAGAATGTGGAGAACATGCCTGGTATGGGGAAGCCTGAGACTTGAAGATTTA
GCGATTCGCTGTTTTTCGAAGCCATCATCTCCTGGTCCTAATGCTGTACTACGATAGCAG
AGCAGTTGCAACACGTGTTGTGCGCGCAAGTATGAATGCACATGGCCATTTCCCCGCA
>MATOU-v1_1382817
CCGCTTCTGTTCGAGCCCGGGACGGCTTGGATGTACGGGTGTTCGACGGACTGGGCCGGA
AAGCTAGTCGAACGTATTTCTGGCATGACGCTTGAAGAGTTCATGCGGGAGAACATGTTC
AAGCTTGTGGGCGTGAAAGACATAACGTTCTGGCCCGAGCAGAATCCGGTGCTCAAGGGC
AAAGTACCGCAGATGACGATGAGAACGCCGGACGGCAATCTGGCGCCCTTTCAGGCACCG
TCCATTAACGCTGGGATGACCGACTGCTTTGGCGGAAATGGGGCGTATGGGACGATTCGA
GACTATCTCAAGATCCAGCACAGCATTCTTGCGAATGACGGCAAGCTGCTGAAGCCCGAG
ACGGTAGAGGCGATGTTCACGCCACAGCTGTCTCCGGAAGCCGCGAAATCGCTCAATTGG
TTCATTGTTAATCACCCGATGTCTAAGATGATGATCGGCGAGTACAATCCCAATGTGGAG
CTCGACTGGGGTCTGGCCGGCGTGCTCTTCATGAGCGATGATATTGGTAAGAAGAAGAAG
GGGGCGTTGCATTGGAGTGGGCTGCCGAATTGCTTCTGGGTCATCGATCGGGATGCGGAT
CTGGCGTATACATTTGGTACACAGGTCATGCCACCAGGAGATGAGCCGACGAGGCAGATG
ATCAGCACTTTTGAGCTTGGCATTTATGAGAGGGCGGGCGTCAAGGTCTAGAATATTGAT
ACGAGGTGCACTGAATGTAGATTCAGCAGGTGCGGAATAATTACAGACACGCTTGAAGTA
CAGC
>MATOU-v1_1383695
ACATGGGGGTCTGGCAAACCCTTCGAAGTGCCGCGCATCTACGAAAATGGCAAAATTACT
GTCGCCGGAGGAGCTTGACAGGCTGGCAAAAGTCGATCCGGAAATAGGCGAAGCACTCCA
ATTATTCCCTCCCTCAAGACTGAACGGCTTATCCGCGGAAGAGCGGATCAAGCAGATGAG
ACAAGGTTTCGATGCAATGCCTCTTCAGGAGCCTGCGCCATCTGTTCAACAATCCGAGAT
ATCTTACGTGGCGAGAGACGGCACGGAGTTGCGCATGCTTCTCTACAAGCCTGTGTTGGC
AACTGAAGACCTTCCTCTATTTGTCTGGTATCATGGCGGCGGCTTCTGCCTTGGTTCGCC
GGAGATGAATATGGAACTCTGCCAGGAGATTGTTCAGCAGCATTTTTGCGTGGTCATTGC
TCCTCAGTACCGACTAGCTCCAGAGCACAAGTTCCCGACTCCAGTAAATGATGCTTGGGA
CAGCCTTAGACACATTGCAAGTCATCCAAAAAGATATGGTGCCAACCCGTCCAAAGGCTT
CGTGGTCGGGGGTGAGAGTGCGGGATCCGTGATCGCAAGCGTTCTATCCCTACAAGCTCG
AGATACTTCACTTGAGCCACCTTTGACTGGATCGCTACTGTGTGTGGGTTCCTACTTTAA
TCCAGAATCCCTACCTGAGAAGTACGTCCCATACTATCGTTCCCGCACAGACGAAGCTTG
CCTTTCTTCGCCGATGCTGTCCAAAGAGTCTAAATCTGCATTCGATGCTTGCCACCAACC
AGACTTGACATCACCTTTATCTAGAGCAGCCCTAAACCCGAATGGGCATCACGGTCTGCC
AAGAACCTATCTGCAGGCCTGCGGAATGGATATAAATCGAGACGACTCGTTTTGTTACAG
ACATTTGTTACAGGAAAATGGGGTTGAAACAAAGATGGACGTGTATCCGGGAGGGCCACA
CTCTTTCTGGTTCATGTTTGGAGAGTCTGAGCTTGGGTTGAAATGGAAGAAGGAGACACA
AGCGGGACTCAAATGGCTCCTGAGGCGGTGAGGCGGTGAGGAGACGATACACTTTCAAAT
CCAAGTTTTGAGCGTTACAGTAGCACATAAAGCACCAAAAGAAGGCCACCCGCGTTTGGG
ATACTAAGGGATCCCAGCCAGGAGTCGCCGGGAACAGTACCATAGAGAACTGCTCGAACG
AATAGCAGATGTCAACCTTGTAATAAGTGCTTTCAGGGAAAAGCGAAGCATGTTAATTAA
GTTATTGCAAGAGATACAAAGAGCGTGCCAAAGGAAGCCACATTGCGAAGTTCTAGCTAG
TATCGATGGCTAAGAGCATACCTAAAACCTTGTCGCCTACGTTTTTAACCAGAACTCTTT
ACTATCAAAC
>MATOU-v1_1384590
GTCAAGGAAGGTGGAAAACTGTCGCTCCTCAAACTGGTTCGACACGATGGGCTGCCAACC
TGGCGATTGAGGGATAGCCTGTTGGAAAGGAACAGGACCATTCTTGCCGCCGTAGGCGGT
GATTTGGTGCATGATCGAGCCACCACCGGCTGATTCTCCAAAGACAGTAACGCGGTTAGG
ATCGCCACCAAACTTATAGATGTGCTTCTGCACCCACTCCAGGGCGAAGCGCTGATCGTA
>MATOU-v1_1384788
AGCAGATAAACTTTGCGATTGCAATCAATGCGAGCGACATCATCAATAAAACCGATGTAT
GAATGTCCAATCTGGCCTGCGGGACTTTGAGATCTACCACGATCCCGTTGCCAATTTGGT
ATATCATCTACGTAGCCGGACTTCCACCACTTGCATGGAGATCTCCGCTGTCCAGACGCC
CGATATAGCCGACGACCCGCTTCACGAGATCCTGCACCACCGAGGATGGATTGCCATTGA
GATTGTGTGACGCATTGGGTACAATCGAGCCGTTATACCTGTCAACCTTGCCGGCATTCC
GCTCGACGATCTTGATCCATCGAGCAACTAGATCGTCCTTGTTCACTTCAGGTGGCACGC
TGTCGTCGTTGCCACTATACAGAAGCAAAAGCGGGGTTGTGGGAGGGATGCGGCCGAATG
TATTGTTTAACCGCTCGTCGGACAGGTCACTTGAGAAATAATCGTCTGCTCCGCGGTGGT
CGGGAGCTGGTGATGCAATGTCCACCCACCGCTTTGCCGTTATAGCTACCCGTCCAAAGA
GCGGGGAGACGAGTCTGTCTGGCATGGCGTCCTTGTCATGGCCCTCCCTACACATCTTCA
ATGCCAGTTGATTCGCCTCTTGCATGAAAGCCTTCGGCATATGATGGTCCATTGCTTCAC
GATCACTGACCGGCGCTTGTAAGATTACACCGTCCACTGGCGGACGCTGGTCTGTTTTCG
CTCCGACAATGTACTCCATGCAATCCTGACAGCCAGTCGAGTGGCCCATGATCACAACCT
TACCTCCTGGCCGCTTATCCTTGAAATACGCAACAAGCTTCGCCATTTCCTCAGCATCCT
GGGCAATGCTGCTCACACCCCAGCTCTTGCCTGCCGAACTCAGATTGCCAGTGACTAGAC
TCCAGTTTGGCCCTAAAGCTTTCGCTATCTCCAATGGATACGCAACGGACAAAGGGGTGT
CAAATAGGCCACCGATCCATAGCAGAGTGTTGACATTCGAGGAAGCCAATGGCTTGGAGG
GTTCAAACGCGCTGAGGGAGGGTGGCACAAAGTGCAGAGTTCCAGGATGCGCACCAGCAG
GCAAGTCCGAATTCGAATCCATTGTCGAATGTCTTTAATTGAGCTCGAGGTGGCCT
>MATOU-v1_1385802
GAGATGATCCCGCCAGTCACGAAAAGCGTAGGGGACGACGTACAGTGGTCTCAGCCGCCT
CTCGAGCCGACCGGGCCGTTGGATAAGTACCAGACCTTTCTCGACTCCAGACCAGTCAGC
TTCGAGACGTACGCGATCCTAGAGATTCTCAGCCTTGCGCATGTAGCGCCGAAATTACCG
CTGCATATTGTGCATCTTTCCGCCATTGAGGCGATCCCTATGCTTAGGAAGGCGAGGGCG
GAAGGCGTCAATATCACGGCGGAGACTTGCTTTCACTATCTCAGTCTAGCGGCAGAGCAG
ATCCAGGACGGCGATACTAGGCATAAGTGCTGTCCGCCTGTCCGCGGCCAGACGAATCAA
GATGGTCTGTGGAAAGAGATGTTGAATGGTGATGCCGAGAGCGTGATCAAGACCGTAGTG
AGTGATCATTCGCCTTGCACGCCGAATCTGAAAATGCTGCCTTCGCATGTCCCAGGCGCG
GAGGGAGGGCTAGCGGCAGGTTATAGCTCGGACAAAGGGAAAGGCGACTTCTTCTCTGCT
TGGGGCGGTGTGTCGTCAGTGGGGCTAGGGATTAGTATTCTTTGGACTGAGGCTATGCGT
CGCAGTCTGTCCGTTGACAACACCCTGCTTAACATTGTCACTTGGTGCTGTCAGAATACT
GCTCGTCAGGTGGGTTTGGAGGACAAGAAGGGCGCGCTGAAGGTCGGTATGGACGGCGAC
GTAGCAGTGTTCAATGATACGCTGGAATTTGAGGTGCAGAGGGATAGCATGCTGTTCCGG
AACAAATGCTCGCCCTACCAGGGTAAATCAAT
>MATOU-v1_1385803
ACATGGGAGACTACAGTCATACATTAGAAGGAGCAGCAATTCTGCTGAGGTCCACTGACA
GTCCATCACTTACACATAAAAACCGCGACACGACTCGGGAAGAGTACCAGTAGATCGCCC
TCCTGGCATATCAGAGTACAGGCTTTGGATGAGCAAGCCAGCTAGAACATAGAGCACGCG
CACAATGGCTCCACCTTACATTACCGGCACCACAACACCGCACGAAGTCAATGGCTCAAC
TACGCCTACTCCTTCGAACCCAAGCGGCGCGGACATCACAGTCCTAGCCTCTTCCCGCGC
CGTCATAGACCAACAGATCACACCTGCTACAATTGTAATCTCCACCGTGACCGGCAAGAT
TACCCAGGTTCATCGCTCCGTTCTGCCGCCTACGTCTTTCCCACCCGGTACCCCTTACAA
AGACCACACGCCTCATGTCCTGCTTCCAGGACTCGTGGACGCGCATGTTCACCTCAACGA
GCCGGGACGCACAGAGTGGGAAGGTTTCTGGCATGGCACAAGAGCAGCGGCGTTCGGAGG
CGTCACGACGGTTGTGGACATGCCCTTGAATGCGATCCCGCCGACGACTACTGTGAGTAA
CCTTCACGAGAAGACACGGGCAGCGCAGGGGCAGTGTTGGGTGGATGTTGGGTTCTACGG
TGGACTTATACCCGGCAATACGAAGGATTTGAAGGGCTTGGTGAAAGAGGGCGTGAGAGG
GTTTAAAGGGTTTCTGATCGATAGCGGCGTAGAAGAATTCCCTGCTGTGAGCTCGGCGGA
TATCACAGCCGCTTTTGAAGAGTTGGCAGAGGAAGAGACGACGGTCATGTTCCATGCTGA
GATGATCCCACCAGTCACGAAAAGTGTGGGAGAAGACGTGCAGTGGTCTCAGCCGCCTCT
CGAGCCGACCGGGCCATTGGATAAGTACCAGACCTTCCTCGACTCTAGGCCGGTCAGCTT
CGAGACGTATGCGATCCTGGAGATTCTCAGTCTTGCGCATCTAGCGCCGAAGTTACCGCT
GCATATTGTGCATCTTTCAGCGATTGAGGCGATCCCTATGCTTAGGAAGGCGAGGGCGGA
AGGGGTCAACATTACGGCGGAGACCTGCTTTCACTATCTGAGTTTGGCAGCGGAGCAGAT
TCAAGACGGTGATACTAGGCATAAATGCTGTCCGCCTGTCCGCGGCCAGACGAATCAAGA
TGGTCTGTGGAAAGAGATGTTGAATGGTGATGCCGAGAGCGTGATCAAGACCGTAGTGAG
TGATCATTCGCCTTGCACGCCGAATCTGAAAATGCTGCCTTCGCATGTCCCAGGCGCGGA
GGGAGGGCTAGCGGCAGGTTATAGCTCGGACAAAGGGAAAGGCGACTTCTTCTCTGCTTG
GGGCGGTGTGTCGTCAGTCGGGCTGGGAATCAGCATTCTTTGGACTGAGGCTATGCGTCG
CAACTTGTCTGTCGACGATACCCTGCTTAACATTGTCACTTGGTGCTGTCAGAACACTGC
TCGTCAGGTTGGTTTAGAGGACAGAAAAGGTGGGCTGAAGGTCGGCATGGATGGCGATGT
AGCCGTGTTCGATGATACGCTGGAATTCGAGGTGCAGAGAGATAGCATGCTGTTCCGCAA
CAAATGCTCGCCCTATCAGGGTAAACTCATGAAAGGTGCGGTGACGGAAACTTGGCTGAG
GGGGAGAAAGGTCCATGCGAGAGGCGAGGGATTCGGCGAGAAAGCTACACC
>MATOU-v1_1386060
AAACAAAAAGGCCACGGCGGCATGTGAAACGTTTGCCTGGGAATCTGATTATTTACGTTA
GCTCAAGGCCTTCGTCCACTGGGCTGAAGGTGCGGCTTTGGGACGTTCATTGAAAACGGT
GGCACTTCTTTTACATGGTCTTGCAGGCTCTCCTAGAGCGCGCAGACGCACATGACATCC
TAAAAGTGTGCAAGGTTTGTGAAGGGCCAGACAATCGCACGTCGCCCTTGAAACCCCTTA
CAAGCTGGGGTTCTCGATGCAGATAACATGCAAAAACACATCGAGAAGTCTCGCCGGAAG
TAATTGTGGCCACTCTTGAGGTATCGTACCTGGCAGAGGTACGGAGACCCTATTAAAAGC
CTTTCGAATTAAACAGGAACCATGGTGCACGGTCGAGTCCTTTTTGCAAGAGTCGAAATG
GCAAAGGGGTTCCCGATATCTGGGCGGTAACGTCGCCTGTTCGGGAATCTCCAATGCATG
AACAACGGCACTGGCCGTCGACAGACCGTTACGGGTGCCCTCTTGAACATCGCTACCGAG
GTATTATGACGCGATGAATGGTCTTTTCGGTGCAGAGGTCGGGAAATCTGGCAATATGAG
ACTGCAAATCCTAGCTGGACGTCATGGCGGATGCTGCACGTCAAGATGCTCGTTGATCAA
ATCCTCAACAACATCTGCCTCGCAGATGGGACACGAGACGCCGGCTTTTGGACGCTTCGC
CGGCGGACAAGGCGGACTCTCCGCCCGCCTCTTCTGGCTCTTCGACCTTTTGCGTAGGCG
AAGTCCGCTCGGCCTTCGTTTCTCTACGACCTCCGACCCAAGCGTCGATCTTGTTCTTCT
GCCTTCCGGCCCGCTTCAACCCGCTCAACCGCTCGACTTGATCCTTACTCAGCTCAGGCT
CAGCGATCTTCACAAACGCACCGCCACATTCATCTTGATGACGTCCCCACCACGTATCTG
TCTTCGCAGGGGCTCGATTCATGCTCCGCTTGACCAGTCCAAAAAACGGAGCCTGAGATC
GACAAGCGCCATCGCACTGCCAGATATGCGTACGATAACTATCCACCTCGTCGTGGAAAG
TATGGTAGACCGTCACTTGATATCCACCATGGTTATTCACCGCGTCGGCGAGGAGCAAGA
ACCCGGCGCCATGCCCGGTCCCATCATCACCCCGCGAGTGGCG
>MATOU-v1_1386253
AAAGACATCGTCGAATTGCTAGACCATGTGGGCTGGAAAGACCAGCGGAGTGTACATGTG
GTCGGTATTAGCATGGGTGGCATGATAGCACAAGAGCTTGGACTCCTGATACCCGATCGA
ATCTGCAGCTTGAATCTCATCTCAACTGCTCCTCGCATCGTTCGTACCCTCCCATATCTC
GAAAACCTCCGCAACAGGATCAATCTTATGGTACCCAAATCGATCGATGCTCAAATAGCC
AAGGTGAAGGCGGACTGCTACTCTGCCGAGTGGCTCAAAAGACCAGACGACACGGAGTAT
GTCAAAGAGCCTTTCCCAACGAACGGCGACCGCTTCGCAGCTGGCGAGCTCTCGAAGCGC
CTGAGTCCCGGTATGTTCACACGCCAAGGATTCTTATGTCAACTCTATGCTGCTGGGTTC
CACCACAAAGACGCCACCCAACTTAGCCAGCTTGGAGACCTCGTTGGTCGTGAACGGATC
ATGGTGTTGCACGGAACTGGTGATCACATGATCGATTTCGTACATGCCCAAATGCTACTC
AAAGAACTGGGTGGCGAGGAGGCGGGAGTGACCAAGAGCTTTCATGAAGGTATTGGACAT
GTCGCACCCTTTGAGATCAGAAGTGAATTCAAACGAATCATCGCCGAAAGGGTGCGGAAG
ACTGAAGCCTTAAGGACCTAGTTCCTAGGCATGACCAGTGCGCATATTTCCACAGCCAGT
CATGCCAGGGCTGAAAGCGACATTCAACGTGAAATATGAATGGTGAAATGAGTTGGCAAG
ACCGCTCACTATACTGCCACATTTGCCGAGGCCCATTGCAGTTCAGTCGGGCAAGAGAGA
TTGCGAGCAAAGTCAGGCACAACATTCGGTGCTCCTCAGCCTCCAGTGATTGGTTACGAG
CATTTTACTGTAGCTATGAGCTCATCAGCGACTTCGTTCGTAGCAGACGGAACACGGTGG
AGGTGCCACGGGAAACGACAGGAAACGGACGACGGGGAAGATGGTCTGAGTGTTAAGCAG
CCGCAAGATCAAACACTCAATATCTCCAGCCTCAGCAAAAGCTTTGAACCATAAGACTGG
CAAGCTTCAAGTCCGCTTCTTTGAGAGCAAGCAATTGCAATTTACCTTACGAGAATGCAC
AT
>MATOU-v1_1390345
ACGTAAAAATGATGAATGAAACCTCTGCCGGAACTCAGTTGCTCTCGAAGAACTCCCGCA
ATCTTTCATCCAACCACTTGACGTCTTCGGTGGATTGGCCAGGACCTCCAGCCCAATGTC
CCCATATTGATGGGAAGACTCTCAACTCGCCAATGCCATCACGCATGTGCTTGACTTCTA
TCTCCGAGTCCTCCGGAGGGAAGTATAAGTCAGTCTTGCACGGAAGCACCAGAGTCTTAG
CCTTGATCCCTCTCATCGCTGCGGCAAAGTCTCCTTGATAAGGTTCCTGGTCAGAGCAAT
CGCCCGCCTGCCAGGTATGCAGCATGACAAGCATATTCTCCGGATCCTTCGAAAGCGCCC
ATGCCTCCCAGAAATTCACCATGAAATTTTCCAAGTCTTTAAACCCCAAGACCGTCTCGT
ACAGCCTTTCCCGATAGAAAGCCTGCGAGAACCCCCATCCCGCATAGACCCGTCCCAAAG
CCTTCAAACCCACCTCGCGCTCCTCCTCACTCCAACCTCGATACTGACCCTTCCCAGACT
CACCCCTACACACCCCACCCGAGACAGCTCCTCTCCCAGCCAAAACCGCACTCTTCACCC
CTTCCAGGAAAACCCGATTATGCAACGACGTCCG
>MATOU-v1_1390346
CTGAAGTTCTGATATAATGACGATAGACGTAAATCTGATGATGAATCCTCCGCCGGAAAT
CAATTGCTCTCGAAGAACTCACGCAATCTTTCATCCAACCACTTGACGTCTTCAGTGGAT
TGGCCAGGACCTCCAGCCCAATGGCCCCATATCGATGGGAAGACTTTCAACTCGCCAATG
CCATCTCGCATGTGCTTGACTTCTATCTCTGAGTCCTCCGGAGGAAAGTACAAGTCAGTC
TTGCACGGAAGCACCAGAGCTTTGGCCTTGATCCCTCTCATCGCTGCGGCGAAGTCTCCT
TGATAAGGTTCCTGGTCAGAGCAATCGCCCGCCTGCCAGGTATGCAGCATGACAAGCATA
TTCTCCGGATCCTTCGAAAGCGCCCATGCCTCCCAGAAATTCACCATGAAATCTTCCAAG
TCTTTGAACCCCAAGACCGTCTCGTACAGCCTTTCGCGATAGAAAGCCTGCGAGAACCCC
CAGCCCGCATAAACCCGCCCCAAAGCCTTCAACCCCACCTCGCGCTCCTCCTCACTCCAA
CCTCGATACTGACCCTCCCCAGACTCACCCCTACACACACCGTCCGAAACAGCCCCTCTC
CCAGCCAAAACCGCACTCTTCACCCCCTCCAGAAAAACCCGATTATGCAACGACGTCCTC
GCCGACCCGCAAAACGGCACCACCAGATCCATAAAACCCGGAAACTGCGTGGCCCACTGG
AACGACTGCGCGGCGCCCATCGACCACCCCAGCACGGCGCGCACGTGCTGGATCCCCAGA
TGCTGCGTCACGAGCGCGTGCTGCGCGCGCACATTATCGTAGAAAGAAACATGGGGGAAA
GGTCTCAGATCCGGACGATTGCTGGGGGAGGAGGATTCGCCGTTCCCGAATAGCGCGGGG
ATGATGATGCAGTAGCGGGTTGGATTCAGCGTTTTCTCTTCGCCGATGAGCCATTCGTTG
TCGGCGATGAGACCCGAGAACCAGGTGGGATAGATGATGGTGGGGTTTCTGGGGTCGCCG
TAGGTTTTGTAGGCGAGGTGGGCTTGGGGGATGTGGTTGCCGGTTTGGAGGGCGAAGTCG
CCGAGGGGGTAGGTTTGGTAGGGGGGTTGGTGGGACATTGGAAGGGTGTGTG
>MATOU-v1_1391151
CACCATGATCATGAAGCAGAGCTTTAACTAGCGAAAGGCATAAAAATCGAGAAAACTTGA
CCCAGAATCTCGTCCAGGTGACTTTCAGATTGTTTATTGGTCGGAAATACAACCGTTCTA
CCCTCGTTTAGAAAGTGCACAGATCCTCGGTAGAACCAATGCTCGTATCTTGGACTGCCA
CTCCCGCGCCAAATTCCCTTACTGTATCCTCGCCCAACTTGCTGTACGGCTGCCAGTCCT
GCGCAGCCAATCCACGTCCTGGGTCGCGAGCGAATGCGACATACGCGTCCTGGAAAGCAT
GGCTCGTGTCGTACTCTAGTGGTGTGCTTGGCCCTCTGAAGTTTGGATGAGCTCCAAAGA
GCATCGGCAGCTCTGAGCTGTGATACGCGCCCATCCATGGCTCTGGCGATACGTTGCTGA
AATTCCCGGCGTACAGGTAGCGGTAGGATGGCAAGCCTATCTGCTGACGGTACTTCAGCG
TCTCGGTGGCGGGACAGAAGAAAGTGCGGAGCAGGGCTGCTAGAACTGCTGTTTGGTTAT
CTGGCCCGCTGGGGTGGTAGGGGACGAAGGGGACACCGTCTTCGGTGTTGGTTCCGACTA
TGGCCGGGACTTGAGCTTGCTTGCCAGCTAAAGCTCGCTCAGTATAGTTCTCGAAAACGA
TGTTGTTGTCCGGGATAGGGTTGAAACCAATGGCGGGCGTCTCGCCGCTCTCCTGGTACT
TGGCGACGAAGCCTTCAATCTTGTCCGCGCTCACCTTGCGCATGCATGCCAGTTGAGCTA
CAGGATCATTGCCGAGACCGCCACAGCCAACATTCTCCGCCACGAAGGTGAAGTTACTCT
GGGAGACATCATTCGATGTCGTGTCGCTAAAAGCTGTTCCTGAGTCCATTATGAGGCCCG
TTACGAGGGGATCCTCGTAGTGAGCGTAGTTGTAATAGTCGACCGAAATACTACCAGCGC
TCTGGCCCCAGATGACCATGCGGTCGGGGTCGCCTCCAAAAGCAGCAATGTTCTTCTTGC
ACCACTCGACAGCCGCTCTTTGATCTAGCAAGCCGAGATTCTGCTCGTCCAGTCCAGCGG
CATTCGGAAATCCAAAGATGTTCAGGCGGTAGTTGAACGATACGACCAAGTGGTCTGGAG
TCCTGTTGACCCACTGCGCTGGAATCTGATATGGCACATCCTGGCCACCGGTTTGGAAGC
CGCCGCCGTAAAAGAAAATCAGCACAGGCAGACCTTCATCTTTCTCTTTGCTGCCGTGAA
TTTGAGGAGGACCCCAGGGATGCTCATCGTGCCTATTGTGGCTACCGTCAACGCTATTGG
GTGTCCAGACAGATATAGTGAGACAGTCTTCGCTAATTGCCCCAGTACGATTCAGGCCTT
GGAGGTTGAACTCAAAGATCTCTCGCACGTATACCGAGCTGCCTTGGTTGCTGAGATATT
GCATACAGCTGACTGGCAGCTCAGTAGCATCTATCTCGGCCTCACGTTGGTCTAGTAACT
CCGGTGCCGTCCATCTTCGATCTCCGACCGGCGGTACAGCGAAGGGTATGCCAAGGTACT
GCTGCACATTAGGCAGTTCCGGGTCGACCTTGCCACGCACTTGGCCGGATGTTGTCGACA
CACGATAGTCGTGGTCGCTGTGACCCCATTTCGGAGGACCATGATGCCATGGCGGAAAGG
CATTGGCCGCTCCATAGAATAGAAGCAGTGACAATGCGGTTGCCATTGTAAATGAAGCTG
TACCAATTTCTCAAGCAGTGCTAAGAAATCG
>MATOU-v1_1391405
CTGACTGTGCCTGGTGATGAATGTACCTTTGGCGGCGGCAAGACGGTAAGGGATGGTATG
GGCCAGATGGTTGGCATTCCTGACGCTTCTTGTCTCGATACCGTGATTACCAATGCATTG
ATCGTGGACTGGAGCGGAATTTACAAAGCTGATATTGGTATCAAGAATGCCATGATTGTC
GGTATTGGCAAAGCTGGCAACCCAGATGTAATGGCCGGTGTGCACTCCGATATGATCGTC
GGCTCTAATACGGATGTTGTTGCTGCCGAAGGCAAGATTGTGACATATGGCGGTTTCGAC
TCACACATCCACTTTATTTGCCCTCAGCAGGCTTACGAAGCCATCGCGTCAGGCATTACG
ACCTTCCTCGGAGGTGGTACAGGACCAAGTACAGGAACCAATGCAACGACGTGTACGCCC
TCAGCTAGCCACATCGCCAGCATGCTGCAAGCTACTGACGGGCTTCCGGTGAATGTTGGC
ATAACTGGTAAGGGCAATGACTCTGACCCGGTGCCCCTCAGGGAGCAGTCGGAAGCAGGT
GTTTGCGGGCTGAAGCTGCATGAGGACTGGGGCTCCACGCCAGCCGCAATTGATACCTGT
CTATCGGTTTGCGACGAACACGATATACAGTGTCTCATTCACACAGATACTTTAAACGAA
TCCGGTTTCGTCGAAACCACCGTAGAGGCCTTCAAGAATAGGACAATCCACACTTATCAT
ACTGAAGGTGCCGGCGGAGGTCATGCACCGGATATCATCAGTGTGGTCGAACACGAAAAC
GTCTTACCCTCGTCAACGAATCCTACTCGGCCTTTCACAGGGAATACGTTGGATGAGCAC
TTGGACATGCTGATGGTGTGCCATCATCTGTCCCGCAATATTCCAGAGGACGTTGCCTTC
GCGGAGTCACGGATCAGGGCCGAGACCATCGCTGCGGAAGATGTTCTGCATGATCTCGGT
GCCATCAGTATGATGTCTTCCGATAGTCAGGCGATGGGACGATGCGGGGAGGTCATTTTG
CGCACGTGGAATACGGCGCACAAGAACAAAGTTCAACGGGGGCCGCTGAAGGAGGATCAG
GGGACCGATGCTGACAATGCGAGGGTCAAGAGGTATGTGTCGAAATATACGATCAATCCC
TCTATCGCACAAGGTATGGGCCACTTGATCGGGTCCGTCGAGGTTGGAAAGCTGGCGGAT
CTCGTTCTTTGGGCCCCGAGCTCTTTTGGAGCCAAACCAGCGCAAGTAATGAAAGGTGGT
GTGATTGCTTGCGCTCAGATGGGTGATCCGAATGCTTCGATTCCAACGGTGGAACCTGTG
TTAATGAGGCCGATGTTTGGCTCTATGAGTCCACTGAACAGTATCGCCTGGGTCAGTAAG
GCCAGCATTGACAGTGGCAACGTGGAGAAGTACAAGTTGAAGAAGAGAGTAGAGGCTGTG
ACGGGCTGCAGAAAGATTGGCAAGGGAAGTATGAAGTGGAACGACAGCAAACCCAAGATG
AAGGTCGACCCTGAGAGATATACTGTCGAAGCTGACGGTGAACCGATGACGGCAGAGCCG
AGCACAGAACTGCCGCTTGCTCAAACGTATTTTGTATACTGATGTCCATGAATAAGGATG
TACGTAACGAGATTATGAAATTGCTGCTGTCTGCG
>MATOU-v1_1392035
AACGCCTCTCAGTGGGAGTTTGAGAAGGACACCGAACCCTACATCCAAGCGGCCGAGAAA
ATTGTCTACCCTTACGCGTGGACTACGTACAACGTCCTGGTGTTGCCGCCTTCTTTCCCA
TACGGGGGTATGGAAAACCCAGTCTACACATTTGCAACACCGACAGTTGTGTCAGGCGAC
AGGCAGAACGTTGATGTTATAGCCCATGAGTTGAGTCACTCCTGGTCTGGCAATCTCGTC
TCGAACGCCAGCTGGGAGCACTTCTGGCTCAACGAAGGCTGGACGACTTACCTAGAGCGG
AGGATCCAGGCTGCTATCCACGGAAGTGACAAGCACCGTGACTTCTCCGCCATCATCGGC
TGGAAGGCTCTCAGCGACAGCATCAAGCAATACGGCGAGGACCACGAGTTCACCAAGCTG
ATCCCGGATCTCAAGGGTCAAGATCCTGACGATGCTTTCTCTTCCATCCCATACGAGAAG
GGTTTCACTTTCCTTTACCATCTCGAAAAGCTCATTGGGAAGGAGAAGTGGGACAAATTC
ATTCCCCATTACTTCACTGCCTTCAAGGAGAAGTCAGTCGACTCGTACGAGTTCAAAGCC
ACGCTGCTCAGCTTCTTCGCTGAAGATGCAGAGGCGAGCAAGAAGCTGGAGAACCTGGAA
TGGGAAACATGGTTTTACAAGCCTGGGTTCCCTCCGAAACCCGATTTCGACACTGAGCTG
GCAGATCAGTGCTACGCGCTTGCCAAGATCAGTGCTACGCGCTTGCCAAGAAGTGGGAGG
CATTGAATGAGACCAAGGCTGACAATTGGAAGCCCAGCCCAGCGGATATCAACATGTTCA
CGTCAAACCAATCCGTAGTCTTCCTCGAGACATTGCAGTCGTCTCCGACGACGCTCAAGC
CACATCTGATCGATTTGATGGGCAAGACGTACGGATTCGCGCAATCGAAAAATGTTGAAT
TGGTCTCCCGGTATTACGTCCTCGGCCTGCAGGCGAGGGACGAGAAGGTTTACGAGCCCG
CAGCCGAGCTGCTCGGGAGGATTGGAAGGATGAAGTTCGTGCGACCGGTGTTTAGGGAGC
TGATGAAGTGCGATATGGGGCTCGCGCAGAAGGTGTATGATGCGAACAAGGAGACCTGGC
ACCCGATTTGTCGGGATATGGTGAGGAAAATGTTGGAGAAGGGGCCAAAGGAGTAGGTGT
GAGACATGTCTGATTAAAGAAGGTCATTCAAAACAGCAAGTAAAGCTAGAAATGCCGCCC
ACAGACTGTCTTCAGAGGATAGAGTGGCTCTCATGAGCCTATACATGCTGTGACGGCCCA
CAAGCAGCTTGCGGGTCTTCCGATGCTTGCTTGGGCGATGATGATGCCATGGCGCAGGCT
TACTGGGTCTCGTTAAAGGGTTCGCTTCGCGCGAGACGGATCGTGGGCAACTACCTCCTG
TGAAAAGATTTCAAGTACGCAACTACTACCTTGCGCAAGGGGATGTCATGAGGCATTACC
AGGGTTTTGCAAGCAAATCTTG
>MATOU-v1_1393612
ACGTGAATCCGTGTTCACAATGGCCTAAAATCATCTGGAATCTCCCTCCCTTCAAACCAT
GCCTTGGCTGCTTCAGCAAAGAGTTCGGGCTTCTGTCTATTCCAGGGATGACGGATCTGC
AGATTCACTACCGCTGTAGTTTCGGGATTGAGCGTGCGAGCGATATCCCGCATGTGCACC
GTATCGGCTTCGCTATCGTTAGTCGGCAGCAGGTCAGACTTGCCGGCACACACGATCATC
GTCCTCGCTTTCCACGGGCCAGGCCAACTGTAGTCGTCCGCGAGGGAGATGGGGTATAAG
ACCTCGCGACAGAGCGAGACGGATAGCTCGGTCGATGCGGTTGAGTGGACGTCCGTTCAG
TCCATCGCTTGATCGATTAGTGTTTTCGGGATCAGCTTTTGCAGGTTGCAGTTGAGATAC
ATCAGATACGGCACTAGGGGTCCGTGTAAGATAGGCAGGACCTTGATCCCTGAGATGAAC
ATGTCGCGTACGACTGCTGGGTAGCGGACGGCTAGGTCGATGGCTATGTAAGCCCCGAGG
CTGAGGCCGATGATGTGAGCTTTGCCGTCTTTGGCGTGCTGGGTGATGGTGTTCGCGATC
AGCTTTGCGGCGAGGTGTTTGGAGAAAGGCCGGATGGCGCTGGCCTTGCCGTGCCCTGGC
AGGTCGGGG
>MATOU-v1_1394345
GCAGGTAGAGTCTTCTCCGACCGGCACAGAGCTCCTACCGGCGCCGATATACGCATTCGT
CGACAGTACCATTGCCGAGATATGGCTGCCAATCGATTCGTGCCGGATTTTTGAGCAGGA
ATTTGGTCTTGTCTACGACAACGCTACGGACCTCTATCTTGTCAACTCCACCCTCCATCA
AACCCTCACCGAAAGAAACCCCAATGTCACCTTTGCCATTGCATCGGGACTTGACGGTGG
AGATAGAGTGGAGATCACACTTCCGTACGGCGCATTCGATCTCACTGCGATGAATCCCTA
CCAAGGAGTTCAAAACACTTCGAACTACTTCCCATTACGAAGAGCCGCCAACGACACGCA
ATATACGCTTGGTAGGACCTTCCTGCAGGAGGCTTACTTTTCTGTGGATTGGGAGAGGCA
GAAATTCAACGTGAGCCAGGTCGATTGGAAGCAAGACTACGAGCAAAACATTGTGGCCAT
TCCAGCATATGATCCAGCGACAGAGAATCAGAATAATACATACCCAGGCGCTGGCGACTC
TAGCGAAAGTAATAACGGGGGAGGTGGGCTGAGCGGAGGTGCTATCGCCGGTATCGTGGT
AGGAGTGGTTGCAGGAGTAGGCATACTAGCGGGCTTGCTTTTCTGGTGCTGCTGGCGTCG
TAGGAGCTGGGCCAAGAGCGACGACAGCATCAAAGACGAAAAGCTCGGAGGATCAGAGTC
CCCTGAGCCCAATCAGAAGCGAGGTCACGAGTCCAACATCTTTCCCAAGGCCGAGCTCGA
GGGTTCGTCGCCTGTACCTCCGGACTCCGACCGTAAGGGCCTACTGCTATACAATGATTC
CTCGACCGAATCTGGTTCACCACACACCCCTTCAGCGCCCAGCCGTCTATCTGGTTTCTT
CAGACCGGGGAGCTCGTCAGCCTACTCACCTACTACACCATCCTACACCATCGGGGGGTG
AGGGGACACATTCTAGCTCTAACAGCGGGGTTATAAGCAATGGCAACCGGTCTTCCTTCT
TATCGCCTCTTACGCCGACCACCTTCGCGAGCGAGGTCGACGGGAATGACCGACAGCTCT
ACGAAATGCCGGGCGATATGCCTACGATCCGGGAGAAAGACGGCAAATCACTGTCGGAAA
AGGAGGCGCTGGCCCATAGGGAACGCATCTACAATGGCGTTGATTCCGCCCCGAACTCAG
CGACAGCGGTGAATTTCGCGGAAGGCGTGAGGGAACCGAGAAGGGTGAATCCCGATGATG
TGGTGAAAGCGGACGTTCGTCATTCCGACGAGCAACAAACCGCCGGCGCCCTTCATCGTG
CTTTCTCTTTTGAGGAGGATGATTCCAAGAAGCGTACCGGAGAATCCACTTCGGGCTCGG
ATGAATTGTATGAATAATAAGAAGAAGAGTATGATTTGGCTTTGCGGATTAGGATGTGTG
TTTAGCGAGGCGCTCAGAGGTGTTCATGCCCATCTTGTCTAGTTTTTATGTATTGAGACG
ATGTAATGGTTCTCGCATTGGAAGCGAGCAATCCGA
>MATOU-v1_1395011
CCAGCAAGGTTATTCTGGATTCGAGCTACCTCGAGGTCTTCGGCGTCAAAGCTGGCTCTC
GTGAGCTCAAATATGATCTGTCCACCTCCAGAGTAGAGCCATACGGCAGCCCGCTCAGCA
TTGCTGTGCCTGAGACCGAGAGCAGTGAGCTTAAGCTCAGCATTGACGTGGCGACAACGA
AAGACTGTACGGCTCTTCAATGGCTTACTCCAGCCCAGACAAGCAATAAGAAGCACCCTT
ACATGTTCTCTCAATGTCAAGCCATCCATGCCCGATCTCTCTTCCCTTGCCAGGACACTC
CCGACGTTAAGTCGACCTATACGTTCAACCTTCGCTCTCCTCTGCCGGTGCTAGCGTCTG
GACTTCCCACAGGCCCAAGGGACTTCAAACCAGGTCAGAATGGAGAGCCGGGAACTTTGC
TCTACACTTTCCATCAAGCGATCCCCATGCCGTCTTACCTCTTCGCTATTGCAAGTGGCG
ATCTTGCCTCTGCTTCAATCGGCCCGCGGTCGACCGTCTGGACAGGACCAGAAGAGCTCA
ACGCCTCTCAGTGGGAGTTTGAGAAGGATACTGAACCCTACATTCAAGCGGCTGAGAAGA
TTGTGTACCCTTACGCCTGGACGACGTATAATGTCCTGGTCCTGCCGCCTTCTTTCCCAT
ACGGGGGCATGGAAAACCCAGTCTACACTTTTGCAACACCGACAGTCGTGTCTGGCGACA
GGCAGAACGTCGATGTTATAGCCCACGAGCTGAGTCACTCCTGGTCTGGCAATCTCGTCT
CGAACGCCAGTTGGGAGCACTTCTGGCTGAACGAAGGCTGGACGACTTATCTAGAGCGGA
GAATCCAAGCTGCTATCCACGGAAGTGACAAGCACCGTGACTTCTCTGCCATCATCGGTT
GGAAGGCTCTCAGCGACAGTATCAAGCAATACGGCGAGGACCATGAGTTTACCAAGCTGA
TCCCGGATCTCAAGGGCCACGACCCGGATGATGCTTTCTCTTCCATTCCTTACGAGAAAG
GCTTTACTTTCCTTTACCATCTCGAAAAGCTCATCGGAAAGGATAAGTGGGATAAATTCA
TTCCGCACTATTTCACTGCCTTCAAGGAGAAATCAGTAGACTCATACGAGTTCAAAGCTA
CGCTGCTTGGCTTCTTCGCTGAAGACGCAGAGACGAGCAAGAAGCTGGAGAATCTGGAGT
GGGAGACATGGTTCTACAAGCCCGGCTTCCCTCCCAAACCCGATTTCGACACGGAGCTGG
CTGATCAGTGCTACGAGCTCGCCAAGAAGTGGGAGGCACTGAATGGGAACAAGGCTGACA
ACTGGGAACCCAGTCCAGCGGACATTAAATCGTTCACGTCAAACCAATCCGTCGTCTTCC
TCGAGACATTGCAGTCGTCTCAGACGACTCTCAAGCCAGATCTGATCGATCTCATGGGCA
AGACGTACGGATTCGTGCAATCTAAAAATGTTGAGTTGGTCTCCCGATATTACGTTCTCG
GCTTGCAGGCGAGGGATGAGAAGGTTTATGAGCCCGCAGCCGAGCTGCTCGGGAGGATTG
GAAGGATGAAGTTCGTAAGACCAGTGTTCAGGGAGCTGATGAAATGTGATATGGCGCTCG
CGCAGAAAGTGTACGATGCAAATAAGGAGACCTGGCACCCGATTTGTCGGGATATGGTGA
GGAAAATGCTGGAGAAGGGCCCAAAGGAGTAGATCTGAGACCTCTTTTATTAGATAAGTT
GATTTAGGAAAGCAATTAAAGCGTGTCGG
>MATOU-v1_1395917
GACGATTGCGAACCCGAATTTGCCCGCGCCACCAAATGGTAAATATCCGGCAAAAGCTCA
TGCACGCCGGGTCGCGAAGTGGATCGCAGACAATGGCGGTCCGCAATCAGGCGTCATCTA
CCTGGAAGGACAATCGTTACGGATGAATGAGGATGATGATACGGATGCTCATTTTCGGCA
ACGGAGGCATTTCTACTATCTGACTGGCTGCGACCTCCCGGACTGCTATTTTGCGTATGA
TATTGCCGCGAACAGATCAACCCTCTGGATTCCGCCTATAGATCCCGCCTTTGTAATGTG
GGCTGGCATGCCACTTCTCCCGGATCAAGCCTTGAAACGCTACGATGTCGACGATGTCAA
GACTAGCGACGAGCTGTTGAAGGGCGGCGATTCCATCCGAAAAATGCTCCAGAAGCAGCA
AACCGTCATCATGGCCATCAAAGACCGAGCCAACCTTGATCTCTTCCAATCAGGCTCACT
GAAGGAGTGTCGACCGGAAATCAATTTCGAATGGGTACGCAAAGGCATCGAGGCGTGCCG
AGTCGTCAAAGACGACCACGAAATTGCCATGATCCGTCATGCGAACATTGTCAGCTCCTA
CGCCCATGAGCAAGTCCTGGCATCCGTCAAACGAGCGAAGAATGAACGCGAACTGAACGC
CGTCTTCGTGATGCACTGCCATGCCAATGGCTGTAAAGAACAAGCATACGGCTGCATCTG
CGCTGGTGGCTCTAATGCCAGCACACTACACTACGTGCACAACGACATGCCTCTGGAAGG
AAGACTGAATTTGCTCCTCGATGCCGGTTGCGAATACAACTGCTACTGCTCGGACATCAC
GCGGACGTTCCCACTCACAGGCACTTTCACCAAAGAAAGCAAAGAAATCTACACCCTCGT
GCTCCACATGCAGACCGAATGCATGAAGATGATCAAAGCAGGCGTGAAATGGGAAGATGT
GCATATGAAAGCCCACGCTCTCGCCGCCGAAGGCCTCCTCTCCCTCGGCATCCTCAACAA
GGAGCTCTCCGTCGAAAAGATCCTCGCCACCAGAGTGACAATCCGTTTCCTGCCCCACGG
CCTCGGGCACTATCTCGGCATGGACACGCACGACTGTGGCGGAAACCCGAACCATGACGA
TCCGGATGAGATGTTCAAGTACCTGCGCATCCGCGGCGTGCTGCCCGCTAACTCGGTCGT
GACTAACGAGCCGGGTATCTATTTCCGCAAATTCCCTCTCGAGCAGGAGCTTGAATACGG
GAAATGGGATGGGATTATCGACCAGGAGGTCTTGAAGCGGTATTGGGATGTCGGTGGCGT
GAGGATTGAAGATGATATTTGGGTGAAGGAAGGTGGGTGTGAGAATTTGAC
>MATOU-v1_1404753
GTAACGGATGGCGCGCTGGAACGCGCCGCAGCGGTTGGCATGACGGGATTCATGACCAAG
CCGTATAAGATGTTGGATTTGCAACGGCTCATCTTGGAATACTGCGCTCGAAGCAGTTGT
GCAGAGGACGACGACCAATCGCATGCAATGACGGGATTGGCGGCTACGGTGGCCTGTTGA
AGTCCTTTTGGTTGCTAGAGAAGTGATGATACCCTATATATGTAGATGGCAAAGAGACAA
GAGAAATAATGTAATTGGAATACCAATTTCGAACGTGCGGAAAGGATTCTTGAAGGCGAA
GCCCATCTCATGCCAAATGTTTCTTGAACCAATTGATACCTTGCTGAGTCGCCTCGTCCA
TGGCCTTGCGGTCCTTCTCACTACTCCAGTCCCCCCTCAGAGCGAAGCCATGCACCTGGT
CCTCATAGATCTTGACTTCGCTCTCCTCACACTTCTCCCCCTGCGTCTGATCCCCCTTCT
TCTTCGCCTCCATCAGCTCCTGGATCTGCTTCGCCTCGTACTCCCCTAGCAAGCTATCCT
TGTCGCCCAACGCCAGGGAGAGCGGCACACACACATCCGCGAAGTCCGCCGGGATCGAGA
CTAAGCTCGGGTGACATGCGTACACGGCCTCGACGCCCTTTCCCTCAACGGCGCTGAACC
CTTTCTGGCCCGCGAGGATGGCGTAGCGGCCGCCCCAGCAGAACCCGATCACGCCGACCT
TGTTCGTGCCGGGGATGTAGCGGACCTTGTCGATGAAGTTCTCGATGATGGGGCGCGAGA
CGGCCTCGCGGTGGGTGACGAGCCAGGGGCCGAGGGTGGCGCCGACTTTGGCGGTCGCGG
CGGCTTTCTCGGTGACGGATTGCTTTTCGCGGTCCGGGAGCGGGGGCTCGACGGTTTGGA
GGAAGGAAGGGTCGAGCGAGTCGGGCTCGACGGTTTGGAGGAAGGAAGGGTCGAGCGAGT
CGCCTGAGTGGACGTCCGGGATGTAGGCAGTAAAGCCCGCGGCGGCGTACTCGTCGGCTA
GCAACCGTGTGTTTGGCAATTGCCATCCGAAGATGTCGGCCAGGAAGATGACAGTCTTGG
TCTTGTCGCCATTTTCGGGCTCTGCCACGTATGTCTGCAGGCCAGCGA
>MATOU-v1_1405315
TCTTTCGGGAAGAAAGAGTATCCGAGGGGCTTGTTGAGGAAGGGCGCAGGAGGTCTGGTA
GATGCCCATGCTGAGATGTTTGCGCGGCGAGGGCGTTCATCGGGAGAGGATCCTTGGCCT
CTGTACGGGTAGATGCAGCGAGGGAAGGTGTCGGTCAGATAGTAGAGCGAAACACTGGTC
AAGATTTCCTCTACGGATGGGTCGTCGTCAGTCCATTCGAGAAACTTTTCGCCGATCCAG
CTCAGCATGGCAATCGGGCTCGCAGCAAGAGCAAGGCCAATCGTGGCAGTGCGGGTACCA
TGCTCCAGTGCATAAGAACTGCCACTGTCGCGGAACTGCTGCCCGCGAGGCATAGCCGCG
GCCTCTACCT
>MATOU-v1_1405666
ACATGGAATCCAGTCTGGCCCATCCTGGATCCCACCTCTCCATCCGCCTCCATGTCGACG
GCCCAGTCAACAAGTATCCCGCCAAAGCTCATGCCCGCCGAGTGGCCGATGCCCTTTCCT
CATCCTCTTCCTCTGACTCCTCCTCCGGCGATCTCATCGTAGTCACCGCTGCCAAGTCGC
GACCATGGCCCGACTCCGACATGCCCGCTCCCTTCCGCCAGGCCCGATCCTTCTACTACC
TCACCGGCTGCAATGAGCCCGGCTGCTGTGTCGTCTATGATATCAAACACGACAAGCTGA
CCTTGTGGCTTCCTGCCATCGACCAGAGCCGCGTCGTCTGGACAGGCCGAGGCAGTACAG
TCGAGGAAGCCCTGGAGAAATACGACATTGACGACGCCCGATATCTGTCCAAATCCTCCT
CAATCAAACACGACAAGCTGATCCTGTGGCTCCCGGCCATCGATCAGAGCCGCGTCGTCT
GGACAGGTCGAGGCAGTACAGTCGAGGAAGCCCTGGAGAAATACGACATTGACGACGCTC
GATATCTGACCGAATCCACATCCCCGCTGGCGACATGTCTCGACGATGGCGAAGCCGTCT
ATGTCCTTGATGAGTATGATGTGCTTCCTGCCTCTATCCCCCGCTCTCTCAAGCATCCCG
TGCGCCGGCACCGACTCAAAGAAGCCATGAACGCCTGCCGGGTCATCAAGGACGCCTACG
AAATCGACCTGATCCGACGCGCCAACCAAATCTCCTCCGATGCCCACGTTGCCGTCTTCA
AATCTCTGCATGGCTTCACCAATGAAGCTCAGGTCGAAGCCACCTACATGGCCCACTGCA
TCGCCTCCCACGCCAAAGAGCAAGCTTACGCTCCCATCGCCGGATCTGGTCCTAATGGCG
CCATCCTCCACTACGGCGCCAACACCGCCGATTTTGACGGAGCCGAAACTCTAGTTCTCG
ACGCCGGCTGCGAAGTCTCCTGTTACGCTTCGGACGTCACGCGAACTGTCCCTATCAACC
CCACTCACCCGGGCAAATGGCCAAGTCCAGAAACCGAACAGATCTACGCCCTCGTGGAGA
AAGTCCAGGAGGCTTGTATAGCCCAGCTGCGTCCGGGCAAAGCTTTTACTGACATTGTCG
CTCTTTCCCGTCGGATGACGTTAGAAGGTCTTCTCAAGCTCGGGATCTTGAAAGGGGATG
TGGAGGAGATTGAGAAGTGGGGCACCGTCTCAGGCTTCTTTCCTCATGGCTTAGGTCACC
ACGTGGGGTTGGACGTTCACGATGTATCGCCTGTTCCGCACCCGCCTGCTCTTCCTCGTG
CTGCGATTCCCCCAGTCGACCACTGGAAGGTAGATGAGTCGGAAGAAGAAGACGAGCGGG
AGCCAACAGAAGAGGAGCTTGAAGCAGAGAACGCAGTTGACGAGCAGCTGGACAAATTTA
TCGAGCACGCAGTCCAATACCCCATTCCTGCCTCGCTCCTCCCCTCCTGGTCCTTCCACA
ACAGCCCCCTTTACTCCCGCTCTTCAGGCGATTCCGCCTCCCTCCTCCGCCCGGGCATGG
TCGTCACCATCGAACCCGGCATCTACTTCAACCGCTTCCTACTAGAACAGAAGTTCCTCT
CAGACCCCCATCATAGCCGGTTCATCGACCAAGACGTGCTAGACCAGTATTGGAAAGTCG
GCGGCGTGCGCATCGAGGACGATATTCTGATCACGAGGGATGGGTATGAGAATTTGACCC
CGGCGCCGAAGGGGAGGGAGATGTGCGGCATCATACAGAGGGGTGGGGATGGGGATTGTC
AGATCTAGCAAAGGGGGAAAGGATTGCTTCTTCTCGGTGCGAGACGGAAGCCCCTGATCG
ATTCTCATCACGATGTCTCTTTCTTGACGAATATCATGCCCCGCTTCCC
>MATOU-v1_1405667
TCCATTACGGAGCCAACACCGCCGATTTCCACGGAGCCGAAACTCTCGTCCTCGACGCCG
GATGCGAAGTCTCCTGCTACGCTTCCGACGTGACCCGCACCGTCCCCATCAACCCCTCTC
GGCCCGGCACATGGCCAAGTCCGGAGTCCGAACAGATCTACGCCCTCGTAGAGCAAATCC
AGGAGGCTTGCATAGCGCAGCTGCGTCCGGGCAAGGCATTCGTTGAGATCGATAGGCTTT
CCCGTCGCATGACGATAGACGGCTTACTGAAGCTGGGGATCTTGAAAGGGGACGCGGAGG
AGATTGAGCTGAACGGCACCGTCTCGGGCTTCTTTCCCCATGGCCTAGGCCATCATGTAG
GATTGGACGTCCATGACGTTTCGCCTGTTCCGCACCCGCCTGCTATTCCTCGTGCTCCGA
TCTCTCCGGCGGAAGACCGGAAGGTAGACGAGTCGGAGGAAGAAATTGGATTggaggagg
aggacgaaaaagaagaagacgacgagcacgagtgggaggaggacgaaaaagaagaagacg
acgagcacgagTGGAAGCTCACAGAAGAGGAGCTTGAGGCAGAGAGGGAAGAGATTGCAA
TGATGGTCCACGCAGCCCAATACCGCATCCCTCCTTCTCTCCCCTCCTGGTCCTTCCACA
CCAGCCCCCTTTTCTCCCGCCCTCCATACGATCCCACCTCCCTCCTCCGTCCGGGCATGG
TCGTCACCATCGAACCGGGCATCTACTTCAACCGCGCCTTGCTGGAACAAAAATACCTCT
CGGACCCTTACTATCATGGCCCGCTTATCGACCGCGCCGTGCTAGACCGGTATTGGAAAG
TCGGCGGCGTGCGGATTGAGGATGATATTCTGATCACGAGGGATGGGTATGAGAATTTGA
CCCCGGCGCCGAAGGGGAGGGAGATGTGCGGCATCATACAGAGGGGTGGGGATGGGGATT
GTCAGATCTAGCAAAGGGGGAAAGGATTGCTTCTTCTCGGTGCGAGACGGAAGCCCCTGA
TCGATTCTCATCACGATGTCTCTTTCTTGACGAATATCATGCCCCGCTTCCC
>MATOU-v1_1406244
GAGGCATGGGCGCTTTCAAAGGATCCGGAGAATATGCTTGTCATGCTGCATACCTGGCAG
GCCGGCGATTGCTCTGACCAGGAACCTTACCAGGGAGACTTCTCAGCAGCGATGAGAGGG
ATCAGGGCAAAAACTCTGGTGCTTCCGTGCAAGACTGACTTATACTTCCCTCCGGAGGAC
TCGGAGATAGAAGTCAAGCACATGCGAGATGGCATTGGCGAGTTAAAAGTCTTCCCATCA
ATATGGGGTCATTGGGCAGGAGGTCCTGGCCAGTCCACCGAAGATGTCAAGTGGTTGGAT
GAAAGACTGCGTGAGTTCTTCGAGAGTAATTGAGTTCCGGCGGAGGATTCATCATCAGAT
TTACGTCTATCGTCATTATGTCAGGACTTCAGCTTCATGCAGCTGTGAGAGGACACGTCG
TCTACGTATCAACACCCGCAGTATTATTAATAGCTGACATGCCCGTATCCTTGACTTTGA
TGTCGTTTTCGCCCAGATTGCCAAGCGCTGTGATGAGGTTGGACAGGATGGGCTCGACAT
CAAGACCAAGGGCAAGCGGATCTAACTGAGGATCCGCAACCGTGCTTTGCGAGCAGCTGG
TTGGTGTGTTCCCTGCAAATGCCGACTCGACGAACTT
>MATOU-v1_1407121
CTCATTTTGTCATCTTCAGCGATGCGTTTGCACCGTTGCAAATTGATCGCCACCCCCCGA
CGCGTGCGCACGAAACGGCGGCGTGGGGGAAGGCGGTGCCATTGGCCAGCAAACCCGATA
GATTGATTTTCACAGAGCACACAAAAGTAACAATCAAATTTACAGCTTCGACTTCCCACC
CATCACAACGCCTTCAATCCACTTCTGAATCGTGTCGTTAGTCTGCTCGGGCGTATGCCA
CAGAGCCCAATGGCTCGCCGGGACCTCCGCCCTTGTGAGGTTAGGAATTGCCTTCTCCAT
CCCCTGACTAAGCTTCGGGATCAGAATCCCGTCGTACTTGGCCTGGATGAACAGTACAGG
CTGCGGGAGATGATTCCGCGTCGCGGCTGGGATATTCTGATCCTGTTCCCAATTCAGACG
GCGTGTGCGGTACCAGTTACAGGGGCCTTCGAAACCAGTCTTGGTGAATTGTTGGACGTA
GAAGTCCATATCCTCATCATCAAGCAAAGGCGTCTTCCC
>MATOU-v1_1408213
AAGAAATCAGCGCAAAAGGTACAATAGAATGGTAATTGTCTTTCCCTTTGTACGAACAAT
TGGCTCACACCGGGAAGCGCCTTTGCAACCAGTCGCTAATCAAACGGGCAACCTCCTCCG
GTTTCTCGTACAACACCCAATGCCCAGCGTCCATCTCCTTCTCCTCGACATCCGGAGCCA
ACCCAGCATCCTTCGCATCACTCATCAGATCCGTCCGACAGACCCAATCGCCCTTCTGGC
CGATATACAAAACCGGTTTATCCAGTTTCCGATTCCCAGTCCTACACAGCTCCCGCTCAT
CCTCAAGCATCGTGTTCTCCGTAAGTGAAGTATAATAACAGATTGGGCCCTGCATCCCAT
CTCGCAGTAACCGATCGATCTGCTGTTTCTTCACGGCAGGCGTCTCGCCATACGGCTTAA
GCGGGACTTCGTAGTCCTTGTACTTCCCCGAAGCCGTGATGTACTCGCGCATGGCGTTAG
GAGTACAGAAGATCTCCCGCATCCAGATGTCCCGCCCATTCTCATGGGGCTGAGGAGACG
GATACAGTCCGTGCATGCAATCGTAGAAGCGTTTCATGTTCTCATGCATCACTTGAGCCG
CGTCGGGAGCGATGAAGAAGTTGAAGTATTCCCATTGAGGATAGCCAAATCTTTTGGCCG
TCTTCTTATTCTCCTCGTCCAGGATGAAGGGGTCCGGAGATGGAACCTGATAGGCAAGAG
AGATGAGACATAGTCCTGCACAGCGATCACGGTGGTAGAGGAAGAATCGCTGGCTGATGG
CTGAGCCCCAGTCATGACCGACGGGGATTACGTTGGCGGTTACATTCTCTTGATCCAGGA
TTTGAGCGATGCTGTTTGCTTGCTTCTTGTAGTTGTACAGTGACGGGTCCGTGGGCTTGG
AGCTGCGTCCGAAGCCGAGAATGTCCACGGCCACAATGCGATAGGGAAGCTTCTGAAGGT
GTGGAATGGCCCCTGCCCACATTCAGGCATCGTCTGGGTAGCCGTGGACTAGAAGCAGGA
TTGGTGAGGATAATTTGGTGGGAGAATGAAAGTCCGGAGAGAGGTAGTAGCTGTAAGTCA
AGTCATGGGGCTTGGTTACCAAGGAGTTGTGCTTGAAATGATCCATCTTCGGGGGTGCTG
TCTTGACTTGTCAATAGCTCTGGTATATGCGTGTGTTCAGGCGAGCACGGTCTTAAATTC
TCGATGTTACTACACTCGCGTGCTCTTGACTTATACGAGCTCGAGATCTG
>MATOU-v1_1412941
ACATGGGGATGCCCAAGTGAGCTTGAGTGCATCTCGACGAGTCTACACGATGATCACTTC
GGGGTTCACCAACGCCCCAGTCACCAAACTTCTTGTTTTCGGCATCATCTTGTCTTCCTT
CCTTGCTACCCTCACGGACACCAAGTACTTCTTTTGGATTGAAGTCCGGCCCCATCTCCT
CGAATATGCGCAATTCTGGCGTCTGTTCACATGGCAAGTATGCTACACGAACAGTACCGA
GGTGTTGTTCGCTGCCATGAGTCTTTACCAGTTGAGGATCATTGAACGATTGTGGGGGAC
AAGGAAGTTTGCTGTACGGAGACATACATAGCGCGGATTTGATATCCGTAGGCGAGCACA
GGTAGGCTGACGGGTAAGTAGTCCTTTCTTATTGCTACGCTGCCGTATACTACCCTCCTC
CCTCCCATTCTCCTGGCGACTGTCATCCGTCCCATTAGTGGAGCGTACATCAATTATCTG
CCTGCCGGCCCGACGCCTATCCTCTTCGCTCTGCTCGCACAGTACCACGCTTCGATTCCG
TATATCTACAAGTACCGTCTATCTACTCCGGTTCCAGCGACAGGCTCCTCCGAGCGTGAG
TACGGCCTTGAACTCACCTCGAAAGCAACGTCCTATTTGCTCCCGCTTCAATTGGCCTTC
TCACAGTTTCCTGGATCAGCGATAGCAGCGGGTGTCGGGTGGATTGTAGGGTTTGCTTAC
AGACGGGAAGTCCTGCCTGGGGCTGCAAGGTGGAGAGTGCCAAGTTGGGTCATCGGAGAT
ACCGGTCAGAAAGAGCGGTATGCTTCTTTGAGGAGAAGAATGGAGGGAGAGGCAGGGAGA
GCAACAGGCATCGAAACGCAACGACAGGGCGAGGGCGCAAGGAGAAGAGGAATGGTGGGA
GGTCTTCTCGA
>MATOU-v1_1414751
TGACACCTTCGCCATCCTCGCTGGCGACACCAGATCGACCTCAGGTTACAACATCAACAC
ACGCTACGAACCCAAGCTTTTCCGCATCGGCGACGACGACTCTTCGCCTATTGTCCTCTC
CGTGGTTGGCTTCGCCGCAGATGGAAAGGCTCTGAAAGAACGACTCGACACCATAGTGAA
GATGTACAAGTACCAGCATGGCAAGCCCATGTCCGTCAAAGCATGCGCACAACGACTATC
AACAATCTTGTATGGGAAGCGGTTTTTCCCTTACTATGTCCACGCAATTTTGGGAGGTCT
GGATGAGGAGGGCAAGGGCGCACTTTACAGTTATGACCCGGCAGTTATGACCCGGTTGGC
AGCTACGAGAGAGAGCAATGTCGTGCTGCTGGTGCAGCTGCAAGTCTGATCATGCCGTTC
CTGGACAACCAGGTAAACTTCAAGAACCAGTATATTCCAGGCAGTGGCTCAGGACTGTCC
CTGAAGGAGAAGCCAAGGGAGCCTTTGCCGCTGGACACCGTGCTGGGACTGGTCAAGGAT
GCTTTCACGAGTGC
>MATOU-v1_1414771
GCAAATGCTTTGAACCTGGTACAACCTAGAGACGCCACCGCGCCGAAAGTAATACAACAC
GAAATAGAACGACGAGATGTCGAGAATCCCGTTGCGCGAGACCGGGCGCGAGCGCAGGCG
AGGGCTGAAAGATTACGGAGACGACAGGATGATACGGTCCAGGTAAAGTTGGACAACGAG
GAGACGCTGTACTTTATGAACATTACGATCGGCACGCCTGGGCAGGACCTGCGAATGCAC
ATAGACACTGGTAGCAGCGATCTTTGGGTGAACACGCCGAGCAGCAGTATATGTGAGGGC
ACTGGCCAGTACGCGCAGTATAACTACGACATATGCGCCGAGTCTGGAACCTATCGGCCG
AACAAATCATCAACTTACGAGTACGTCAATAACGAGTTCAACATCTCCTATGTCGACGGT
AGTGGAGCGAGCGGAGACTATGTGAAGGATGTCGTCAGATTTGGTGGCGTTTCTCTGGAG
GGTCAGCAATTCGCTATTGGATATACATCGAGTTCCTCAGAGGGCGTGTTGGGAATTGGG
TATCCGATCAACGAGGTTGCCGTCGCGTACAACGGTGGCAATCCGTACCCCAACATTCCC
GCGCACTTGGTCAACGACGGCCATATCAACACCAACGCCTACAGCTTGTGGCTCAACGAC
CTCGATGCCTCAACCGGCAGTATCCTGTTCGGTGGCGTCAACACCGAGAAGTTCGAGGGA
ACGCTTGCTGAAATCCCGATCATCCAGGAGAATGGCTACTACGCTGAATTCATCATCGCC
TTGACTGCTATGGGTACCAATGGAGATGAAGGCTCCATCTTTAGTGACCAAGCCATCCCT
GCACTCCTGGATTCAGGCAGCAGTCTGATGTACCTCCCGACTCAGATTGCCAACGCTCTC
TACGATGGCTTCAATGCGGTATATTATGAATCCGAGGGCGCGGCCGTTATCGACTGCAAT
GCCGCCAACAGCGACACCACGCTCGAGTTCACATTCTCCGGAGTGACCATCTCGGTGGCG
ATGAACGAACTCGTGATCCCCGCCGGCTACGACGCGCAGGGCAATGTCGCCTGCATTTTC
GGTATCAGTCGTACATCCAGCACGCCCGTCCTAGGCGACACTTTCCTCCGCTCCGCCTAC
GTCGTCTACAACATCGCGTCACCGAGACCACCAGCGTCCCCTCCGCGACTGCCGTCGCCA
ACGCCGTCACCGACGTCGCCGTCCAGACAGACGGCGCCCGCATCGACAGCCCCAGCGGTT
TCGCCAGCTCGTTCCCTTCGTCGTCCTCATCCGCTTTCGCCATGCCGACTGCGGCGCCCG
GGTACGATTTCGCTTTGCTGGGCGCTGCTGGCGCGGGTCTTCTTTTCGCTTTGTAAAGGG
AGGCGAAGTTCAAACATGCACGGCTTTTACTTTTTCATCATCTGCTGGAATAGCATGGCG
CTCGGGTGGGCGGTGGCTTTGGGATGGAATGGATCTAGGGCATCTATCTCTGGGTTTGAG
AGGGTTTTTTCCGCATGCATGTGTGCGTGCATTGGGGGtttttttGGGTCTGCACTTTTT
GCTTTGGCTAGATTCATGATGTATATACGATGACAATACT
>MATOU-v1_1414772
GCAAATGCTTTGAACCTGGTACAACCTAGAGACGCCACCGCGCCGAAAGTAATACAACAC
GAAATAGAACGACGAGATGTCGAGAATCCCGTTGCGCGAGACCGGGCGCGAGCGCAGGCG
AGGGCTGAAAGATTACGGAGACGACAGGATGATACGGTCCAGGTAAAGTTGGACAACGAG
GAGACGCTGTACTTTATGAACATTACGATCGGCACGCCTGGGCAGGACCTGCGAATGCAC
ATAGACACTGGTAGCAGCGATCTTTGGGTGAACACGCCGAGCAGCAGTATATGTGAGGGC
ACTGGCCAGTACGCGCAGTATAACTACGACATATGCGCCGAGTCTGGAACCTATCGGCCG
AACAAATCATCAACTTACGAGTACGTCAATAACGAGTTCAACATCTCCTATGTCGACGGT
AGTGGAGCGAGCGGAGACTATGTGAAGGATGTCGTCAGATTTGGTGGCGTTTCTCTGGAG
GGTCAGCAATTCGCTATTGGATATACATCGAGTTCCTCAGAGGGCGTGTTGGGAATTGGG
TATCCGATCAACGAGGTTGCCGTCGCGTACAACGGTGGCAATCCGTACCCCAACATTCCC
GCGCACTTGGTCAACGACGGCCATATCAACACCAACGCCTACAGCTTGTGGCTCAACGAC
CTCGATGCCTCAACCGGCAGTATCCTGTTCGGTGGCGTCAACACCGAGAAGTTCGAGGGA
ACGCTTGCTGAAATCCCGATCATCCAGGAGAATGGCTACTACGCTGAATTCATCATCGCC
TTGACTGCTATGGGTACCAATGGAGATGAAGGCTCCATCTTTAGTGACCAAGCCATCCCT
GCACTCCTGGATTCAGGCAGCAGTCTGATGTACCTCCCGACTCAGATTGCCAACGCTCTC
TACGATGGCTTCAATGCGGTATATTATGAATCCGAGGGCGCGGCCGTTATCGACTGCAAT
GCCGCCAACAGCGACACCACGCTCGAGTTCACATTCTCCGGAGTGACCATCTCGGTGGCG
ATGAACGAACTCGTGATCCCCGCCGGCTACGACGCGCAGGGCAATGTCGCCTGCATTTTC
GGTATCAGTCGTACATCCAGCACGCCCGTCCTAGGCGACACTTTCCTCCGCTCCGCCTAC
GTCGTCTACAACATCGCCGGCAACGAGATCGCCATGGCCCAGACCAACTTCAACAGCACC
TCCGACAACATCCTCGAGGTCACCGAGACCACCAGCGTCCCCTCCGCGACTGCCGTCGCC
AACGCCGTCACCGACGTCGCCGTCCAGACAGACGGCGCCCGCATCGACAGCCCCAGCGGT
TTCGCCAGCTCGTTCCCTTCGTCGTCCTCATCCGCTTTCGCCATGCCGACTGCGGCGCCC
GGGTACGATTTCGCTTTGCTGGGCGCTGCTGGCGCGGGTCTTCTTTTCGCTTTGTAAAGG
GAGGCGAAGTTCAAACATGCACGGCTTTTACTTTTTCATCATCTGCTGGAATAGCATGGC
GCTCGGGTGGGCGGTGGCTTTGGGATGGAATGGATCTAGGGCATCTATCTCTGGGTTTGA
GAGGGTTTTTTCCGCATGCATGTGTGCGTGCATTGGGGGtttttttGGGTCTGCACTTTT
TGCTTTGGCTAGATTCATGATGTATATACGATGACAATACT
>MATOU-v1_1414930
CAGACCACCTTCGGCTGTTCCCATGTCAAAGCATTACTTCAAGCGGCAAGAGATCGAGCA
ACCGAGAACTACTCCCGTGTCATCCGCTGCATCCAGTCTCCCTCCTCCCAGAACCTCAGC
ACGCGAACCCACAAGACCACCAACGCAAGCGAGACGACAGGCCAAGCGACCTACCTCTGT
CTCCAATGTTCCAATGTCAGCAACACCCGCGAACGTCACCGGAAAGATCACCCTTTCTCT
ATCGAGTCCCATGCCGGCTTTGTATACTGCCATGACTGCAAGGACTTTGTCTACGATCCA
ACCTTTGAAGAGATCAGAACGCACAACTTGACCAGCCGAAAAAGAAAACACGCAGCGCTA
CAGGGCGAAGACAGGAAGCTGGTATCAGGCAATACTGGCTCTACACCATGTGCCGCCACG
GGGTTGAGGGGATTATACAACATGGGTCAGACCTGCTTCATGAGCGTCATCCTCCAGAGT
CTAATTCACAATCCCCTCATACGGTCATGGTATCTTACAGAAGGGCACAAGAAAGAGGAC
TGCGAGCATGAAGCGTGTACGAGCTGCGCATTGGATGATATCTTCACTGATTTCTACGGT
CAAGAAAAGCACGAAGGATACGGCGCAGTACACATGCTGCAAGGGTGCTGGAAAGGTGGA
GGTGGGTTGGCTGGATACAGCCAACAAGACGCACACGAATTCCTCGGCTTCCTAGTGAA
>MATOU-v1_1415482
TTCCGACGGCGTTGTTCAGGATGGTAGCACGATTACGCTGGGTGCTGCGACGGGTGTAGG
ATCTTCTCCGGACGATGATGAGTCTGGAGACATGACGAGGAGTTCTCAGCCGACTACTAC
AACTGCTCCTGGGGGCTCGACCCAGTCAATCACTGCCGCTCCTGGCAGTTCTACGGCTGG
CCAGGCGGAGGTGAGTGGAACGACTACTTCTGGATCTCGAAGCGCTGTGCGATGCTCTCC
TGCGGCTTTCGCGAAGACTGCGTTGGCTGTGCTTACTGGCCTTGCGATTGGGAGTTTCAT
CATCTCGTGAAGGCCGTCGATCCATGGCTATACTTCTTTATGTACATTGTCCGAGATCAG
TCACTGGAAATATCGAAAGCCAACAGAGAAGATCCCTAGTTCTGACCTCCTCCATTCAAC
AATATCGACTCAGTGTCCCCGCGCTCTTGAGAGCTGGCTACCTACACCCGCCGCATCGTC
GAGTTCCCCAGCGGAGCACCTACACCCGCCGCATCGTCGAGTTCCCCAGCGGAGCAAACG
CACCCGTGCCATTCCCCGTCGACCATCCCCCCTCATACGTCAAGCTTGGGATCCTCCCCA
GCAGGAACTCCAGCTGTCGATATCCCGCCCCCGGCACATACTGCGGGATCTCATGTCCCG
CCAGATCGACCGTCACGAACGTCAATCCCCGCTCTGTATGCGTCGTCCCCATCACCCCCG
CGCCCGTCACGATCCCCACGGGTTCCTCGGGGATACTGCCTTGGTACAGCACGGCGTTGA
TGACTTCGTCCAGTCCCGGGTTGCTGGGGACGACGAACTTGTCCGTCGGCGGGGACTGGA
ACCCTTGGGCGCCGTTCCAGGTCATGTTTTGGATCGTCGCGAGGGAGCCGTTGGCGAGGA
GCAGGTAGTCCAGCCATCCGTGGCCCAGGATCACGTTGTTCGTGCGTTCGATCACGCTGG
GTAGTGGGCCTAAGGCGGACGGGATGCTGGAGTCGAGTCCGAGGTTGTCGTTGCCGCAGA
TTGCGTATGAGGTTGGTGGGGCGTTGATGGCTTTTTGGACGTCGGACCGGTTGAAGTAGT
CTATCCAGCAATGCAAATGTCAGAACTCTGTATGTACAATTCAAAAGTCCAGGTCTTGTG
TGTGTGGGGGGCTTTCTAGTATAAGCAAAACTTACTGTTCGGTCCCCACCCAA
>MATOU-v1_1416079
CAAGCGCTACCTGATCACCCTGTGCCACGGGCCGGTCTGCATGCTGGCCGCCAACATTGG
CAAACCGGAAGGCGAAAAGTTCATCTACGACGGCTACCAAATCGACGTCTTCCCGGACTC
GCTCGACACTGGTGCTAATGTTAATATCGGATATATTCCGTCCCAAATGCAATGGTTGGT
TGGCGAGAGTTTGCGGAAACTCGGTGTGAAGCCTCTGAATGAGGGTATCACTGGCGCAGT
TCATCAGGATCGATACGTTCTGACGGGCG
>MATOU-v1_1417062
CCGGTGTCGATCGCGGCTTGGCCTTTGTCGGCAAGCTGGTCGATAGGGTCTTGGAAGTTG
TTGACCTTGACACCGTCTAGGGGGATTTGCCAGTAACCCGGCGTGGATACGGCGATCTTG
GTTGGAGTGCCAGTGAACTTGCTCTTGTCACGGCCTCCGACAGTCAGCTCGCTCTTGCCC
TGAGTGCCGCTTGCAGCGCGGCCGAGGTAGAAGCTGAATTCCTTGTTCGTGACGGTGCCT
TGATCGATCAAGGTCTTGAAGTAAGGTGGCTGTCCACTG
>MATOU-v1_1417309
ACATGGGGCAGCGTCAGTCGCATTGCTTGTGGCCGACAATGAAAACCACCCAGATGTGCA
ATGGCATGCCAAAATGTCTCATCTCCTTCCAGACGACTTCGTTATGCAGGAGCAGTCGTA
TACAAACGATATTACTGTCGAAGACATTTTGAGCCATAGAACCGGGTTACCTTCGCACGA
CAACTCTTATCTTGGAGTGCGAGCAGCATTTCCTGATGATGCTCGCTCAGTTACGCGCAA
TTTGCGCAACCTTCCGTTGGCCGCACCTATACGGACCAAGTACATGTACTGCAATATGAT
GTTTACCGTCGCCACGCATTTAATAGAGGCTGTCTCCGGCCTTTCATTTCCAGACTATTT
GCAAGAGCATTTCTTTTCCAAGATCGGCATGGCCTCTACCAATCTGCAACCGAGCAGAGC
TCGCTTGAAAGGCTTTGGAGACCGCATCGCAACGGGATATGCTTGGAATGATGAAGACGG
AGCGTATCAGGTGGTAGACGTTCTCGACTCGCCGGAAGATCAAGGTGCAGGCTCCATCAT
CACGAGCGTGGATGACTATATCCTTTACATCAAAGCTATCCTCCAGCGCACGCATCCCTT
CATCGAAAATGTCTACGATGGCTTG
>MATOU-v1_1418718
CTATCAATGCTAATGGCCAGGTCTACTGCTATGACGGTCAAGACCTTCAATGGCATCTTT
CGAAGAGGCCGCACGCCATCACTATCTACGAGCTAGTCGGTCTCGTTGCAGAAGTCGCGG
CAGGCGAGTCACAGAGGTCGCACCTCGTTTCGCTTGTCAATGTGTCGATTGGAGAGCCAG
AGCCTGCTCAGTCGCCCAACTGGCATCTTGTCAATGATTTCTTGGTACGACCTATACCCG
AGGACGAAGCGCTTCACTTCGATGCTCGGTGGAGGCTACCATCGGTCATCATGTATCAGG
CCAAATCCAAATCCATATCCTCGACGATAGCTGGAAGAGAGAACTTGACACTAGCGTGCT
TTATCGCAGCGTAGCTCAACCGTCTCTCTCGGAGAGCTACCAATTCCGGTCGCTTGCGCA
AACTGATCCTTTGCCTGGCAGCGACACTCACTGCGCTATTGACGCTGAGTTTGTTCGCTT
GCTGAGGGAAGAGATCGACATGGGCGCCGACGGCTCACGTACCATTACGAGACCCGCCCG
CTCGGGTCTCGCTCGAGTATCTGTCCTGCGAGGGGATGGTCAAGAGCAATATCACGAGAC
CTGCCCGCTCAGGCCTTGCCCGCGTATCTGTCCTACGTGGGGATGGTCAAGAGCAAGAGC
TGCCTTTCATCGATGACTACATTGCCATCGACGAACCCGTAGACGACTACCTCACGCAAT
GGTCAGGCTTACAGCCCGGCGATCTGACGCCCGGAACGAGCCGCTTTGCCCTGGTCAGTC
TGAAGGAAGTCTACAAGAAGCTCTGGGTCTTGCTCAACCTCGGTTGCAAGTTCATCGGCC
ACGGCCTATCTAGCGATTTCCGGACCATCAACATCCATGTACCAGAGTCGCAAGTCATAG
ACACACAGCACCTCTTCTCACTCGGCGAGCGCACCCAACGGAAGCTCTCCCTGCGCTTCC
TAGCCTGGCTTTTATTACAGGAAGACATCCAACAGAACGGCCTGTCAG
>MATOU-v1_1418719
CTATCAATGCTAATGGCCAGGTCTACTGCTATGACGGTCAAGACCTTCAATGGCATCTTT
CGAAGAGGCCGCACGCCATCACTATCTACGAGCTAGTCGGTCTCGTTGCAGAAGTCGCGG
CAGGCGAGTCACAGAGGTCGCACCTCGTTTCGCTTGTCAATGTGTCGATTGGAGAGCCAG
AGCCTGCTCAGTCGCCCAACTGGCATCTTGTCAACGATTTTCTTGTACGGCCTATACCTG
AAGACGAAGCGCTCCACTTTGATGCTCGGTGGAGACTGCCATCGGTCATTATGTATCAGG
CCAAATCCAAGTCGCATATTCTCGACGATAGCTGGAAGAGAGAATTGGACACAAGTGTGC
TTTATCGTAGCGTACCGCAACCGTCTCTCTCGGAGAGCTATCAATTCCGGTCGCTCGCTC
AGTCGGATCCTCTGCCTAGCAACGACACTCACTGCGCTATTGACGCTGAATTTGTTCGCT
TGCTAAGGGAGGAGATAAACATGGGCGCTGACGGCTCACGTACCATTACCAGACCCGCCC
GCTCGGGCCTCGCCCGCGTATCTGTCCTGCGAGGGGACGGTCAAGAGCAAGAGCTGCCTT
TCATAGATGACTACATCGCCATCGACGAACCCGTAGACGACTACCTCACCCAATGGTCAG
GCCTACAGCCCGGCGACCTGACGCCTGGAACGAGCCGCTTCGCCTTGGTCAGTCTGAAGG
AAGTCTACAAGAAACTCTGGGTCTTGCTGAACCTCGGATGCAAGTTCATCGGCCACGGCC
TATCCAGCGATTTCCGGACCATCAACATCCACGTCCCAGAATCGCAAGTCATAGATACAC
AGCACCTCTTCTCCCTCGGCGAGCGCACCCAACGGAAACTCTCTCTGCGCTTCCTCGCCT
GGCTCTTACTACAGGAGGACATCCAACAGAACGGCCTATCAGGCCACGACAGCATCGAAG
ACGCCCGGACCGCCCTCAAGCTCTGGCGCAAATACGTCCAGTATGTCTCCGAAGGCAGCC
TAGAAGACGTCAAGGATGATATATGGCGGAATGGGCGACGGACGGAGTTCAAAGTCCCGA
GTAATGGGGCCAGGAGGTGGCCTGAGACGCCTAAGAATAGCGCGCCTAATACGCCGCTCC
AGCACCCGGCGAGCGTGGCTAGGATTAGTACGCCGTCTCGGTCAGATGTTGGGAGTCCTC
TGAAGTAGAAGAAGAAAGGATGGAAAGAAGAGAGGGTGAATGGATAGTGATGGTTTGAAC
AGAAAATTTTTTGTGTTGTACTTTCATAAACCCGTTTCAAAGGAAAAAA
>MATOU-v1_1420659
GAACAGCGCTGCGATCGCTGCGATCGCACACGCTTCGCCATGCAAGCAGAACAGCGACAC
GTCCTATCTCTTCCTACCAACCTTTCCCGCCGACCAACAATGCGACTCCGCCACGCCCAC
CCACCTCCGCTCTGCCTATGCCTTTCGTGACGGAATCAATTGGTGGCGGCTATCACACGC
AAGACATCTTCTCGCGCCTGCTCAAGGAACGCATCGTCTGCCTTAACGGCGAAGTCGAAG
AGACTACCTCCGCCAGCATCGTAGCCCAGCTCCTCTTCCTCGAAGCCGAAAACCCGCAGA
AACCCATCAACCTCTATATCAACAGCCCCGGCGGCAGCGTGACGGCCGGACTCGCAATCT
ACGATACGATGCAGTACATCCAGTCGCCAGTGAGCACGATATGCTTAGGCCAAGCAGCAA
GTATGGGTTCATTACTACTCTGCGGAGGGGCCAAGGGGACGAGATACTGTCTCCCGCACT
CGCGTATAATGGTGCACCAAGTTAGTGGCGGGTATCAAGGGCAGGCGAGCGATATTGCGA
TCCACGCGAAGGAGATTTTGAGAGTAAGGGAACAGTTGAATAAGATTTATCAGCGGCATT
TGACGCCGAAAGAAGGCGGGCAGAAGTCGCTGGAGGAGATTGGCAGAGTGATGGAGCGGG
ACTTCTTCATGGGAGCCGAGGAAGCGATGGAGTGGGGCATTGTGGATAAGGTGTTGGATA
GGAGGGAGCAAGCTTCAGAGGGTCAGTAGACAAGAGGCTAGAGAAAGGTTGTGGAAGGCC
TTTGTGTACGAGTAAATCCACAGCGATGCAGCATCCGAGGATCACATATCTATAGCACGT
TTTCCAAGATCATGATTACCTTTTCTCCATCCCTTCTTCATCCCTCGGCATGTT
>MATOU-v1_1420660
GAACAGCGCTGCGATCGCTGCGATCGCACACGCTTCGCCATGCAAGCAGAACAGCGACAC
GTCCTATCTCTTCCTACCAACCTTTCCCGCCGACCAACAATGCGACTCCGCCACGCCCAC
CCACCTCCGCTCTGCCTATGCCTTTCGTGACGGAATCAATTGGTGGCGGCTATCACACGC
AAGACATCTTCTCGCGCCTGCTCAAGGAACGCATCGTCTGCCTTAACGGCGAAGTCGAAG
AGACTACCTCCGCCAGCATCGTAGCCCAGCTCCTCTTCCTCGAAGCCGAAAACCCGCAGA
AACCTATCAACCTCTACATCAACAGCCCCGGCGGCAGCGTGACGGCCGGACTCGCGATCT
ACGATACCATGCAGTACATCCAGTCGCCAGTGAGCACGATATGCTTAGGCCAAGCAGCGA
GTATGGGTTCATTACTCCTCTGTGGAGGGGCAAAGGGCACGAGGTACTGTCTCCCGCACT
CACGCATAATGGTGCACCAAGTTAGTGGCGGGTACCAAGGGCAGGCGAGCGACATTGCGA
TCCACGCCAAGGAGATTTTGAGAGTGAGGGAACAGTTGAATAAGATATACCAGCGGCATT
TGACGCCTAAGGAAGGCGGGCAGAAGTCGCTGGAGGAGATTGGCAGAGTGATGGAGCGGG
ACTTCTTCATGGGGGCTGAGGAAGCGATGGAGTGGGGAATTGTGGATAAGGTGTTGGATA
GGCGGGAGCAAGCTTCAGAGGGTCAGTAGACTGTGAGCTTGAGAGAGGTTCTTCAACTTG
TGTGTGTACGGGTACATTTAGAGCGAAGCGGTCTTCGAGGTTTATATACTTATAGCATCG
TTTTCCATGATCATCGTTACCTTTTCTCCATCCCTTCTTCATCCCTCGGCATGTTCACAC
CTAGACTCT
>MATOU-v1_1421080
GCATCAATTTGAAGCTTCCGTACTCATTTGTAACGTTATTTTGTGGCCCCGAGGGCACAC
GATCATCTACCGTGGCAGCCTTGGAAGCCGTCCCATTTCTCTATTCTATAGCTTCGGCTC
AGTCTCTTCGAACTCACTTAAATCTTTGACTGGCTTGGGCGCCGCACTCAAGGGCAAGCT
GGCCTTGAAAGCCTGAACATCATCAATGACAACCGTTTTACTCTTCTGCTCGTCCTTCGC
ACTCTCATTGCCAGGGGCGTCAACACTGCCGGCCTCGCCATTGACCTCGACGGGCGCTGG
CGTAGACCGAATGCCTAAGCTCGGCAGAATCTGCTCAAGCAGTGATGGTCCCTGCTGGAC
AATCTGCTCCACGGTTTCAGCGGCGATCTTGGCATTCTCCTTAAGATATGCCGCCGCAGC
ATCCAAAATGCTCTTCTGGTCGCCAGCGTTGATGTCGACTGCGTCGAAGCGCTTAGTCAG
TGCGTCAACATCAGTGTCGACGCCCAGCTGAGTGAATACCTGAGCCAGCGTATGCGCCAG
CTTGCGCTTCTGCTCAGCAGGGTCGACCTTTGCAGCGATCGACTCTGCAGATGCTTGCGC
GTTGAGGTGGGTAGAAGTCTTGATTCGAGATGGCGAACTCGGCAGGAAAACGGTGCGGTA
GAAGGCCAACATGTCTTCTTTCGTGAGCGGCTCGATGTTCTCAACATCACGGTAGACAAG
CTCAAAATCATAGGTTTCGTTTGTGATATGATGCCAAAACCGGTTGGATTCAGAGTCCAA
GTTCTTCAGCTTCTCCAACCTCTTGTTGATTAGGCCGATCTTCTGGGCTTCGAACTCATC
GTCGGGCATGTCCTTCAGCATGGTCTCGAAGTCATTCAGAAAGGCGTCAATCCGCTGTTC
AAGGTAATGGCAGTCCCGTTCACTCTGAATGACAACACGCCAGGCAGCGACCGAGCTGTA
AAGCAGCGGCGCAGAACTGACAACGTATCCGAGTTGCTCCTTCGTTCTCAGCTGGTCAAA
GACGGGCTCACTCGTCAAATCGCCGAGCAGAAGGATCTTGGCTCTAGTGGAGCGGTCCAC
GTTCCACCCAACGTAGATGATGTAGTCGATGGCATGGTTGATATTTTCGGGGTTGGCCAG
CGTACGCTCGTACCTGTAATCAGCTCCTTCCGGCAGGACGACCGATCGCCGAATCTGCCA
CTGACTCTGCGGCAGAGTTCTCGGCTTCAGTGTGGACTGCACTAAGTCCGTCATCTGGAG
CGCGTCCTCCTTGTACAGATTTCCATGCGCCAAGATCTCGATATGCATCTGCTTCAGCAT
TTGAGGGAAGAATGCTTGCACGTCCTCCGGGGTGACCGCGCCGATCTCTTGGAGCAGCTC
ATGGTTGGCCCAGCTTCGCTGACTTGTGATCCAGCGGCTGTAAGTACTGATCTGGCGGAA
GGGTTCAGTGTAATCGAAGTTCTTGAATCCTCTTGTGACGCGCTCTTTGACAACGTCGAA
GCGCTCTGGCTTGACCACAAGGTCTCTCATGGAAACAAGCACCTTCTCGAGCAGTGACCA
CAAGGTCTCTCATGGAAACAAGCACCTTCTCGAGCAGGACCGACATCTTGTCGTTGTAAC
CCACAACGACGACATCTAGGCCCTGGGCATGGTTCACGATTGCGTAAGCAATGCCTGCTA
ACTCCGCGGCGTAAGAGTACTCATCCAGACTGTCACGGACCAGCTCTTGGTAGAGCTGTG
AGAGTACGGCGGTAAGGGGTGTCAAGTTTGCAATAGGAGACCGCAGCCAGACGTGCACAT
TCGCCTTGGGTACCCAAAATCGGTCATCTTTCTTGTACCACGTCCGCACGGTCTCATCGT
GCCTTATGAGCTTCGGCGCAATGGCTGGCTCAACGACATCTTTCTTGTCCACATCGAGCC
TCTGAGGAATAAATTCGTTCTTCACGGGCAGGTGCAGCTCAGCTGGCCTCTCAGCTTCAG
TGGCCTTAGCTGCCTTCTTGATTTCGTCCATAAAGTCACCAGGGATCTTCTCATACTTAT
ATTCTGTGCCATACCATTTCTCCCTGCTGTCAGGTTGCACGGGAAGCTCCTTGGAGATCA
G
>MATOU-v1_1422789
CGATGTCCGCGCGAAACCTCGCTCCATCCCCTCCCTCACCGGCACCAAGGATCTTCAGAT
GGTCAACATCACCTGCCGTGTCCTCTCCCGCCCACGCGTCGACGCTTTGCCCCAGATTTA
CCGGACGCTGGGTCAGGACTACGACGAGCGAGTCCTGCCTAGCATTGTCAACGAGGTGCT
GAAGAGCGTCGTGGCCCAGTTCAACGCAAGTCAGCTCATCACTCAGCGTGAGAATGTGAG
CAAGCTGGTTCGGGACAACCTGATGAAGCGCGCGGCAAGGTTCAACATCATGGTGGACGA
CGTCTCATTAACGCAACTTTCCTTCTCCCCCGAATTCACCGCAGCCGTAGAAGCCAAACA
AGTCGCGCAGCAGGAAGCCCAACGCGCCGCCTTCGTGGTCGACAAGGCGCGGCAGGAGAA
GCAGGCCATGGTAGTACGGGCGCAGGGTGAGGCGCGCTCGGCCGAGCTGATCGGCGACGC
CATCAAGAAGGGCCACTCGTACATCGAGCTCCGGGAGTTCGAGAACGCCAAGCACGTCGC
GAATATCCTGCAGCAGTCCCAGAACAAGGTCTACCTCGACACGCAAGGCCTGGGCTTGAA
TATTAGCCAGACCGGTCAGCATAAGGATAAATAAAGAAGGGAAGGGCGATGTGTGAGAGT
TAAAAAGACCGGAGTTGAAGTTCCCCCTCTTAGCGAATGTAAGAATTAGCTATTATGTGT
TTTTCGAAAAACATCGTTTGCATCTTTCCACTTTTTGGGCTGAGGTCCACGGAGGAAAGG
CTGCATAAGCGTCAGGCGTAATGCGCACTCACTATTGGCAAGGGAGATGAACGGTTTgaa
aaggaaaagaaaagaaaagacaagcaagaagaggaaagggctctacgaagaaggtgaaat
agaaagagggggcagagagaagaggaaagagaaggCTGCGATCAGCCATCGGGTCTTGTC
GTAAGTCCGGATATGTACATGTAGAGAGAGAGGAGCGAGAAGGGTTTATTATGGGGAATA
GGCACTTTACtttgattttttgatttgatttgatttgatttgatttgatttgatttgatt
tttttttgCCACACT
>MATOU-v1_1423097
CTATGGGCTACCGTGGAAGAAGCACATTGTCATCTACGACACGCTGATGGAGAAGAGTGA
GCCACAAGAAATCGAAGCGGTGCTGGGCCATGAACTGGGCCACTGGTCGCTCTCTCACAC
CACCAAGCTCCTCGGGATTGCTCAGCTGCACCTCTTCTACGTCTTTTCCCTCTTCAGTGT
CTTCATCCACAACAACAGTCTCTACGAGTCCTTCGGCTTCCACCATCAACACCCGATCAT
GATCGGATTCATCCTGTTCTCGGAAGCGCTTGCCCCCATGGACACGCTGATTCGATTCTT
GATGAACATCCTCAGTCGCCGATTCGAGTTCGAGGCCGACAAGTTCGCGCTCGACCTGGG
ATACAAGAAGGAGCTGGCCAGATCGTTGATCAAGCTGCAGTTCGAGAACCTGTCGACCAT
GGATGCCGATTGGCTGTATGCGTCGTACCACTACAGCCACCCCATCTTGACCGAGCGCCT
GAAGGCACTGAACTACCAGAGCACAGGTGGGAAGGTTGCATCGTCGGATGTGAAGCTGAA
CCGTGATGGGGAGGTGGTCAGAGCGGCCGATCGGGAGCTGTAGAGTCAGGCTCTCCGCT
>MATOU-v1_1423257
CTCAACTACTTCGTTCCTTCAGACATTCAATTGCCCAATCTCGCACTCAAGGACCTGCAA
CGTTGTCGCCATGGCTGACCTCAAAGACTGGATGTCTCTTTCGCAGCCGGATGCAGAATG
GGAACAGTTCGTCCAGGGAATTGGAGGGCAGGCTCCCGACATCGGTCAATTTCCTAGTAT
TGACGCCCTCCGAAAATGGATCATCCAGTCCAAGGCTGCTATGAGTGCCCAGATTGGTGG
AAAGGTTCCTGGAGTCAAGGAAACAGATCATCAAGTCTCCATGCGAGATGGTGCCACCAT
TGCCTGTCGAGTCTATGCTCCGGAGCAAGCTTCCAGCGGATGCCCGTTAGTTGTGATCTA
CCACGGCGGAGGCTGGTGCATTGGTGGCCTTGAGAATGAGGAGCTGCTCTGCCGTCTGCT
GACCAGCAAACTCGGATGTGTCTGCGTGAATGTCGATTATCGTTTGGCTCCGGAGCATAA
GTTCCCAGTACCTGTACATGACTCCTTAGATGCTACAAAATGGGCAGCTGAGAATGCATC
TTCGCTCGGTGCTGATCCTTCCAAGGGCTTCATAATCGGAGGTACAAGCGCAGGAGGCAA
TATAACGGCCGTCATATCTCACATTTGGAGAGACGAAAAGCTGAAACCAGCCATCACCGG
AGCCCATCTGATGATCCCTGCCATTTGCCACGCATCTCATTTTCCGAGCGAATATGCGAA
AGACTACAAGTCCTGGGATCAGAACAAGGATGCCGCTGTGCTGTCAAGACAAGCTACCGA
TTTGTTCACGAACAACTATCTCCGTGACAGAAGCGATGCCGGCAACCCGCTGTTCAGTCC
CTTGCTATTCCCTACGGGACACAAGGATCTACCGGCAAGTTACTTCCAAGTGTGCGGTAT
GGATCCTCTGCGGGACGAGGCTTTGATATTTGAGAGGCTTCTAAGGGAGGAGGCCGGCGT
TCGCACGAAGCTAGATGT
>MATOU-v1_1423597
GGGAGACGCCAGTCTTGTAGTATAATGCGGAAGTGAATTTAAATGTTGTATGCCGAATGG
ATATATAATGTATCTTCACACCTCGCAAACAAAAATTTCCCCAATCCATCACAACGAAGG
TTTCGGCAGCGCCTTCCCCTCCTTCTCATACCCCTTAACCCGTCTCTCCTTCGCGATCCT
CATCATCTTTCTCGCCTCCTCCAGCGGAATCCCCGTAGCTTTCGTAACTTCGACCTCATC
CTCCTTCCCAGTCTTAGCATGGACAAACGTCCCGTTCGTCTTGATCCCCTCCTTCTCCTC
CACGCATCTCCGGCAGAAGTCGCCCCAAGACCGGAGACATCTGTCCCCGTTCGTCGCCGT
CGGCATCAGCATGCCGAAACAATGCGGCATCCCCTCGTACTCCTCATACTGCACCTTGAC
GCCCTGCGAAGCCGCGCGCGAGGCGACGATAGCGTCTTCGTCGTGCAGCATCTCCCACCC
CGTGCACATCCACAGCGGCGGCGCGCCTTCCCAGCTTTCGGCCGCGAGGGGGGATGTGAG
CGGATGGTCGAGCAGACTGAGGTCGCAGAAGAGGTCTCCGCGGGGTGGATTGGCAGGCCA
GATGTTGTCCGCGGGGAATCGGGATAGAGTGTCGTCGTGGTTCGGTGGGGGGAGGTAGTC
GTATTTGGCGTTGTCCATGACGGAGGGCATGGCGCGGGAGATGTCGAACCAGCCGGAATT
GGCCGTCACGCCTGCTG
>MATOU-v1_1423996
ACATGGGGACCGCAATTTGTATGAGCTTGGTTGATCCTTCGATCCTTGGATTGGTAATAC
GGTTTCCAAGGCTTCATGAAGTCAGATAGAGGCAACCAATCGACAGAGCCGCTATCGTCC
CCGGGAAAGCTGTTTAATTGCCCTCGAACCCCAGCCGTCCAAACGTGAAGCTACACGCCT
TTTCTCAGCAGCATTCGGACAATATAGAGATAGAATATGACTAGCCTGGAAGAGCGTCTT
GCCAACGGTGTAAAAGCTGGCAAGATTCCGCATACTGTGGTCGCCGCCACTGATCGGGAT
GGATCCTTCACGTACAATCACGCAGTAGGGAAGCATGACTATCCCAACGATCAGCCGATG
GAGGAAGATGCCATGTTTCTTCTTGCCTCGATGACCAAGCTTTTGACGTCTATCGCTGCC
TTGCAGCTAGTCGAAGCGGGCCTGATCAAGCTAGACGACGACGTATCTAAAATCTTGCCA
GAGGTTGGAGAGCAGAAGATTCTGAAGGGATTCGATGGCGATACGCCTATCCTTGAGGAG
AGGAAGAATCCCCTTACGTTAAGACATCTTCTTACGCACACATCTGGGTTCGGATACGAC
GCGGCCGATCCTGGTCTGATGAAGTATCAAAAGTCAGTCGGCAAAACGCCCGGCGCCGGG
TCCACTGTCGAAGAGACTCGCTCGCATCCGCTTCTGTTCGAGCCCGGGACGGCTTGGATG
TACGGGTGTTCGACTGGATGTACGGGTGTTCGACGGACTGGGCCGGAAAACTAGTCGAAC
GTATTTCTGGCATGACGCTTGAAGAGTTCATGCAAGAGAATATGTTTAGGCTTGTTGGCG
TGAAAGAGATTACATTCTGGCCCGAGCAGGATCCGGAGTTTAAGGGCAAAGTACCGCAAA
TGACGATGAGAACCTCGGACGGCAATCTCGCGCCGTCCAAGGAACCCTCCATCAATGCCG
GGAAAACCGACTGCTTTGGAGGACATGGTGCGTATGGTACGATTCGGGACTATCTCAAGA
TCCAGCACAGCATTCTTGCGAATGACGGCAAGCTACTAAAGCCCGAAACGGTGGAAGCCA
TGTTCTCGCCACAGCTGTCTCCAGAGTCCGCAAAATCGTTGAATTGGTTCATGAAGGACC
ATCCGATGTCTAAATTCATGGTCGGCGAGTATAATCCTGACGTGGAGCT
>MATOU-v1_1428685
GCTCCATCCATCAGCCCAACGCTTTGCACTCTACGCCCACAAAATCAACACGCTATTCCT
AGGCGACAATCTCAGCGATCCAGAGCAATTCGGCTTCTCCAAAAACCAAGTCACCCCCTT
CAACCTGCCCACACCGGACGGCGAAACGCTATATGCCTGGCACATCTTACCACTCGACGT
CTACACGCGGAACGAGAAATCCATCCAGGACGAAGTCCGACGCCGCGATGGCCCCGTTGA
CGACTTCACCCAAACCAAACCCTTCCATCTACTCACGGCCAACGATCCCGAACCCAGAGT
GATAATCAACTGCTAATCAACCTCTTATCCCTTTTCATATCCAAAAGTCCACGGCAACGC
CGGTCATGTCGCCCAAGGCTGGCGAACCGACAATTACCGTCTCTTCAGCTCAGTACCCAA
CACTCACGTCCTGACCGTCGACTACCGCGGCTTCGGCCACTCGAGGGGGAGCCCGACAGA
ACAGGGCCTGGTCATCGACGGCATCGCGCTGGTCGAGTGGGTTCTCAACATCGCCAAGAT
CCCCCCTGAACGAATCGTCATTGTCGGCCAGAGTCTAGGAACCGCAGTCGCGAGCGCAGT
CGGCCTAGCCTTCCTGGACCCAGCGAACCACGATGGACTTGTGCATTGGAGTCCGGGAAT
GACGCTATGGACGAGAGAATCCGCAGAAGCCGACGATGATGATGACGATTCCCGCCTGAA
ATGGGATGGCGTCGCCATGCAACAGAAGCGGGACCCGACGACTTTCGCCGGAATCATCCT
CATAGCGCCCTTCTCCAGCCTACCTTCCCTGCTCCTCACCTACCGTATCGGAGGCCTTAT
CCCGCTTCTGCTCCCTCTCCGTCCATTCCCCTACCTCGGTAACCTCCTCACGAGCCAGGT
CCTCGACTCGTGGCGGTCGGGGGACAGGTTAGCGGCGTATTATCGCCGGCTCCGGAGTCT
TTCTTACTCCCCTACTTCATCATCGACGAAGGAGGGAATGGGGAACGGGAGTCTTCAGCT
CATCCATGCGGTAAATGATGCAGATATCCCTTATCATGAGACGGAGAAAATCTGTCAGCG
GATGTTTCGGGACGATGGGACGGGTGTGATGGATGGTCGTGAGGAGGTTGGGGAAGAGGA
TCATCAGCAGCACTACTACTCGCAGGTGATGAAGTGTTTAGACGAGGATGGGAAGGGCCC
AGCGAGAGTGGTAGAAGTTCCGCAGGAGGATGATCGCAGTCCAAGAGTGAGGATCGAGAT
TGTGCAGTACGGAGGACACAATCGAATCGTAACCTACAGCGCCGTGTCAGCGGCAGTCCT
CAGAGCCTTTGAGAATCTGTTTTAATCTTGAGAACAAACGTCAAACGAGAAAAAGAAAGA
GGGAAAAGGAAATACCCTTTTACCATGTAAATTAGTCATTACTCATGTTCATGTGTAACA
ATACCGCAGTAACAAAC
>MATOU-v1_1428757
CCTTGTGCTTCTGACGCCTTTCACCGGTCTTCTTCCCTGCGACAGCAAACATGTTTTTCT
CGCGCCTTTGGGCCTTCACAGTGGTGCCACAGCTCTCATTGTTTGCCTGCGCTGCGCTCT
CATGCGCGCTCACCGTCCAGACCAGCAATGGGCCTATTCAGGGCCACTTGGCCGAAAATC
GCAGCGAAGTGACAGAGTTTCTTGGGATCCCCTTTGCGCGGCCTCCGGTAGGCGACCTGC
GCTTTGCGGCGCCGGAAGCTTACGAAGGTTGTGGACTTCATGTTGCCGACAAATTCGGAT
TTGACTGCCCACAGGGCTCTAGGCCGCCGTTTGACCTGAGTTTCCTCACTCCTCAGGCTC
AACAAATCATCGACTTCTTCAGTGGTAACGCAGGAACTCAGCGGGACGAGAACTGTCTAA
CGTTGAATGTCTGGACGAAGGCCATACAGAATGGTCATAGCTGCGGAGGGCTCCCAGTAC
TTGTGTTTTTCTATGGCGGACGGACGTCCATTGGCACCACGAATTCACCATTCTACAATG
GTCAATACTTCTCTGACGCAGAAAACGTTATTGTTGTGACTGTCAACTACCGGTTGAACA
TCTTCGGCTTTCCTGGGGCACCGGACAACGTCGACAACCTTGGTTTCCGGGACCAGCGTC
TTGCCGTGGAATGGGTGCGTGACAACATCGCGGCATTCGGTGGAGATGCATCGAGAATTA
CCATTTTCGGACAGTCTTCGGGAGGTGTTGCGGTTGACTACTGGGCTTTTGCGTACACTG
AAGATCCCATTGTTAGCGGTCTCATCTCGCATTCCGGTAACGCTTTGTCCTTCCCAATGA
ACTATGAAAACGTCACTCTTAGTAACTGGTACAACGTGTCAGCGGAGATGGGATGCGGCT
CGGACGGAAATACCATTCCTTGCATGCGCACAGTACACTGGAAAGATATTGAATTGGCTG
CCAGCAAGTTACCATCTGCGCGAAGCAGCAGTCCACTCCGGTCAGTGCCACCCTTCTATC
CAAAGCCGGATGGCGTGACTGTCTTCCCAAATTACACGGAGCTGGCCAAGGAAGGCAAGT
TCGCCAAGATGCCCTACCTTCTTGGTAACAACAACAACGAGCAAGGCTACTACATGATCC
CAGCTACAGCAGCCGGAGCCAACGTGACGGAAGAAGAAGGCGACGCATTTCTACTATCCT
CCTTTACCTGCCCGAACATGTTCCAGGCAGAGCAACGCCGAGCTCACGGCGTGCCTGTCT
GGCAGTATCGCTACTTCGGCGACTGGGACAATCTGCATCTCTACAACGGCAGCGGTGCCT
ACCACGGTACAGATGTCCAAATGTTGTTTGCAAACGCCGATATTGTTAGCGGTATACCGT
CATCTGACCCCGAAAACCGATATTGTTAGCGGTATACCGTCATCTGACCCCGAAAACAAC
ATGGAGAAGGTGATGCAACACGCAGGGGCGGTATTTGCAGCAGATCCATCGGAGGGTCTG
TTAAAGCTAGGCTGGCCACCATACAACTCGGAGGATGAAACTCTGATTCGTTTGGCGTAT
GAGAATCAGCCGCGTGCAGGTTTCGTCTATCCAAGCATGTACGATAACCCCTGCTCGACA
GTCGAGTTTGGTGCATACGCAACTTGACATTGAGGAATAATGTCTAGGGCACGTGGCAGT
CTCTATCGCTACTCCCGTTCAATTGCGAGCATATGAGTGAAAGTACGTTGCAAGAAAATG
CAACCTTAAGAAGAATCGCCTACCTTCACAGGCATGCCTGTCTTCTTCTAGTCCCTGTTC
ACAGCTAGCTTCGAGGTTCTTGTCTTCGATATCTATGCACCATGTT
>MATOU-v1_1428969
CCAGACAGGATATGTTAAGGGCCCGAAGAACACGCCGGCTTTCGAAGCATACAACTCCGG
CTGGCGCACCACCGTAGAGAAGAAGGGCATCACCGGTATCGAGACTTGGTCCCGTCGCAA
GGGCATCAAGGGCGACAAGCTTTACAACGCCGAGAAGATCTTCTTCCCTATCAACGGCGG
CGGACACTGGACTCTGCTCATCATCTCGCCCAAGGAGCGCAAAGTCGAATTCTTGGACAG
CATGGGCGGTAGCTCGACGGATGCTTTCAAGGACGCAAAGGCGTGGCTCCAGATGGAGTT
GAAGGGCGCCAAGCACCCCTATAACGAGGACGAGTGGGATTTTAGCACGATGAAGAGCGA
GCTGCAAACCAACATGAGCGACTGCGGAAAGGGCGCAGCTTCCACGACGTGGAGCCCACT
CGGATGAAGGAAGGCAGGAAGATGATGGTCGCTGTGCTCTTGAACGGCGGTTTCACTGGA
GAATTTGACCTCTAAAAAGCGAGGGAGTATGAGGCTTGGCTCTTCCGTGAAGGGAAAGAA
TTGGCCTCTTCCCCGACATGCATGATTACTTTGCttttttgtttttCATAACTTGCTGAG
CGACCTCACAGAGGGCTACGATTTTGTTTGATGATTGAGAGGACCTTGAAATAAGGGCTA
CGAATGATACCCCCCACAGCGGGC
>MATOU-v1_1429093
AAGCAGGCCGGTTGCACCAAGAGCCGCTGAGCACCTCCGCAGCCCACCTGAGCCTGACAC
ATGATCTTATCAGTTTCCACCAGAACCTGACCCAAATTGAGTCAATCACGGGCAACGAGA
AACAAGTAGGCGAGTGGCTTGTATCCTCACTGGAATCACAGGGGTACAATGTAGAGAAGC
AGCAAGTCTCAGCCGACCCTGAGCGCTTCAATGTTCTCGCATGGCCAGGCAAGCAAAGAG
ATGCTAAAGTCCTCCTAAGTAGCCATATCGATACGGTCCCTCCTTTTTACCCATACCACC
ACAAAGACAGCGCCACCAACCGGACAATCTCTGGACGCGGTTCAGTCGACGCCAAGGGCA
GCGTCGCCACTCAAGTCTTGGCTGCCAACGAACTCCTGTCCAAGCACGAGCTGTCACCCG
ATGACATCGCAATGCTGTATGTCGTGGGCGAAGAGACTGTATGTCGTGGGCGAAGAGACC
GGCGGTGACGGGATGCGCGCGGCCAATTCCCTAGGCCTGCGTCCGCAAACCATCATCTTT
GGTGAGCCTACCGAAGGCAAACTTGCTTCGGGTCACAAGGGGAATCTCGCCGTCATTCTC
ACCGCCAAAGGCAAGGCGGCGCACTCTGGATATCCCTGGCTCGGCCGCAGCGCGAACGAA
GTCCTCGTCAAAGCCCTTGCGGCGCTGATGGAGCTCGGGCAGAAGCTGCCAGAGAGCGAC
AAGTACGGCGTCACTACTTTCAATCTGGGTCGGATCGAAGGTGGTGTCGCAGCGAATGTG
GTTGCGCAGGATGCAATGGCGAATATCGCCGTACGCATCGCGGAAGGAACTCCCGCTTTC
ATTAAGAAGGAGATCGTGAAAGCGGTCCATTCCGCCGTCAAGTCTTTCCTGGACGACGAT
ATGGAAGCCGAGGATGTTATTGGGCTCGAATTCCCCAGCGCTGGATATGCGCCAGTGGAC
ATTGACTCGGATGTGCCTGGCTTTGAGGTTATTACGGTGAACTACGGCACAGACATTCCC
AATCTTAACCAGACCGTAGATGGGCAAAAGCGATACTTGTACGGACCAGGGAGCATCTTG
GTGGCACATAGCGATCACGAGATGATCACGGAAGCGCAATTGTTTGATGCTGTAGGAGGA
TACAAGAAGCTCATCCGCCATGCGCTTGGTCATTGAGGGGCGGTAGAGGCCGATGGCGAG
CGGAGAACAAACTGTGTGGCTTCGGGAGAGATGGAATAGTTCGTACAGTCAGGATATAGT
GACGGTTGTACAAAATGACTTGTACAGAAGAATGCAAAAGTTAATTCCACATCGATAGTT
CCTCCCCT
>MATOU-v1_1429777
TTCAGTTCGATCTACATAAAATACTTCATTGACGTGCGCTTAGAGTCATCTTCTTAGAAC
CACTAAAGCCTACTCACCCCACCCTTCCAGCTTCCGCCACCATCCTGCAGTCAATCGACC
ATCATCTTAGGCTCCAACTCACCATAATGCTCGAAGAAAGCATCAAACAAATTAACCCCG
TGCTCGACATCATAGCAACCGCCCGTCTCCCGAATACTGTGCATAGCGAGCTGGGCGTTT
CCGACGTCGATGGTGCGCATACCCAGGTTCGCGCTGAGCATGGGCCCGATGGTCGAGCCG
CAGGGCATATCGTTACGATGGTCGAGCCGCAGGGCATATCGTTACGGACGACGAACATCT
GCAGCGGGACGCCGGCCTTCGTGACTTTGCTGCCGGGGGGTTGATACGAGGCGGGTTTGG
CGCGGCGGGCGCATTCCTGCAGTAGCACAATGCCCGGGGAGTTGGTGGCGTAGCGGACGT
TGGCGTTGATTTTGATGACGGTGCCTTCGTTCATGTGGGGTTTGTGCTCGGCTTCGTATT
TGCCGGCGTAGTTGGGGTTGAT
>MATOU-v1_1430309
CCTTATGGCCATTGGAATGCTGCTGCACCGACTAGCCCCACCACGACCTCCTAAACCCGA
CTTCGAGAAACAGATCCCGAGCACTTTGTCTGGCAAGTCTGGAACTATCACCCTGCAATG
CTATGTACCCAGAGACTGGAAGGCACAGAAGAGCCTCTGGCAGAACAAGCCCCTGTCGGA
CATGGAGGAGGATGCGCAGAGCGAGGGCGAGAACGACGCAGCGAACAAGGGGAAAGGCAG
AAGAGTCAGCACGGCACTTTCCAATGTGTCGCAAAGCATGCGACGGAAAAGCCAAGGAGG
GCGGAGATGGGGCAAGTACCCTGTGGTGTTGAACTTCCACGGCGGCGGCTTCACTCTGGG
CACTGCAATGGACGACGCACGATGGAGCGGGACCGTGGTAGATGAAGTCCATGCCGTCGT
CGTCAGTGTCGAGTACCGTAAGGCACCCGAGCATCCCTTCCCCACCCCAGTCGAGGATGG
CGTTGATGCCGTCCTCTGGGTCCACCAACACGCCGAAGAACTGGGCATCGATCGGGAGAA
GATCGCGCTCTCGGGTTTCTCGTCTGGCGGGAACATGTGCATTACGGTGGCTCTACGCCT
GTGGGACGAGCTGAACGGCTTTGCACGAGACGCCGAATCCAGGCCTAACTCACGGCAGAG
AGCCGAACGCGCACTCCACGGTGCAGCCACAATGCGGGAGTCGGATTCTTCCGGCTCAAC
CAAGGTGCCGCGGGAGTCGGATTCTTCCGGCTCAACCAAGGTGCCGCCGGAAGGCGCCCA
CATAGACGTGATACGGCCTGACGACGCACCAGCAATAGACACGCCGCATGACGAACGGGC
CGTTCGACCCTCGAATCAGATGATCAAGCAGGCTTCTGCAACTGTCCAACAACGGGCTCT
GCCTGATGTCAGGCTACGGATGCTCATCCCCTGGTATCCCAGTTTAGACTACACCCGAAC
CCGCGCAGAACGTCGCGCGACCAACATCCGCAAGGACCAAGAGCTACCGGCCGTCTTCAC
CGACCTCTTCGACCAATCCTACCTCCACCCCCCAGACACCGTAAGTCTCGACTCGCCCTA
CATCAGCCCGGGCGTAGCACCTACGAGCCTGCTGAAAAACGGCTTACCCCACGACATCAT
CATGCACACGTGCGAGTACGACATGCTGCTTGACGAAGGGCAGAGATTCCACGAACGGCT
CATCTCACCCGAGATCGGCAAGAATGTCGTCTACAAGCTCGTCAAAGGCGTACCACATGG
GTGGGACAAAGCACCGAACCCGCTGAAACCTACACCGGGCGTCCGCGAGCATTATTTGGC
CTGTTGTAAGGCGATGAGGGATATTTTTGGGACGCCGCCGGGCGTGACTGAGCATGAGAC
TGCTCAGGGTCCTAGCGCGGCGCCGCGAGGGAGTACACAGGTGGTTAGGTGATCATGCGG
AGTGATTCTAAATTTTCTGACGAGGGGATTCTGCAAATTGCACGTACATCTGTTGGCGTT
CAAGCGCGGCGTTGGGGATTGAAAAAAGGCAGGCAGGCAAAGTTGAGAATCATGGAATCG
GTACTGTGATCAAAGCTCAGATTCTTTTTGTATTGTCAGGAAAGCTAGCCGCTCAATATG
GAAGCTGGGCCTAGTAGGCATGCCCAAGTCGTCTTTTGCCCACACCA
>MATOU-v1_1432595
AACGCCATCAGATTGCTACGACGTATTCTGGACCTAGTATCTAAACCTTTCCCAAACTCC
AGTCCTGACTCGAATCCAAATGAACCCCAAGTGGTGAGCATCGTAAAAAGCATCGAAAAA
CACTCGTCGCATCCCATATAATCATGGCACCGTCAAGGGCAGTGTGTACCGTGTCAAGTC
GAGGCAGCAAGCACCATCTAAGCTTCTTCCTGCGTAGTCATGACGCCGTCCTCTTCAATC
TCGACCTTGTACTGCTCGCCCATTGTGGTTACGAACTCAAGGGCGGAGGCGGGTGCCTTG
GCAGCGAAGCCCTTGATGATGTTGTACTCGTGCGTGATGACGCCCTTGGCCTTGCGAATG
CCCTCTTTAGCCTCCTCTACAATGTGGTCTGGCGTCTCATTGGGGAAGCTGACAATGACT
GATCTCTGGGGAGCGGCGGCCATGGTCGTAGCAGCGAAGAGAGCGGCCAGGACGGAGAGG
ATAG
>MATOU-v1_1433388
CTGACCAGGAACCTTATCAAGGAGACTTCGCCGCAGCGATGAGAGGGATCAAGGCCAAAG
CTTTGGTGCTGCCGTGCAAGACTGACTTATACTTTCCTCCGGAGGACTCAGAGATAGAGG
TAAAGCACATGCGAGATGGCATTGGCGAGCTGAAAGTCTTCCCATCGATATGGGGCCATT
GGGCAGGAGGTCCTGGCCAGTCCACTGAAGACGTCAAGTGGTTGGATGAAAGATTGCGCG
AGTTCTTCGAGAGTAATTGAGTTCGGGCGAAGGATTCATTATCAGATTCACGTCTATCGT
CGTTAGATCAGAAC
>MATOU-v1_1433615
CTGGATTCACATATCGAACGCATCTCAGCCGATCCAATCTGGAGACGAGTGGCAATGACA
ACACCTACGACGATCGTTTACAAGACGGCCGGCAATGTAGAGATTCCCTTTGACCTATAT
CTGCCGAAAGATGCCAAAAATGTACCAGTCTTGCTTTGGTTTCATGGAGGTGGGCTTTTA
CAGTCGAAACGGACCAATGTCTCACCGCATATGCTAAAGGCTGTCGACAAATACAAAATT
GCTGTCATTTCAGCAGATTATCGACTAGCGCCTCAGGTGGGCGTCGCAGACATATTTGAA
GACGTGCAGGACTGTATCACTTTCATCCGCCATCCGGACGGCCTCCTCAAACACATTGAT
AGCACGGCGATAGATGCACAGCGACTGGCGGTCTGTGGGAGCTCGGCAGGCGGGTATCTC
GCATTTCTGGCTGGCCTATACGTGGAGCCAAAGCCCAAGGTCATTCTGCCTATCTATCCC
ATAACGGATCCTTTAGGCACATTCTTCACAACCTCTCAGCCGCATCCACTGGGAGGCGGC
CGAACAGATCATGCCACCGTGAAGAGCTTCCTTGATCCGAATGGAGAGGTTGTCACGAGC
AACGAGAAGAACAGCAACGAGAAGAACAGTGACCGGGAACAGATGTATTTCTACATGATG
CAGGAAGCGAACTTGGCGGAGCTTCTCAGGATCAAGCCAGGCGATGACACATATCGGATT
GCCAAGCAGATATACCGACGTCGTCTGCCGCCGGCGTATTGTATTCATGGGGACGCTGAC
CG
>MATOU-v1_1435263
GATCCCGACGGTCCACTCCGATGAGTTCAAGAAGATCCTCCCCTCGCTCGCCCCACGCGA
CATCAATGGCTCTGCCTCCCTACTCGGCGCTCATGCGGAGGGTCCTTATCTCCACCCTTC
CAAGAAAGGCGCCCACAATGCTTCCCTCTTTCACCTCCCATCCCAGAAGAACCCTGCCTC
TGTCTACGGACCTGCAGCCGAGGACAACTCCACCCTGAAGCTGGTGACTCTCGCCCCGGA
ACTGGATGGCACAGAGAACCTTGTCTTCCACCTTTCATACCGTGGGATCCGCACATCTCT
AGGCCACAGCTCAGCCACTTACGATCAAGGTCTTGCCGCTTGCCGCACTGAAGGCGGGAG
CAAGCTGTCTGACGCACACCTTGAACGCGATGGCGCCACTCCACCATCGGGATCCTGGGT
TGGCAGGTCTAATCACGGCGAGCAGAGAGACCCTCGTTGACGCTCCCTCGTCGTACTTCA
GCATTATTCCTGATGGCAACCACTTACACCCGGCCGTCGCTACCATGCTCTTCCGCTCCA
ACCCCGAGAAATGCCTCATAATCACGGACTCGATCGAGATGGCCGGGTTGCCTGATGGGA
CGTATCCCGGCCATGCTCAGATCCCTTTCAACCAGACCAAGAAGGAGAGTCGGGTTGTCA
TCGAAGGGACCAGTACATTGATAGGAGGGTGTGCGGGCCTGCATGAATGCGTGAGCAACT
TGATGAAGTGGTCAGGATGTGGAATCGCGGAGGCTGTGAGGTGCGCGACGGAGAACGTGG
CTGCTTTCATGGGAGATGAGGCTCGAGGGAAGTTGGAGACGGGAAGGAGAGCAGATTTTG
TGTGTCTGAGTCCGGCTGGAGATGTGATCAAGACGTTTGTCGGTGGGAAGGAAGTTTGGA
GGAGAGGCCAGTGATGTGGTTGGGTCAGGTAGACTATACGCATCTCACACGCTGCATGAC
CGCTTCTCCGGAATCTTGCACATCCATTGCAGGTCCGAGTGATATTACAGCTGCGAACGG
CTTCCTGGCGGCTTTATATCTGGTCTATCGTACTTTGACGCTGCGCTAATAGCATACGCA
ATTGACTGGAGAAAGCAAAGGGTTTGTCTGCACTCGCGCTCACTGACATCTGGCACACCC
CTGACTTTGGACAGGGTCGCCCAACAAGCGAGGAGTGCGAGGAGTGCTTACCAGAATGCC
TCTCAAAAAGCTTCTGTACCCACTGAAGATGATGCATCGCCCCTCAGACGCTGAAGTGAA
AGCTCTCGTCGCTTCGAAGGTATCAGCCACTCCTCCGCCCTCTACTCTTCTTGCATAGTC
GGGCGTTGCACTGCTCGCGAATCTATGCGGAAGTGGGTGAAGGGAGGCTCTGTACGCTGC
TTCCCAGGCGTATGGAGTAGAAGCTCATCGCTTCGGCCTGGCCGGATTACTTTCCAAGCG
TGGACACCAACTGGGAAGAGCTCTCGCCTGGCCTTGAGCCTCCAGTACGTAGACTTCGGG
CAGGCTGTAGGTTGTGACGAGCATCAGTTGGAAAGGACGTTCTTGTTAACGTTGTTTGAT
GACGCTGGGCAAGGCAGGGATGAGGAGCTATGTAGGCtttttttttgttttttctttttt
tGTGAAA
>MATOU-v1_1435470
GCACATCCTCCTGCACAAAATGTCCCGCTTCGGGGATGACCTGCAACTGGAATTTCCCTT
GCATCTGCCCGATCATAAGATCCTTGTCCAACCGATCCGTACCCGCCAGGATAAGCAGCT
TCGCCCCTCGCCCCTTGAGGAATTTCGCCGACATGCCCTTGAACCAGTCTTCCCACCACG
GCGCGGTAGCATTGAGATCAGTCCGCCAGGTATACTTCCCCGAGGGCGTCTGGATGAGAA
>MATOU-v1_1435966
GTGCAAATGGTCATGATGCATGAACTGGCACACTGCAAGCAGATGAACCATTCTAGGTTC
TTCTGGGGCGTGAGGAATGGGTATGCAAAGCAGATGGAAGAGTTGTGGGCAAAGAGGTAC
ACCGGCGAGGGTATGTGGGGCAGAGGCAAGAACCTGGCGACGGGAGCCTTTGTGCACGAT
GCCATGCCAGACAATGCGCAAATCCCTGAGCATCTATGCGGTGGGACATACAGACGCGCA
AGAGGCAGAAAGAGGAAGCGTGGCCAGGGTCAGGATACTGCGGGCAAGGAAAAGCTGAGC
TATGCGGAAAGACAGCAAAGGCGGATTGCGCGGAAGTTTGGGAAGCATGGCGAGGGCAAC
GCTTTGGGTGATAATGAGCTGGTTCGGGGTGCTCTAGAGACAAAGGCTGGCGGCAAGCGG
CAGAGTGGGAAGCCACGGGTGGCGAATAGCAAGCGAGGCAGAGAATTACGTGCTAACGCC
GCTCTTGCACGATTTGAATCGAGCTCCACGCAGAAGGTGAAGCAAGAGACTCCGGAGGGT
ACTCCAGGAATGGAGAACGGTGAGGGCAGCGAGACGGAGTCTGATTACTGGTCTAGCGAC
AACGAGATTGATCCGCCCGCAGGCACTGAAGGTGGGGAGCAGAGGTCCAATATCAAGGAC
GGCTCTGGCAAAGATCTTGTCAAAGTCTGCGGGGATGAAGGCGAAGAGGATGCAAGTCGG
AATGCTGAGATGGACGAACTACGCATGCTGAGTGGCAAGCCACAAGACGTCAAAGTCAAA
GAGGAACCTACCGATTCTGTAGGTGTGATTTGGCCAAAAGGAGGAGATGAATCTGAGACG
GAGAGTGAATCAGACGGTGAGACCGCGAGGCGAAAGCAGAAGCAAAAGGATATAGGGGTC
GCAAGCGACGTGGACCCTATAGACGTCAGTGCCGATCGAGCCAGGAGTCTCGGAAACGAA
GGCCGGGAAGAAAAGAGCAATGCCGCCTCTTCCACACCGCAAAGCGGTAGACCCGCAAGA
AAGGTACCGGAGTCACAAGCAGCGACCTTACATTCAGCGCCTACGCCACCCACATCCACA
AGTCCCAAGCCCACTCCACCTGAACCTACTTCCAAAGTCCTCTCCTGCCCGATCTGTTCT
TTAGAAAATGACCCAGGCAACCCAACCTGCATCGCCTGCGCAAACGTACTCAAACCAAAC
CTTGTAAAGAACACCTGGCGCTGCACCTCGGAGACCTGTAAAGGGAGCCAATATGTAAAC
GCTGGAGACGTAGGACGGTGCGGGGTATGCGGAGCTAGCAAACCGCCACCTCCTCCTACT
ACG
>MATOU-v1_1436985
GACAATTGGATTGGCGGACTACAAGCAGATTACTCCGCTGGTCCAGCTCCCGGTGTGACT
ATCAGCATGAGTAACTACATGGAAGGCTCCTTCATGGACGTTTGGAATGCCATCGGTGTC
ATCAATGGCACCAACTCTGATGAGACTGTCGTTATTGGCAACCACCGCGATGCTTGGATC
ATAGGCGGTGCTGCAGACCCGAACTCGGGTACTGCGGTCATCGTCGAGCTCGGCCGTGCT
CTCGGAAAACTACTCAGTCAAGGCTGGCAACCCAAACGAAATATTGTCCTGTGCTCCTGG
GACGCCGAAGAGTACGGGCTGCTCGGGTCGACCGAGTGGGTGGAGGAATACATTCCATGG
ATCTCCCAAACCGCTGTCTCCTACTTGAATATCGACGTTGCTACCAGCGGTCCTCATCCT
TCGATCTCAGCCGTCCCTGAACTTCATGCTCTTGGCGTTGAGATGATGAAGAAGGTACCA
TGGCCGCTTTTCGGGTACAATCAGACGATGTATGATGTCTGGTACGAAGACACCGAAGGT
GAAATTGGAGTACTGGGGAGTGGATCTGACTATACCGCTTTCCTGCATAGAGGCGTAGCA
TCAATTGACATGGGTTCTGATCCTGGACCAACGGACCCTATCTACCACTACCACTCCGAC
TACGATAGCTGGCACTGGATGTCAACCTTCGGCGACCCAGGTTTCCTCGTTCACAAAGGA
ATGGGCCAATACTTAACCCTCCTGGCATATCACCTGGCCACAGACGAGAGCCTGCCGCTA
GAACCTGTCAACTTCGCCAACGAAATGGACATCTATTACCAAGATCTCCAGTACACCATC
GGCAATGCTTCCCAGAACGTCGACATCTCCGAGTTGCGGCAAGCAATCGACACTTTCCGC
ACCCAGGCTGAGGAAGCGGAGTCCCTGATGGCGATGGCTGTGGAGGAGGGAAACAGTGAT
CTCGTCCGTGTGCAGAACTACAAGTTCAGAGACTTCCACCGTGGATTCACTAGCCAAGGT
GGTTTGCCCAACAGAGAGTTCTATCGCCACGTCATCTTCGCTCCAGGTCTCGACACCGGC
TA
>MATOU-v1_1438503
CGAGCAGAAACCACCAGGGCAACAACGCTCCTATCCCAAGCCCGACAAGACCGGCCGCAT
TCCCTTCTCCTACCCCAAGACTGGGCTCCAAGGCGAGACGTACTATCTCCAATGGGGCTC
CCTCGACTCCGACACAACGCCGCTGATCTGTCTTCACGGAGGCCCTGGGGCAGCACATAA
CTACCTCCTCCCCATCTCGTTAATCTGGAAAGACTACGGCATCCCGGTCATCATGTACGA
TCAGATAGGGTGCGGGAAAAGCACGCATTTCAGCGAGAGGAGAGGCGATAAGGAGTTCTG
GACTCCCGAACTCTTCATGGCGGAACTGGATAATCTGAAACACCACCTTGGGATCCAAGA
ATTTTACCTCCTGGGAAGAATTTTACCTCCTGGGGCAGAGTTGGGGCGGGATGCTCGGTG
GTCAGTATGCTATCGAGCGACAACCGTCCGGTCTGAAGAAATTGATCATCAGTGATTCCC
CAAGTGATATGGTGCAGTGGGTTGAAGTGGCGAACCGGCTGAGGAAAGATTTACCGAAGG
ATGTGCGTGAGACGCTTGATAGGTGTGAGAGGGAAGGGAGGACGGATAGTGAGGAGTACG
AAGAGGCTGTGAATTACTTCTACAGTCTGCATGTCTGCCGTATCACGCCGTTCCCGCAGG
AGCTGGTGGACAGTTTTACGAACATCAAGGAGGATGGGACGGTCTATGAGACTATGAACG
GACCCTCAGAATTCTACGTCATCGGCACTCTAAAGCATTGGAGTATCAGCGAAGGGTTGA
AGAAGATCACAGCTAAGACAGTCCCAGGCGGGATGTTGATCATGAACGGGTACTTCGACG
AAGCCCAAGACGAGACGTGCGTGGCGTTCTTTCAGAATCCCAGTTGTAGGACTAAGTGGG
TGAGGTACGCTCTTAGTAGTCATATGCCAATGCTGGAGGAGACCGAAGCATATGTTTGGG
ACCTTGGGGGTTTCCTAACTTCAGAGTAAATTTTCTGGATATCAGTACTCATCTCCGATC
CA
>MATOU-v1_1441374
TAACTTCTCAAGTCTCAAGTCTCCGGCTTCCCCATACCAGGCATATTCTCCACATTCTGA
TCCTCCCGCCTCAAACCGCCCCAGAACTCCTCACTTTGCGGATCCTCGTCCGTATAAGGC
GGAAGTCCAACGTATTTGTTGATCCAATTCAACACGACCTTGTGCCAAGCCAGACTATTC
TCTGGCTTCAAGACCCAATGGTTTTCGTCCGGGAAGCACAGAAATTCGCTCTCGACCCCC
CGCGCTTGAAGGACATTGAAAGCTGCCAGGCCTTCGGAGATTGTAAGTCGATAGTCTTTG
CTGGAATGGATGACTAGCTGGGGGGTCTTCCATTCGATGAGGTACTCTGAGGGATCCCAT
TTGCGCCAGTCGCTTAGAGTAGATCCTCCGAAGTTGTTGTGCCCCTGCGCAGGGACGCTA
GCAGGATCTTGCTTCGCCTTGAAGCCTGGATCGTACCACGGTGTCCCGCCTAAAT
>MATOU-v1_1445492
GTTTGTTCCAGTGAGACCTTTATAAGAAGCTATATATTGAGTAGCCACTTCACTCCTTTG
AGCGTATCTTGCACAAATTCTCTGCTGCGTGGCAATTCCGGCCAATTCGTCCAAAACATG
TGCCCGTAGCCATTGTACACATCAATCTTGGTAGCAACGTCATTCTCCTCGCGGAGAACC
CTCTCGTATAGTAGGCCTTCGTCCCGCAACGGGTCCAGCCCGGCGACTTGGAAATAGGCA
GGTGCAAGACCTTTGAGGTTCGGATGCAGCAGCGGGCTGAAGAGTGGCGACTTCGTGTCT
GGCTTTAAGCTGTCCACCAAGACGTCGCCGCCATCCGGCGAGAAGCGTAGCACGGGATCT
ACATCATTGTTGAAGCGGGAAGTGTACTCGGCCTTCCATTTTTCAGGTACGGCATCAACC
CATAGTGTAGCAGGCACGCACAAGTACTGCCCTGTGATCGGAGGCGACAGGCTGTTGTCT
CGAGACAACTGCGCCATAACAGCACTCAGATTGCCACCAGCAGATGCACCCCCAACTAGG
AAGCCGAGCTTGGGGTCACACGGCAGGAGATCAGATCCTGGTGATGCTGTCGCTGCACAC
CACTGCAACACATCCCAGCAGTCGTTGACGCCAGCTGGGTACGGGTGCTCTGGCGCTAGG
CGGTAATCAACATTGACACAGACAGCCCCAAGGTCGCGGGCGAACATGCGGCAATCGAGG
TCCTCGTCGGTAAGGTCGCCCATGCACCACCCGCCTTCATGGATCATTACTATGAGCGGG
CTGCCTTTGGCAGGCTTTACGGCCGGAGTGTAGATCTTCACGAGTCGGATGGAACCGTCA
CGAACAGCGACATGGTGCTCAAACTCGATGACTTCGGGAACTGGTCCTGGAA
>MATOU-v1_1447695
AAGTAGTGATTGAAGTAGGTCACCAGTTCGTCTTGTGAGCCAGGCTCACTGTACAGCTCG
AACCACTCTTGATAGGCTCCCCATCGAATCCATCTCTTTTCGTGGGGAATTTGCATCCAT
GCGCGAATCGAACCCATGTTGTGTAGTCCACTAACATCAGAACCTCTAATGTACACAGGG
CACTGCACTTGGCTGAAGTCGACGCGCTTGTCCTGCCAGAAAGGAGTCATGGTTGGAGAT
CGGCGATACATTTCGGCAACGTCTTCTATG
>MATOU-v1_1448237
AGGGTCTGCATCAGATCGGGAATTCCCTGTCGACGTTGAGGTTGTTTCATGATTTGGGCG
TGAAGTATGCGACGTTGACCTGGAACTGTCATAACAAGTATGCGGATGCGGCCGTGGTTT
CGATCGATGGGGAGACGCAGGCGGCGGAGCCCTATCACGGCGGTGTGAGTGCAGCGGGAC
GGGATCTGGTTCTGGAGATGAATCGGTTGGGGATGCTGGTCGATCTTTCCCATGTCAGTG
TGGATACGATGCGGGATGTGCTCGGGGGCAGCGCGGGGGAGAAGGGCTGGAAGGGCAGTC
TGCGGGATGTGCTCGGGGGCAGCGCGGAGGAGAAGGGCTGGAAGGGCAGTCTGGCTCCGC
CTATCTTTAGCCACTCGAGTGCGAAGGCGATTTGTCCCCATCCTCGGAATGTTCCGGATG
ATATCCTCGAGCTGGTGAAGAAGAGGGATTCGGTCGTGATGGTGAACTTCTCGCCTGATT
TCGTTAGCTGTAAGGCGAGTAATTCCTCCTCAGGCCTTCCTGAGTTGGTGGAGGAGACGA
ACACGATCGAACATGTCGTGAAGCATGTTATGCACATTGGCGAACTGATTGGGTATGATC
ATGTCGGGTTGGGAAGCGATTTCGACGGCATTTCGACTACGCCGAGGGGTCTGAAGGATA
TCACGAATTACAAGGACATCATCCAGATGCTGCTAGATAATGGGGTGAGCGAGAAAGATG
CTGGGAAAGTGGCGGGACGGAATCTCCTCCGGGTTTGGCATGAAGTGGACAGAGTGGCGG
CCAGACTGCAGAAAGAGATGGATCCCATTGAAGACCCCTTGTCCCCTGGTATCGCCGGTG
TAGAAATTGAAGCATAGCAGTATCTGTAATGAGGCTGCTATGGAGCTACATCATACAATG
CAGCCACTAACAGAGGAACAGTGTGGAATCCAAGGCCTGGTTGCCCTTCTGTCCCGCCGA
AATCAATGTTTTAATGCAGCCGCCAATCGTCATGAA
>MATOU-v1_1449245
ACATGGGGGACAAGCTACAGACTCAAACCAAACCGTCCCAGTCTTCCTGAGCTTCAATGC
TATGCTAACGCGGCTTAGAGAACTCTATACAGTCTCAGCAAAACATTGGACACCACTACT
TGGCACCAGGGGCACACTTGTTCAGACGCAGGTCCTTACAGACCAGAAACTTCCTTACCG
GAAACCTGCAAAAATGAGCACCGAAAAAGTGAAGATGCTTGTCCTTGAGACAGACTCTCC
ACATCCTCACACCCTTCAGGAGAGGGGAAGCTTTGGTCAAGTCTTTAGTCATGTTTTTAA
GACCGCAGGGCAGAATCACAATCCACCTCTCGGGATTGATGTGGATATGCATTATGTGGT
TAACGACCCAGCGAAAGGAAAACATGGCCATGTACCCAAATTTGAGGATATTCCTGGTGA
TGTCCGCGCAGTACTCATTACCGGCTCTTTATACGATGCGCACGGCGATGACCCGTGGAT
ACAGGACCTGCGGTCACTCATTACCGATCTCTGGCGAACACGGCCTGGCATGAAGTTCAG
TGGCATTTGCTTTGGCCATCAGTTGCTGGGACTGGCGCGAAAGTTGAGCCAACACCAGGG
AAGCAGTGGGAACTTGCACATGTGAACATGGACCTGACAAAGGTCGGCCAGAAGCTCTTC
CTGACGGATGACACGAAGCTTGCACTACATCAGATGCATCAGGATCAAGTTACAACGATG
CCATCCTCAGACTCGACAGACCTCCTCCCTCCTGGTGCCAAAGTCCATAACTGGGCTAGC
TCTGAGCATACCAAGATCCAAGGTCTCTACATTCGAGACAGATTATTCACCTCGCAAGGA
CACCTAGAAATCGACGGACCCATGGTCCACAGACAGTTACAGCTGCGGATCGAAGCTGGT
GCCATTACCGAGAAAAACAGAGATGAAGTGCAGTACGCAGTACGAACGTCGCATCTCGAA
CACGACGGAGAGGTCCTTGCAGCAGCTATCCTGCGGTTTTTCCACGGTGATGATCACGAT
ATCGACTAGCTGGAACGAGGCTCGCTCACGCGCCCACAGAGCTTCGTGTGAGCAAGGATC
ATGCCGCCCAAAATTAGAAGCTTGCATGCTGGAAACATGATTAACTTGCTGCTGTATGAG
TACAAAACTCAATGCAACTCCAGCGAATCTGGTGTCATTGCACCGATGTCATATTGCAAC
ATGTTCACTA
>MATOU-v1_1451158
ACATGGGATGGCGACACTGACAGAAACAGACTTCACGCGCGTCTCCACAGAGGCTGCTGA
GCAGTTTGTCGACGCATATTACAGCGCCCTCGACGGTGCGCGCAATAGCATAGCATCCTT
CTATGTCCCCGCCAGCACCCTGGGAAATGGTCGCGGACTTCCAAACATTGCTTACAACGG
CGAAGATATCCCGGACGCTGCAGCTTTCCAGGAGCGCTGGGAGAAGCAGATGCCGTACAC
GCACTTCGACGCCCAGTCGGTGAATGTGCATGTGCTCAACCCGAGCATGGCTGGGAGCAG
CAAGAATAAGAGAGATGCCGAGAGGAATATGAGTCTGGTGGTGCAAGTCTCTGGGTCGGT
GCGGCTTGTCGAGCGAAAGGAGGGTCCGCTAAGGGGATTCAGCGATAGTATGGTCCTTGT
GCCAAACCGGGAAGAGACTGGGGGCAAGGGCACAGGAAAGCAGGATTCTGGGAGAAGATG
GTTGATACAGAGTCAGACGTTCCGTTTTGTGGTGTGATCGGAGGAGCAAGAGGATGAAGT
TGAAAAGAAAGAGAACAAGATCAGCAGTAAAAGATGCACTGCCGTCCATGCAGTGTTGAC
GTGCAACTATCTATGCATCACTACGCAACGGTGTGAGCCTGACCTAGCAGTGCGGAGCAG
ACGCAATTTCTGCTTTCAGCGCTTGTCCTTTGCTTGCCACCTCGATCTTGCCGAAATGCC
TATGCTACGAGCCTCCACCTCGAGGAGAAACGTCCGTCACTCACTCCAGTCCTTCGGTGC
GTCTACTCCTTGTCCTGCCTTCCCTGGTGGAGTCGGAGGGCTCTGAATTCATAGCCTAGG
AATACATGCACTGCAAAAAGAGACATCCAGATCTTGAACATACGACTTCTTGCGACAGTG
GTAGTATGATGACCAGTGTCTTTCCGGGAAGACTCTCGCCTTATCGTACTTGTCTCTCGG
CGGCAACACGGTCAGATTGTGGCTCAAAGAAGGACAGAGCAGCTGGTTTCTGTACCTCTA
GCACCCTTTATTGGCGACTGAATGATAGCTTCTAAAGGCTGCTTCCAGAGATCGCCATGC
AGATGCACTCCTCACAGCTTCGAAAGCCTTGTCACTGCTGGGACATGCGCGTGTTGGTCG
GACAGGACTCTTCCGGCTGGTCATGACTGAGACATGACATGTTTGGCGATGAAGTCATCG
ATGTGATTGAAGTAGCCGGGCTCAGCCACCGAGTTATTATGGTCGCCATTCGGTAGCTCT
TTCCAGATGACGGTCTTTGCCCTGCAAAGTCTAAATAGTTGCTTCATATGCGAAGGCGGT
ACAATCTCATCTTTCAGCCCACTCAAAAGCAAAATCGGAATGTCAGTGACTTGTCCAATC
ATGTCTTCGCTCTTCCACTGCTCATGACAGAGTGGCGTTAGATACTTCGCCATTGGCATC
ACTGCCGGTATCATTTTGGCGATGCTTAGGAAAGTGTTTTCCAGAATCAAGCCTTTAATG
TCGCCAGTCCCTTTGTTCTTCGCTACAAGGTCAATGCTGACTGCGCCGCCCAAGCTCTGG
CCGTAGACAACAATCTTATTGCCCTTCAGATCCTGTCGAGAGCGGATGAAGTCGAGGCCA
GTCTGAGCATCGATGGCGAGACCCTTTTCATTTGGAGTGCCAGTAGAGAGTCCGTACCCG
CGATACTCCAGCATCAGCGCATTGCAATGCAGGTCATTCGCAAGTAGCTTCGCAATAGGT
AAACGGTGACCGACATTGCCTGCGTTGCCGTGAAATGAGAGGATCGTGACTGGCCGCGCA
TGTGATGGGTTGTCCGGTTTGACTAAGAAACCGCTGATCGTTTCGCCATCCGGAGTAGGG
AGGGAGAGTTCTTCGTAGTTCTCTATGCCGAACTGAGGGGGTCGCGGAACTTCAGTTCGA
GCACCAGGGGGGATGGCGCGTGGATAGATGATTTCGTTTTGATACCAATACAAGCCACTG
CCTGCTAATGCTACCAGCCCAGAGCCAAGATAGAACGGATATCTTGCAAGGGACCAAATT
GCAGCAGCCATGATGGAAGTGAGGGGAAGAGCGGGTTCAATGTGATATGCGCCACTCGAT
TGCGAATACTCAACACCTTGCCCAGTCTGTCGAATTATCC
>MATOU-v1_1452696
TACATCCATGCAGTCCCGGGCTCAAACAAAAGCGGATACGAGCGGGTCTCCTCGACTGTG
GTCCCAGCGCCGGGCGTTTTGCCGACTGACTTTAAATACTTCATCAGGCCAGGATCGACC
ATGTCGTACCCAAATCCAGAGGTATGCGTAAGGAGATGTCTTAAAGTAAGGGGATTCTTT
CTCTCCTCAAGGATAGGCGTATCGCCATCGAATCCCTTCAGAATCTTCTGCTCTCCGACC
TCTGGCAAGATCTTGGATACGTCGTCGTCTAGCTTGATCAGGCCCGCTTCGACTA
>MATOU-v1_1453983
ACGGCTCTCACGGTTGGGGTGACCACGATGAAGGCCACGGGGAAGGTCATTGGGGCGGCC
ACCATGGCAATGGCGATTCAGACGGAAACTCCTACAACGGAGGTTCCACCGTCAACGTGA
AGAACGGCACTATTAGCGGCTACTACCAGCCGACGTACGACCAGGAATACTTCCTTGGCG
TGCCCTTCGCTCAACCACCTGTGGGAAACCTGCGTTTCCGTAACCCTCAGAGCATCAACA
CCACCTTTGATGGCACGTATGAGGCTACAGAGTACGCACCTGAGTGTGTCGGGTACGGAG
GTGACCAGATTGGCTACCCTGTCTCCGAAGATTGCTTATACCTGAACGTGGTCCGTCCTG
CTGGGTACGAGAATGAGAGCCTGCCGGTCGGTGTCTGGATTCACGGTGGCGGATTGTACA
TGGGTGGTACCCGTGACGAGCGGTACAACCTGTCTTTCATCGTCGACAACAGTGTGCAGA
TGGGCAAGCCTATTATTGGTGTCAGCATCGCATACCGCCTCTCTGCCTGGGGCTTCCTGG
CCTCCGAGGAGGTCAGCGGAAGCGGCCAAACGAACATTGGTCTGCGCGACCAGCGTCTCG
CTCTCCACTGGTTGAACGAGAATATCGGAGCCTTTGGTGGCGATCCCGATAAAGTTACCA
TCTGGGGAGAATCTGCAGGCGCGGCATCTGTCGGCTTCCACTTGACTGCATACAATGGCC
GCGATGATGGCATCTTCAGAGCTGGCATCATGGAGTCCGGTAATCCTGTTGCATACTCGA
GCTACAGGACCAACCAGGAATACCAGCCTGCGTACAATGACATAGTCAACATGACTAACT
GCTCGACTTCCATCGATACCTTGCAGTGCCTGAGAGACGTGCCCTACGAAGACCTCAACG
CCATCTTCAACACAACACAGTACCAGTCCTTCTTCAACCCAATCGTTGACGGCGACTTCA
TTGCGAGATGGGCCAGCATTCAGCTTGCAGAGGGTGCCTTTGTGCACGTCCCCATCATCG
ACGGCGCCAATACCGATGAAGGCACATCTTTCGGACGTGGCGGCATCAACACTACACAGC
AATTCATCGACGCGGCTACGTCTAACAGGACCCAGGCCCCTCTTCCTTCTCAATTTGGCG
ACCAGCTGCCTGATGCCTACCCCTTGGAATGCGATTACTTCATCCCGCCGGAGTCCAC
>MATOU-v1_1456132
CAGAAGGCTTCCGCTGTATCGCACCTGATTATCGTGGAGCTGGCAGCTCTTCGAAGCCAA
ACGACTCCTTCGACAAGGCCACCATGGCTCAAGACATACATCAGCTCCTTGACATCCTTG
GCATCGAAGAACGAGTCCACCTCCTCGGCCACGACATCGGCGGCATGGTTGCCTTCACAT
TCGCCCATCAGTATCCCGAGCGCCTCAAATCCATCTGTTGGGGCGAGTGTCCCTTGCCGG
GGACGCTGACATACTACCGCGATAAACAGGATTTGAAACGACAGGTCCAGCAGTTCCATT
TCATCTTTCACCAA
>MATOU-v1_1456283
CGCATGCCCAGGTTCGCGCTGAGCATGGGCCCGATGGTCGAGCCGCAGGGCATATCGTTG
CGCACGACGAACATCTGCAGCGGGACGCCGGACTTTGTGATTTTGCTGCCGGGGGGTTGG
TACGAGGCGGGTTTGGCGCGCTTGGCGCATTCCTGGAGCAGGACGATGCCCGGGGAGTTG
GTGGCGTAGCGGACGTTGGCGTTGATTTTGATCACGGTGCCCTCGTTCATGTGAGGTTTG
TGCTCGGCTTCGTATTTGCCGGCGTAGTTGGGGTTGATGGAGTGGGCCATATCGGCCGAG
ACCATCAGGGATGTGGAGCAGGTCTGCTCGTAGGCTGTGCTCGTGTCGTCTGATGCAGTG
GAGACTTTGTCGTAGGATTGGTCCGAGCCGGATGAGGAGCCGGACGATGGCGAGGATGGG
AGACAGCTTAGTCGACGGACGACGGAGGGGAGCATGTTGGAGTCGGCGCCTTGGGCAGAG
GTGGAGCCGATTTCTTCATGGTCGAAGGTGGCGATCATGCGGATCGTGCTGTCGTTTTGG
AGAGCAGAGGATGATGCGACGGATTGGATGAGACCTTCGACGGCGCAGTAGGTCATGCCA
AGGTTGTCAAGACGAGCAGAGTAGACGAACTCGTCGTTCAGTCCACCGATGCATGCTGGT
TGCGTGTCAAAGAGGACGCACTCGAAATCGAGGACTTCATTCTCTTTGCAGCCTGCTTCC
TTTGCCAGCAAGCTAATAAGGTAGGGGTGATGGCGTTCTTTAGGCGTCTTGAGTGGCTCA
AACCCAGCTTCCTTCTCTGCATCCGTCTCTGCTTTCTTGACCTCCTCGCCCGTCTTTCCT
TGCCTGTTCAATTCGGCAGATACAAGACCGGTGATTGGGAATAGCTGTGCCTCCTTGTTG
AACTCGAACGGCACACTGCCACCAAAGTGCACTGCCAGGTTGGGAATCCTGCATACCGGC
TTATTGATCTTCACCAGCCTCTGTTGCACCTCACCACTCTGTCCGCTCTTGACCATCACT
CTACCAGCTACGCCGAGATCGCGGTCAAACCAGGTGTGCCACATACCGCCTCCATAGGTC
TCGACGCCGATCTGCATGAACCCCTCACCTGTGCGTTTCGAGATGGGCTTGATTCGCAAG
CATGGCGAGTCGGTGTGTGCGCCCACAATGGCGAGAGGGTTGCCAGGTCGCCATTGAGAG
CCGATGGCGAAGGCGACGAGGGTGGAGGTGTTGCGAGTCAGGTAATACTTGCCGCCGGGC
TGGAG
>MATOU-v1_1459166
CACCGAGGACCGCGTTAAGAGCGCGGATGGTTTGCTGATCACGGGAAGCGCACATACGGC
TCACGACGACGAACCCTGGATCCTCGACCTGGTCGACTACATCGTGCGGCTACCATCCGT
GAACCCGTCGCTCAAGACGATCGGGATCTGCTTTGGCCAGCAAGTCATCTCGCGCGCGTA
CGGGACCAAGTCGGTTCGCAACGACAAGGGGTGGGAGATTGGCGTCCACCCGATCGAGTT
GACCGAGGTGGGACGGCAAGTGTTTACCGGACGGACGCAGCTGGTACGCTCGCACGCAGC
CAAGTTCTCTCTTCTTCTGGCTTTTCGTCCCCCGGCTGCAGCAACCTCGAGGGTGAAGTG
GACTGACGATGCTCTACCTGCGCGCCGCTAGGCCATCCACCAAATGCACCGCGACAACGT
CCCGTCCCTGCCGGAAGGGTTCGAACTGCTCGGATCGACGGACAAATGCCCCGTTCACGG
CATGGTCCGCTACGTCGACGGGACCTCGCCGTCCGAAGCGTCGTTCGACAAGATCTCGAT
CGTTACGTTGCAAGGCCACCCGGAATTCAACAGCAAGATTGTCAACGAGGTGATCGAGAT
GCGAGAGTCAAAGGGGGTGATTTCGAAAGAGGTGGCGGACGAGAGCCGGGAGAATGCAAA
CTCGCACGACGACGGGCAATACATAGGGCGGGTGATTCTGCGGATGTTTGGCTTGTAGAC
CATCCTGTGATGATTGTGTGCATAGATTTTTTGAGTAT
>MATOU-v1_1461465
AAGTCGATCATGTCTGTGAGGTCCTTGGGAGCGTCCCAGCAGCCCAGATCGCGAGACTCT
TGGGATTCGTAGTCCATGGATGTGCCCAAAGGGATTATGCCAGCGATCTTGTCCGGTGCC
AACAACGCCATCCTCGCAGTAATCCAGCCACCTTGACTAGTACCCAACACAAAAATCTTC
CCCCCAATCTCGCCTCTCTTCTCCAGCGCCCCGAGAACCTGCACATTCATCGTCGCCGTG
TCCCAATAAGTCCAATTCTCATTCTTCGTCCTC
>MATOU-v1_1464646
CGACAACTCAAATTACGCCATCCTGGAACACAAAGCTTCCTCACAGCAGACGACAGCAAA
ATGGTCGCACTCTCAAACCTCCTCAGGCTCCAAGTTTGGTCTCAGACCCAGCCAAGTCTC
CAGCATCTGGACGCCTGCAGCCAACCCTAAAATCAATGAGAAAGTACACTCATTGGTGAT
GAAGCCCAGCACCTTCGATGCATCGTACATGGGGGTCCGCAGGGAAGCTGGGCAGATTCT
TGGTCTACAAGGTGGAATCCAGCCGTTCACGCCGAGCAGGGCTACATTGTCATCTGTCCG
AACCCGACTGGAAGCACCGGCTACGGTCAGCCTTTCACGGATGCCATCAGACGCAACTGG
GGCGGTGACCCTTACGAGGATATTGTGAAGTGTTTTGAGTGGGTAGGCAAGAATATGCCA
GAGGCAGACAACGAGAAGGCGGTGGCGCTGGGAGCGAGCTATGGCGGGTATATGATGAAC
TGGATCCAAGGGGTATATGATGAACTGGATCCAAGGTCACGACCTCGGACGCAAATTCAA
AGCACTGGTATGCCACGATGGCATTTTCAGTTTCAGCGGCGGCCTCCTTGCCACCGAAGA
GCTCTACTTCCCTTTCCACGATTTGGGTGGGACCCCGTGGTATCACCCGGGCTTCGAGGC
GAAGCAAGATCCTTCTAGCGGCCCTGCGCAAGGGCATAGCAACTTCGGAGGGTCTACCCT
GAGCGACTGGCGAAAATGGGATCCCTCAGAGTACCTCACCGAATGGAAGACTCCACAGCT
GGTCATCCATTCCAGCAAAGACTATCGACTCACCATCTCCGAAGGTCTGGCGGCTTTCAA
CGTCCTTCAAGCTCGCGGGGTCGAGAGCGAGTTCTTGTGTTTCCCGGACGAAAACCACTG
GGTCTTGAAACCAGAGAATAGTCTAGCTTGGCATAAGGTCGTGCTGAATTGGATTAACAA
ATACGTTGGGCTTCCGCCTTATACGGACGAGGATCCGCAGAGTGAGGAGTTTTGGGGCGG
GTTGAGGCAGGATGATCAGAATGTGGAGAATATGCCTGGCATGGGGAAGC
>MATOU-v1_1475716
CGGCTTATCATCGTCTTCCCCCTAAGCAAGTACACCAGCCAGAAGTAGGTCATAGGTTTG
AAACCACACAGCCAGTCTATGCAACGCAACGCTCACTTCATATcccccccTTAACACAAT
GACGGCGCATCAGGCTTTCCGTCTCCGATACCTGATCGCCCTACCGCCCTGCGCGATGAC
TCCACCGCCCCTACTCCGGCTCATGGTGCAGACCGGCTTCGTTTCATCCGCGTGCATACT
CGCCAGTGCGAAAGAGTCAGTGTTGTGACCGAAGTAGAGGTAGCACCCATCCTTGGTCTT
CTTGACGCTCAACATGCCGATGGCGCCAGTGGAGTGCGAGTTCTTCACACTGGGATGACC
CATGAAGTCTTTCTCAATGAAACTTCTGATTGCTTCGTCATCTCCAGTCTCTTCGAATCG
ACCTCCTGCCTGGGATGACCCATGAAGTCCTTCTCGATGAAGCTTCTGATTGCCTCGTCA
TCTCCAGTCTCTTCGAACCGACCTCCTGAAACCTTGCGCTTGTTGTAGTACAAGCGCTCC
GAGCAGACGCTCGCGGCTTGCGTGGTGCCCATGTGCTCGCCCGTACCGCTTGTCACAGTC
GCAACACACTGACGTTCAGGATCATCGTTATCGATGGGGATGACGGCGGCGCCAATACCG
ACCAGGGCTGCTGGCCCGACGCGACCTGGATGTTTCATGCCGATACCTCCTGACGAGGCA
CCACAAGCAATGTTACCATA
>MATOU-v1_1475973
CTCCTTGTGCCTCACGCCCATAATGACACCTCTGCCACCGTCTGGGCCGGAAGCGATCCA
GCTGCTCACCTCCAAACATTCCGGCAGCGTCGGGTGCGTACCAGCCAATGAGTGATACCT
GGTCACGGGGAGATCCTGGTTCAAGCCCGCGTAGACGCCCTTGCTGTCATGTCGCAGCGG
TGAAGTCTTGCCATGCAGGATCTCTCCCGTCTGCTCTACCCGGCCACCAAAGACGGAGAA
GATACATTGCTCTCCCATACACACGCCGAGGACCGGGATCTTGCCGGAAAAGTACTCGAT
CGCGGCTTTGCTGACGCCCGAGTCCGTCTCCGGGTGGCCAGGGCCGGGAGATACTACAAG
CTGGGTGGGGTTTTTGGCCTTCAGGTCATCCAATGTGATCTTGTCGTTTCGGTAGACGGT
GACAGTGGCTCCTTCAAGGACCAGATATTGGTATACATTCCAGGTGAAAGAGTCATAGTT
GTCGATTAATATGAGGTTGTTGGCGGTTGGAATTGGTGGCGCTGGGGAGGCATTGAATGG
A
>MATOU-v1_1479401
GAGACAGACTCTCCCCATCCTCACACCCTCCAGGAAAGGGGCAGCTTTGGTCAGGTGTTT
AGTCACGTTTTCAAGACCGCAGGGCAGAACCACGATCCACCTCTCGGAATTGATGTGGAT
ATGCATTATGTGGTTGACGACCCGGCGAAAGGAAAACATGGCCATGTACCCAAGTTCGAG
GACATTCCTGGTGATGTCCGCGCTGTACTCATTACCGGCTCTTTGTACGATGCGCACGGC
AATGATCCGTGGATACAGGACCTGCGGTCTCTCATTACCGATCTCTGGCGAACACGGCCT
GGCATGAAGTTCAGTGGCATCTGCTTCGGCCATCAGTTGCTGGGACGTGTTCTTGGCGCG
AAAGTTGAGCCAACGCCCGGAAGAAAGTGGGAACTTGCGCATGTGAACATGGACCTGACA
AAAGTTGGCCAGAAGCTCTTCCTGACGGATGATACGAAGCTTGCACTGCATCAGATGCAT
CAGGATCAGGTCACAACGATGCCATCTTCAGACTCGACAGACCTCCTCCCTCCTGGAGCT
AAGGTTCACAACTGGGCTAGCTCTGAGCATACCAAGATCCAAGGGCTCTACATCCGAGAC
CGATTGTTTACCTCGCAAGGACACCTGGAAATCGACGGACCTATGGTCCATAGGCAGCTC
CAGCTGCGGATCGAAGCTGGTGCCATTACTGAGAAAAACAGAGATGAAGTACAGTACGCA
GAGCAGACGTCGCATCTCGAACACGACGGAGAAGTCCTTGCAGCAGCTATTCTGCGGTTC
TTTCACGGTGATGACCACGACATCGACTAGCTGGAACGA
>MATOU-v1_1480944
GCCAACGAGGAGGCTCTGCTTGGTCTCAAGAAAGGCCGGCCTAGTGACTGGGGAGTATGT
GATAACTACGAAGCGTTTGTCCAGATGTGTGCACAGCAAGAGCAGCAGCGGGGAACAGCA
AATTTGGACCGAGATAAGCTTCATGTCCAAATGTACTTCGCTGAGAACGACATCATGATT
GGTGAAGGCGGACGAGAATACTTTCACAAGTCCTGGGAGCAAAGCGGAGTGGAAGGGCTG
ATAGATGTAAAGAGTAGGAGTCTGCCTGGAACCAACCACGATACCGCCATCCTTGATCCA
AACAAGGGAGCGCTCAAGCATATCTTCGAGCAGGTGGCCAAGACTAAAAGGCAGCCTGCG
CCATCGCCATAGTAATCGCAATCGCTTGGTCACTTTACAACTTGGTCGGGAGTCAGGAGA
GGGCCGAGTAAACTGCAGCCTCACACGCAGCCCACTGGCTCATGACATGCATATCACCGA
ACGGCATGACCTGGCTCGCAATCATGCCCGCCACCCCCTTCTCCCTGTCGCACCACCAGA
ACAGATTCGCTATTCCGGCCCACCACGCGGTGTTCCTGCCTCTACCAGTGGCGCCAGGCT
CGACCGTCATCATGAAACTAAGACCCCAGCCTTGCGGGGGCTGGCCTTCTTGGGGATACA
GTTCTGGCGCTGGGTTGGTCTGCTCAGGTTTGGCGGCTGGTATGCCTTGCCTTGCAAAAT
CGGGCATATTTGGGATTTGATTCGTGAACATCTCATCCACTGTGTGCTTCTTCAAAATCT
GCGCACCAGTGTTCGGGCTTGTGCCGTCGTTGAGCAATGCTGCTAACACTTGGACGTACT
CTGCTGGCTTCGCGTATGCGCCTGCACCGCCGCTGTGGAAAATATGCTTCTTCTCATGAT
CGGTTTTTGCCAGCAACGGCTCACGCATGATGTGGTCTCTTTCCTCGCACTTTCCGGGAT
CGCCTGGCCATCGTTGCTGCATACAGGCTAGCTGGTCCTTCATATGCTGAGTTGGAAACA
TGTTGATGTTCTCGAGCTTAAGTGGCTTCATGATATTTTCTTGAATCCAGTCGTTCAGCT
TAATGCCGGTAGCACGCTCAAGAACAATGCCTGCCCAGTCAATCGAGATACCGTATTCGA
ACCGTTCTCCTGGCTGATTCACAAGCGGCATTCGCAAGATCTCCTTCTCGTCCCCGTGGA
ATACATCGAACCCGACTGGTCGGCCGTAGTCGCGAAGCTTGGGATTGAAGAACTCGTATC
CAAACCCGGCCGTGTGCGTGAGTAGCATACGGAGCGTGATATCAGTCTTCTTGTCTACCA
GCTTGCCATCGTCTTGCAAGACCTTGACCTTTTGCAACTCAGGGCACAAAGTGTAGACGA
AATGAGAATCGTCTAGCTTCAGCTTGCCTTGTTCGAAAGCCTGCATGCATGCGATTGTAG
CGAGTAGCTTCGTGCAAGAAGCAATCCAAAAGATGGTATCCAGAGTCATTGGAGGCCGTC
CATCAGCTAAGCCTGTCTTGCCCGAAGCATGGGCTGCTATCTGTTTGCCATCTTTGCCTA
TCGCTACGAATACCAGGCCTGGAATGCCTGTTTTGGGATCTTTGGTGACGCTGTCCAACA
AGTTTTGGACAGAGTCCTGGGCTTTCTGGTTTACCATAATTGCAGAGAGGTTCGAGGCAG
AAACCGCGTATA
>MATOU-v1_1481239
ACATGGGGTGGTCATCCAGATCTACACTCCGGCGTCGATGGGAGCCGACAGCTGGATGAG
CCGCTGAAGGATCTTGTCATGCTGCTCAGTACATTGACCGGTAAAGGTGGCGAGGTGATG
ATACCCGGCTTTTACGATCCTATTCCACCCCTCGGAAGCGCAGAGAAAGAGTTGTACCGC
GACATTGTACACGCGCTTGTACAGCGCAATCCTGAACTTGGCGACCCAGAGACACTTGCT
ACGGTAAAGGCGGCGAGGTAATGATACCCGGCTTTTACGATCCAATTCCACCCCTCGGAA
GCGCAGAGAAAGAGTTGTACCGCGACATTGTACACGCACTTGTACAGCGCAATCCTGAAC
TTGGCGACCCAGAGACACTTGCTACATCCCTCATGAGGCGCTGGCGAGAAGCTTCTCTGA
CTATTCATAAATTCCAGACGAGCGGGCCGGACAATGCTACGATCATCCCAAGGCTGGCGA
AGGCAAGCTTAAGTGTGAGGCTGGTCCCAAATCAGGAGGCCCAAGCAGTGGCACAAGCTC
TCACCACATTCTTACAGGGGCAGTTCGATAAATTACATTCAGCAAACAACCTGACGGTAA
CCATCAATCACCAGGCCGAGCCCTGGCTAGGCGATTGGACGAACGAAATTTTCCAGACGC
TCGAAGAGGCTATCATGGATGCGTGGGGCCCTATTGACCAAAC
>MATOU-v1_1483458
AAAAGATTTTGGGGCTGACCTTTCAAGAGGCTTTGTAGTCGGAGGTGAGAGTGCCGGGTC
TGCTATTGCAAGCGTTCTATCTCTGCAGGCGAGGGATCAATCGCTCAGGCCGCCTTTAAC
TGGCGCGTTCCTCTGCGTAGGATCCTACTTTAACCCTTCTTCTCTCCCGGAGAAGTATGC
CCCACACTATCGTTCCCGCACAGACGAAGCTTGCTTAGCATCGCCGATGTTGTCAAAGGA
GTCAAAAGCCGCCTTTGATTCTTGTCACCAGCCGGACATGACATCACCTTTGTCTAGAGC
AGCTCTTAACCAGAACGGACACCAGGATTTACCGAGAACGTACTTGCAGGCATGTGGAAT
GGACATCAATCGAGACGACTCGTTCTGCTATAGACATCTGCTGGAGGAGAATGGTGTCGA
GACAAAAATGGATGTGTACCCGGGTGGACCTCATTCTTTCTGGTTCATGTTCGGAGAGTC
TGAGCTTGGGCTGAAGTGGAAGAGGGAGACACAGGCCGGCTTGAAGTGGCTTTTGAAGCG
GTGAGTGAGTAAGAACTTAAGTCTAAGTACTAAATGCCACAGGAAGGGTGTGAGGCACAG
TAGGAAACAGCAACTATTCTCTTT
>MATOU-v1_1483722
TTCGGCCGTGGCCGTGGCCGTGCTGAGGCTTAGGAAGCCTCTGGCAACGATGGCGGCTGG
GGTGATGCTGCTGGGAAAGTGAATACGAATGCGCCGACCGGTGGTTGGGACACTGGTGCT
CAAGCAGTTGAGACTACCGAGAAGCTTGGAGAGTGGTAGGCGGCTTTTTGGCCTCTGCAA
TTCGACCCTTTTACCGGCAAGGATCCTCTTTCAGCTCGACGCCAGCAACTGGCTATTTGT
GTGCATTGCGTATGGTGGAGAAGTCATTGCAGTCGAAGGACCCCGGCTACAGTCTCTGTT
TAAGCTAGATAACCCGAGATGTCTACGACTGCTGGACGAGTAAAATTTCTCAAAACAATG
ATGTTCGTCATGATATACCCTCATCATCTTCCACTCTTGTTTAAAGCATCTGTTGCCACT
CTACTGCCCACGTTCTCCCCGGAGCTTATCAAATCTCATCACGGCTCCCAGAAGCACGTT
CGCCCCATCTGCGCAAGCCTCTGGACTCGAGAATTCCCTCGGGTTGTGACTAACGCCCTC
GCGACACGGCACAAATATCATGGACGTAGGACACCATTTGCTCGCATACACGCTGTCGTG
ACCAGCACCGGAAGTCATAAACTTCCCCCAGGCACCAACGTCTTTCCCTTGCACTTCCCC
ACTGCCGCAGAGGTCTCTTCCAGCCTCTGTTACGCAGTTGATGCAGTCGTTGTGGAAATG
CGTAGCAGGGCTGACGAAGTCGGTGTTCCATTCCACGCTACACTGGCGAGAAGAAGGTAC
GCAGCCGGCGTTGATATTCAAGACATCTTCACCTGCTGCCAAGGCCGAAAACGCCGACTT
ACATTCCTCTTCGACCGCATGCACTGTCTCGTCTTGCGGCGCACGGATATCAAGGGAGAA
CTGCACGAATCCTGGCACGGTGTTCGTGCTTCCTGGCTTCAGGCCTAAGATCCCGGTGGA
AGCCAGTGCATTATGTTTCGCGGCAATCTTGTGAGAGGCCAAGATCATTTTCGATGTTGT
TAGTAACGCATCTGCGCGGTGTTGGAAGGACGTGGCACCCGTGTGGCTATCACGGCCTTT
TACTGTGCAAGTGAACCACTTGTATGACTGCACGCCCTCCACTACACCGATGCGGCGTTG
CTCCGCTTCGAGAATTGGACCTTGCTCGATGTGAAGCTCGAAATGCGCCGCCATTGGCGT
CGCTTCATGGCTTGCAGGCACGCTACCCAAGTAGCCAATCCTCTCTAGCTCAGACCTCAT
AGTCGCAGTGTCGTTAGCCGGGATGACGGACTTAGTGCCATGTGCTTTTTCAAGTGGGAT
TGACCCTGCCCATACCCCGGAAGAGACCATGCTCATAGGGAACCGGGCGCCTTCCTCGTT
TGTCCAGTTTACGACTCCGATGGGGTAGTTGGTCTCCACCCAGTTATCGTTCAATACCTT
AAGCATCTCTACCGCGGCCGTGACTCCCAGAATGCCATCATAGCGCCCGCCTGTGGGCTG
AGTGTCGAGGTGGGAGCCGGCGTATGTCGGTGGAGCGTCGTTGAAAAGACCAGGCCTAAT
AGCAAACTGGTTACCCATCGCGTCGGTATGCACATTGCAGCCAAGCTCTGTACAGGTTCT
ATGGAACCAGTCTCGGGCTTCTTTGTCGCTGTCAGAGAGGGAGAGGCGGGACATGCCCGT
TTCTGTCTCGGCATCGCCCCATCTTTCGCCTTTCCCCCATTCACACGTCGTGTGGATATC
GTTCATAAGGCGGTCCTGATTCACGCGGAGCCTGCTCAAATCATCCTTCTTCATCTCAGA
CACAGCTATAGCTCGGCGAGCCGAAGAGGAGATGGCTCGCCTGCCATTGGTGGCGTAGGC
GTGCCATGATGGAAATGAAACGATGCGCGAACGCGTGAAGCACGCTGAATATGTGGACGG
AGCCTTGATGGCCCTCCCCATGT
>MATOU-v1_1484235
ATCCTGTACCTTACCCGCTTCTGCAACTCGTTTGCTAGGTACGCTTTGAACCTCTCAGCT
TCAGCACGCAATCCGTCCCACTCACACGTGTATATAAGAACATCGTCAGGAAGTTTCCTG
AGCATGTCATCTGGGGCAAGACTGGGAGAAAGGTATGGGTTGGACAATGAGACTTCATAG
ATTGGATGAATATAGGCGTCGAAGAGAGTTGTGAAGAATTTAGGAGGCTCTTTACCAGGT
TGAGTATTGCATTTTCTGCGTTCTTCTCTTGTATAAGTGGCGTAGTCAGTTGTTGGATAC
CAGCTGACGATCAGGGCCACCTGTTGCACAGTTCTTGGCGCTGTGCTAGCGACACTCTCC
CCACTAGACTCCCGGTCGGTTCGCATCCGCCGATTTTCACTCTGTAACAAAAGTGGAACG
GTGAACGCCATGTTGCCACCTGAAGAGAAGCCGCTTACACAAATCCTCTCTGCGTCAAGC
TTAAGCTCTTCGGCTCTTTGCATGATGATGATGTACATAAGAGCATCTGCGCCGTCTTCC
ACGGCTGTAGGGAAAGGAAATTGTGGTGCTAGGCGATATTCCACACAGACGACAACGGCA
TGGACGACCTCGACCACGATAGATGCCCATGGGGCGTCATCGCTGGCTCTGCCGAGGGTA
AAACCTCCGCTGTGAAAGTTCACCATAACTGGGTATCTCCTTCCTGTATCAACACCATGC
GGCATCGAGTAGTCCTTGGGTGTGTAGAAGAGCAGGTCGATGAACCCTTTTCGGCGGGAT
ATTGTAACAGGGATACGTCGACAGAATGAAGGTGCCGGTGGGCGAGGGGAATGCAGCGCG
TTGATGAACGTGCCAAATTCCATCA
>MATOU-v1_1484635
CGCGACAACTACGGCCAGCACACAGATATCGATGGACACGTCCCGAAAGTGGAAGATGTT
CTCTCTCAGTATCCTGACTGCCCCGTCATGATGGAAAGCTCTCTAAGCTATGATGATCTG
CTTCAGAGGTGGCAAAATACTGTGTCGCAGGCTGCAGAAGACTCGCCTCTCCACGGCGCA
GATTGCCGACCGAGCGAGGACGCAGGTCATTACCTCTGCGACTATACTTACTTCAATAGC
CTGGCATGGTTTGGACGTAAGCACAAACAGCTGGAGGATGGCAAGGCCACCGATAGACCT
GTGATGTTCCTCCATGTACCGGCTGAGAGCGACGAAAGGGTTTTAGAGACAGGTCGGGCG
GTTGCGTTAGCACTGATTCAGTCCATGGTTGATGTTCTATCAGAAGGTAGTTAGGATATG
GACTGTCAAGAAAGCAGATGTTGGGAGTGCAAGGTGAGGGAATGTCGAATTGCATAGCGC
TGTGATGGATGAACAGATGATTTCCGCAACGATCTGTTGC
>MATOU-v1_1488115
AAGGAGTGGAAAATTAGGTGGCACTAGTCGTCGAGATTCTATCAGATAAGCCGACGATTG
CAGTAGCGATTTGGCGCCGCAGACACTCCCTGTGGCGTTCAGTACTTAGATCTAACTTCT
CACTCACTCACCGCTTCAAAAGCCACTTCAAGCCGGCCTGTGTTTCTCTCTTCCACTTCA
GCCCAAGTTCAGACTCTCCTAACATGAACCAGAAAGAATGAGGTCCACCTGGGTACACAT
CCATTCTGGTCTCGACGTCATTCTCCTCTAATAGATGTCTGTAGCAGAACGAGTCGTCCC
GATTGATGTCCATCCCACAGGCCTGCAGGTACGTTCTCGGTAAACCTCTGTGTCCATTCT
GGTTAAGGGCTGCTCTAGACAAAGGCGATGTCATGTCCGGCTGGTGACAAGCATCAAAGG
CGGCTTTTGACTCCTTTGACAACATCGGCGATGCTAAGCAAGCTTCGTCTGTACGAGAAC
GATAGTATGGAGCATATTTCTCCGGAATCGTAGGAGGATTGAAGTATGATCCTACGCAGA
GAAATGAGCCAGTCAAAGGTGGCTTGAGCGATTGATCCCTCGCCTGGAGAGAGAGAACAC
TTGCAATGGCGGACCCGGCACTCTCACCCCCGACCACAAAGCCTCTGGAAAGGTCAGCGC
CAAAGTCCTTTGCGTGATTCGCGATATGTTCGAGGCTATCCCAGGAGTCCTGCACCGGAA
CAGGAAACTTGTGCTCCGGAGCCAATCGATACTGAGGTGCAATGACCACGCAGTACTGTT
GCTGGACGATCTCTTGGCAGAGCTCCATGTTCATCTCTGGTCTGCCTAGGCAAAATCCGC
CACCATGGTACCAGACAAAGAGGGGAAGGTCCTCATTGGCTAGCGCAGGCTTGTATACAA
GCATGCGGAGTTTCGTGCCATCTCTCGTTACGTAAGATACTTCCGACTGATGGACAGATG
GCACTGGATCAGGTAAAGGCATAGCATCAAAGCCCAGCCTCATCTGTTTGACCCTTTCGT
CTGGGGGTAGACCATTAAGTCTCGAAGCCGGAAAGAGCTCGAGCGCTTCACCTATCTCGG
GGTCGACTTTCGACAGCTTGTCAAGCTCTTCTGGCGGGAGTAAAGTTGCCATGGTTGCAA
ATACGATCTTGACGAAACGCTGCTGTTGAGGGTGGTCCTGGTCGTATACTGGCTTGGAAG
ATCTCCCTCCTGTTCACGATTTCGCAACCCTGCAGCGATTCTACTCAAATACGGGCGAAA
ACGACAGAGTTGGTAGGATTTTTGGCTTGCTGTCAATACTGCTTGTATCTTGCCAATCTT
GTCGCGGAATGACTCCG
>MATOU-v1_1495834
CCCTCGGGGCCCAACATTTCCGCTCCCGGGTGCTACGTCTGGGACGACATTGTCACAGCG
GCCATCACGGTGAACCCGTGTTTCAACTTCTACCACCTGACGGACTTCTGTCCGTACTTG
TGGGATGAGCTGGGATTTCCTAGTTTGGGGTGGGGACCGAATAACTACTTCAACCGGTCC
GATGTCCAAAAAGCCATCAACGCCCCACCGACCTCGTACGCCATCTGCGGCAACGACAAC
CTCGGGCTAGACTCCAGCCCACCGTCCGCCTTAGGCCCGCTCCCCAGCGTGATCGAACGG
ACGAACAACGTAATCCTCGGCCACGGATGGCTAGACTACCTCCTCCTCGCCAACGGCTCC
CTGGCCACAATCCAAAACATGACCTGGAACGGGGCCCAAGGGTTCCAGTCCCCGCCGACA
GACAAGTTCGTCGTCCCCAGCAACCCGGGACTCGACGAAGTCATCACCGCCGTGCTGTAC
CAGGGCAGTATCCCCGAAGAACCCGTGGGGATCG
>MATOU-v1_1497252
TCATCCTCTATCAAAAATAAACTGCTCAAGACCCTCTGTCAAGATGCCTCACCCTTATGT
GACCAAAGAAGAGATCTTGAAGCTAGGCAAGGTAGACCCTGAACTTGATGAGTTTCTCAA
GAACAATGACATCCCTGCAGTCGACTACGGTGACCTGCAGTCTTTCAAAGAGTTCGCAGA
GCGACGCAATGCCCAGCTCCAGAAAATGCTAGGAGACGCTCCGTCGGATATCAAACAATC
TGAAGACCACTACACAAACCGAGAAGGCACGAAAATGCGTGTCAAGGTGTACCAGCCGAC
CGAGCCACCAAGCACTGGGAGCCCCCTGATCGTAATGTTCCATGGTGGGGGGTTTTGTAT
CGGTAGTCCCGAGGGCGAGGAGCAGACATGCAGAAACATGGTCCAAGCATTTGGTGCTGT
CTGTGTCTCTGCATCGTACAGACTGGCGCCGGAACACCCATTCCCTGCTGCTCCGAACGA
TAGCTGGGATGCCCTGAAGTGGGCGGCTGCAAACGCAAAGTCACTGAAAGCAGACCCCTC
ACAAGGGTTCATCGTTGGGGGCACTTCCGCCGGCGGCAACATAACCGCTGTGCTGACGCT
CATGGCTCGGGACGAAGGACTGTCGCCACCTCTGACCGGCCAGTACCTAGCAATTCCAGC
CGTGGGAAACAAGAAATGGATCCCCCAGAAGTACCAGGACAGGTTTCTATCTTTTGAACA
GAACAAAGAGGTTCCAGTCTTGCCCATCGCTGCCATCAACATGTTCATGAAGGGTTACGC
GCCGGATGAGGACGACCATGTGCTTTACACTGTGATTGCCCATTCTAAAGGCCACAAAGG
CTTACCACCTACATACTTCCAAATTGATGGTATGGACCCACTTCGAGACGAAGGTCTAAT
CTATGCCACCATGCTCGAGGAAGATAACGGTATCAAAACGAAAGTCGACGTGTATCCGGG
ACAGCCTCACGGTCATTGGGGCTTCTTTCCGTTCCTGAAGGCTAGCGCGAAATTCCGCAA
GGAGCAGATCAACGGCTTCGGCTGGCTGCTTGGTAAAGAGCCAGCGGTCCACAGGGTCGC
AAACCAGATGAACCCAACATCAGTCTAGTTTCACATAAATGTAGAAGATGCCAACACGTT
CTGCCAAATCCACCTTGTGTATGTCGT
>MATOU-v1_1497619
CGGACACATACTGGTCGCGCCTTTTGTCGATGTGCCAACTCTGGTCTCGACATACAGCGT
GGCAGGCACTATTCCCATCCTGGGCCCTGTTGCGAAATTCCCAACCCTATTCAATTATTT
GCGCACATTCATAAAAGATGATTGGGCGACAAAAGATAGAATTGCATCATACGTCCGCGC
AGTCGAGAAAGCGAGGCTACGGTACCATATTACTATCATGCATGCCGAGGATGACTACGA
CATCCCATGGCAACATACGCAGCAGGTCTTTCACATGCTGTAGCGGCAACTAGATCACCG
GACCTTAAGAAGGATCAAATCGAAGAAAGGAGAACTGCGTTGAGGATCGACAAGGGCGAT
GCCGGCAGCGTGGTGGAGTGGCGGACTGAGCAGGGAGTTCTTCGGGAGGAGATATTGAAG
TTTGGGCTCCACGATG
>MATOU-v1_1500718
GTAATGGTTGAAAGAGACGCCTCTCTGCCGCCTGGTGAAGATGACCTTCTGCAAACAATA
TCTCAAAACGTCGACAGCTTGAGTGACGAGCTCCGGACCATCAGCCTTACAATCCATGAT
GATCCCGAGCTACAGTACAAAGAACACCATGCACACGCCGTTCTGACTAATTATATGAAC
CAGAAACCCGACTGGGTTGTGACACCTTCCTGTTATGGTATCGAGACAGCCTTCGTGGCG
GTATACGACAGTGGCAAGAATGGCCCGACAGTCTCCTTCAACGCAGAGTACGATGCGCTG
AAAGGCATTGGCCATGCTTGTGGTCATAATCTCATCGCCGTGGC
>MATOU-v1_1507371
ACATGGGGAAGCTTGGGAGAATCAGATTGCCTACTCTCACCGGTGTCGGCAGATACAATT
GCTCAAGCGTTTCAAACATTCTCACGATCGCCCTACTAGGTCCTTTCATCCAAAGGCAGA
AGATTAAAGTTTTTGCCACATCCTCTACAGCAGACTCAACTCAAAATGCTCGTCACAGAA
TCATTCAAAGACGTGCCGACCAAGCATGGCGGTGACATGCGCATCTTCCTTTTCCACCCT
TCTATTCCCAACTACCCGAAGGCCACATTTCCGGGTGTTGTGGTCTTCAGCGAGATATAC
CAAGTAACCGGTCCCGTCCAGCGCTTTGCTCGCCAGATAGCCGGTCACGGTTACATTGTT
GCGGCCCCTTCATCTTACCATGAATTCACCAGCTCCGAGCCCTTGGCATACGATGGGCCT
GGCACAGACGCAGGCAACAAGTGGAAGATCGAGAAACAGCTCTCTGCCTACGACGAAGAT
GCCACCCTCTCTATCGACACGCTCGTCGGCTTAGAGACGTGCAATGGCCGGATCGGCGCA
ACGGGAATGTGTCTTGGCGGTCATCTGGCCTTCAGGTGTGCGTTTGACAAGCGGATCCGT
GCAGCCGTATGTTACTTTGCCACTGACATCCACTCGGCCACGCTGGCAAAGGGAAAGTCG
GATGATAGCTTGAAGCGAGTCAAAGACATTAAGGGTGAGCTGACCATGATCTTCGGCAAG
AAGGACACTCATGTGGATGCTGCGGGAAGAGATTTGATCCGGAAGACGCTACATGAAGCC
GGCACCACGTTCAGCTTTTACGAAGTGGCATGGGCGCAGCATGCTTTCATTCGTGATGAG
TTGAGCAAAGGCAGGTACGATCCGGCGATCGCTGGCATTTGCTTTGAAATGTTGCTAGAG
CTGTTCGGGCGTACCTTGAGTAGCGGTTTAGGGGAAAGGGAGGGTGGTGATGAGGAGCCC
GAAGATGTCTGCTGAACAGCAAACAGGGAAAACGCCTTCAAATTAAGGAGCGGGGAAGAA
AAGGGTATTTCGCACGCGTGGCCAATTCAGTTTTGGCCAGAATCGCTTCATGCGTGTTAT
GCCAGCAGATTTCGTCAAGCCCTCCGACTTTTGCAAAAGCAATCTACGCGGACTTCACAT
TAGGTCTACTTCAATATTGAGCTGTAATGCTCGTCCACCGCCCAAAAAA
>MATOU-v1_1508397
GACGTGAACTTGGACAAGGAAGCCATCATGGAGCTGATTAACAAGTACTGTCGCGAATCT
GGCGTGCGGAATCTGAAGAAGCAGATTGAAAAGGTGTATCGCAAATCCGCTTTGAACATC
ATCCAAGACCTTGGCGAGGACGTGCTGTCCGAGGACAAGGCTTTGACGGAAGAGGGCAAG
GAAGCACAGGAAGAAGCCAAGAAGGACGACACTGAGGTCAAGGACACTCCGCCAGAGGAG
CAGATGGATCGCGAGACGACCGAGAAGCCTCGTGTGGCCATGAAGGTACCAGACAGTGTG
CACGTGCAAGTCACGCGCGAGAACCTCAAGGACTATGTCGGCCCGCCTATCTTCACAGCA
GACCGCCTTTACGAAACTACGCCACCGGGTGTCACCATGGGTCTGGCGTGGACTTCCATG
GGTGGTGCAGCGCTATATGTCGAATCCATCCTCGAAAACGCTCTGTCCTACTCTTCTCGC
CCAGGCCTGGAGCGAACGGGTAACCTGAAGGCAGTGATGAAGGAAAGCACGCAGATTGCC
TACTCCTTCGCCAAGGGCCTCATGGCAATGAGGTACCCAGGTAACAAGTTCTTCGAGAAG
GCAAGGATACACCTCCACTGTCCCGAGGGAGCCGTGCAAAAGGACGGTCCATCTGCTGGT
ATTACCATGGCTACATCACTACTCTCGCTCGCTCTGGACAAGCCCTTGAACCCGACTATC
GCCATGACGGGCGAACTGACTGTCACCGGCAAGGTGCTCAGGATTGGACGGGCGAATTGA
CTGTCACCGGCAAGGTGCTCAGGATTGGTGGACTGAGAGAGAAGACTGTCGCCGCGAGGA
GAGCGGGTGCTACCATGATCATCTTCCCCAAGGATAACCTATCGGATTGGTTGGAGCTGC
CTGAGAACATCAAGGAAGGCATCGAAGGCAAGCCAGTAGACTGGTACCAGGACGTCTTCT
CCCTCGTCTTCCCCAACGTGGACGAGGCCGAGGCCAACAACCGATGGCGCGAGCACCTGA
AGAAGCCGAAGAAGGAAGA
>MATOU-v1_1510502
CCTATAGACTTTGCAATAGCCGTACCTCTGTCCTCCCAGTTCACGTATTTCCCGCACCCA
TGTTGCCATATCCCAAGATTCTGGAACTCGCTCTTATGAATGTCCAAAGTAACCCAACCA
AAGCATGTCAATGAGTCGTCCTCGAACCCCCTTCCCACTCGCCCTTCAACCGAGCTGGAG
CTTCGACGGAGACGATGGCAACTGGTCAAGCTTCCTCATCGAAGTGGGCAATcccccccA
GTCCTTCCGAGTCCTGCCGTCGACGAGCGTCTCAGAAGTATGGCTCCCTCTACCACAAGG
ATGTCAGGGCATCATGTCCGACGTCAGCGACTGCGGTGACAGGCGAGGAGTTAATGCAAT
CAATGGCACTGCAAGTCTGGGCTTCCAGACCAATATTTCTTCGACTTGGGAGTCTATCGG
AATATACAAGCTAGAAGCCGAGCACATGCTCTTCGGCGACGACAATGATGCTCTATACGG
CCTCGATACCGTCTCGATCAGCCTGCTAGACATTTCGGGACAGAATTTCTCCAGCGGTAA
ACTCGATTCGCAGACAGTAGCCGGTTTCGCAACTGGAGACTTCTGGCTCGGGAGCCTGGG
CTTAGGATCGGCACAAGCCAACTTCACCACCAAAATGGAAAATATCCCCAGCTTGATCAC
CAGCTTGAAGTCGAAGAATCTGACGGGCAGCGCTTCGTTCGGCTACGCAGCAGGGGCTTC
ATACATTTCGCCTGCCGACTACGGAAGCCTTGTTATCGGAGGTTACGACAAAGCCCGTAG
CCAAGGGGATAACCTGACCATCCCATTGGGCGGTCCGAACAACCAGACCCTCGGCGTGGG
CATAGTCAACATCCTAGCAGAAAACACGGCAAATGGCACTGTGTCTCTGTGGCGAGACTC
GACCCCCATGATCGCTACAATCGACTCGACCGTATCCCAGCTCTGGCTCCCCATGT
>MATOU-v1_1517341
GGGATCCGCAAAGACAACATATCTTGGATTGGGTTTAGTCCGAGAAAGTCACCATGCGCC
TCTTCGATCTACCCACTGCCGTGCTGGGTCTCATTGCCCTTGCTGAGTATGGCACTGCGT
CCCAACATACCTCCAACTGGGCCGTCCTTGTCAGCACATCACGGTTCTGGTTCAATTACA
GGCACATGGCGAACACGTTATCGATGTACCGCACAGTAAAGCGATTAGGAATTCCGGACT
CGCAGATCATCTTAATGTTGCCTGATGACATGGCATGTAATCCGCGGAACACGTTTGCCG
GAAGCGTGTTCAATGATAAGAGCCGAGATTTAGATTTGTATGACCAGCAGAAAAGCAAGG
GTGCGGATGGAGATGGGGAAAAAGGACCTGATGTAGCAGGTATGGGAGGTATCGAGGTTG
ATTATCGGGGCAACGAAGTGACGGTCGAGTCCTTTATTCGTCTGCTAACAGACCGCTGGC
CGTCTTCACATCCTACTTCAAAACGTCTCATGACCGACGATCGAAGTAACATACTCATCT
ACATGACAGGTCATGGCGGTGACAGCTTCCTTAAATTCCAGGATGCCGAGGAGATCAGCT
CTCACGATTTGGCGGACGCCTTTGAGCAGATGTACGAGAAGAAGCGTTATAACGAGATGC
TCTTCATGATCGACACTTGCCAAGCCAATACCATGTACGAGCAATTCTACAGTCCAGGTG
TCATTGGAACCGGCTCGAGTGCGAAAGACCAGAGCAGCTACAGTCATCACGCTGACCAGG
ACGTTGGCGTGGCGGTGATTGACAGATGGACATATTTTTACCTTGAATTCCTGGAAACGC
ATCTCAACAGTACCAGCTCAGACGTCCGGCTGGGCGAGATGTTCGATTACATGACATTCG
ATCGTGTACACAGCGAAGCGGGAGTGCGATATGATCTATACCAAGGAGGCGAAGAAGCAG
TGCGGAACAAAAGAGTCCTCGATTTCTTCGGCAATGTACAGGGTGTTGATGTTGACGCTG
GGGCAAGTGGTCAAGAGAGTTTAAGTGCTTGGAAAGCCGATGTAGAGGCATTGAGGCAAA
TCACCCAGAGAAGTCTGAAGGACATGAATGCCTCTGATAGCGTCATGGGAATCAAGCCAT
CCAATGAGCACACGGCTGAAGGGACAGTCATGGCAGGTGGTAACCTCGGCAAGGAAAGGG
TTGCCATTGACATGGCTGGTCTGGGAGGGGAAAGCTGGACGAAGAAGGCGCTTGGAGCTG
GGTCCTTGCTTGCCCTAGGTGTGGCTTGGGTAGCAGGGAGCAAAATCTAGTGACAAGTAG
CGCTTCGGCCTTTTATTTGACGAAATGCGTAGTGTTCCAAAAGATACCCCATTTGATGTG
CAATTGC
>MATOU-v1_1517934
TGTGGCACCCGCCAAGAGAGACTTGGCTTCGCCTATTTTGGCTTTCGAAAGGTGGCCCTG
GAGGAGGTGGGAAGCTGATCCCATCAGCCGCATGCCGGCCTCGACGTTGTCTAATAAGTT
GACATTTCCGTCTTGATCTGTGCGATAGACGTAAGGCAGCTCAACAGCTGAGCCAGAGTG
ACAACAGTCAAAGACGATGAACAAAGTACTGTCAGGGGGTAGCTTGGTGACGAGTGTTTG
GTGGAGAACGCCGTGACGAGTGTTTGGTGGAGAACGCCGGAAGTGATTTGACCTTGGGTC
TCATAATCGACGGGCACAATAGTGTCGTCGAAGCCGCTAGTGCGATAATCATCCGAGGGC
ACTTGTCCGCCGTGACCGGAATAATGGAGAAAATTGACCGTACCTGGCTCCGAAATGAGC
CAATCCATTGCAGCCAGCATGTTGTCACCGGTAGGCCAGTACGGCCCATGGGGGTCCGTG
TATTGGTCGTCCCGCATGACGACCTGCGATTCTTGATCGTCCGAATAACCCATTGCTTGG
AGGAATTCGCGGACATTGTGTACATCCTGATGACAGCCCTCGAGCTCGTGCTGGCTACCG
ACATAGTTTATACCAATCACGAGCGATTTCTTGCGAGTTGGACGACTGCC
>MATOU-v1_1521644
ATCTAGCGCTGTCCGCATCTAGCGAATCAGGCCCCGCGCCGTCTGACATCGATGTCTTTG
TGACATTGCGGCACATCTCACCGGAAGGTAAAGAAGTCTTCTACACTGGTACAGCAGGTG
ACCCGGTGCCGCTCACAAAAGGCTGGCTCCGAGTCAGCCTGCGCAAGATAGAAGACGCTC
ATCCCAAACACCGTGAATGGCTGCCGCACCGAGAGTACCGCAGCACAGATGTCCAGGAAG
TAAAACCAGACACTGTCTATGACGTCGACGTTGAAGTATGGCCAACTAATGTAGTGGTGG
AGCGCGGTGGTAAATTGGTCTTTGAGGTATCGAGCGGAGACACCCAGGGAAGCGGCATTT
TTGGTCACAATCATCCGAAAGATCGGAGCGAAGAAGTGTTCGGTGGTTTG
>MATOU-v1_1529385
CGGTCTCCTCGCCACGGAAGAGCTGTACTTCCCTTTCCACGATCTAGGCGGGACGCCGTG
GTATGACCCAGGCTTCAAGGCGAAGCAGGATCCTTCCAGCGTCCCTGCGCAGGGGCACAG
CAACTTCGGAGGATCTACCCTGAGCGACTGGCGGAGATGGGATCCCTCAGAGTACCTCAC
CGAGTGGAAGACCCCTCAGTTGGTCATCCATTCCAGCAAAGACTATCGGCTTACAATCTC
CGAAGGTCTGGCAGCTTTCAATGTCCTTCAAGCTCGGGGGGTCGAAAGCGAATTCCTGTG
CTTCCCCGACGAAAACCATTGGGTCTTGAAACCAGAGAACAGTTTGGCTTGGCATAAGGT
CGTGTTGAATTGGATCAACAAATACGTGGGGCTTCCGCCTTACACGGACGAGGATCCGCA
GAGTGAGGAGTTCTGGGGCGGATTGAGGCGGGAAGATCAGAATGTGGAGAATATGCCTGG
TATGGGGAAGCCGGAGACTTGAAAATTTAGCGATTCGCTGTTTTTCGAAGCCATCATCTC
CTGCTCCTAATGCTGTACTACGATAGCAGAGCAGTTGCAACATGTGACGTTCGCGCAAAC
ATGAATGTATATGGCCATTCCCCCCAATTAAGGTCTTCGAAGCATTCTCGTTTGGCTCAC
ACGGCAGCAAAGTTGGCGACCATGCAACGACTGCGAATCTATGGTCGCCCCGAGATATAG
CAAGATAGAATGCTTTGGAAGTCTGGTTATTCTATTCGAAAA
>MATOU-v1_1529618
TAGCTACTTGAAATAAGCTGTACACTGCGTATATCCAACACGAAACTTCCATCCCCTGAA
ACCTTATCTCATAACTCGATAAAGTCCGAACAATTGGAATCACACATCCAATGAACTGAT
GAAGGCTTCAACATGATCTACATAACATACTTCATTGACGTGCGCTTACAGTCATCCCCA
ACACCACTAAAGTCTACTCACCCCACCACCCCTCCGACTTCCACCACCATCCTGCAGTCA
ATCGACCATCATCTTCGGCTCCAACTCGCCATAATGCTCGAAGAAAGCATCGAACAGGTT
GACGCCGTGCTCGACATCATAGCAACCGCCCGTCTCGCGGATACTGTGCATAGCGAGCTG
GGCATTCCCGACGTCGATCGTCCGCATGCCCAGGTTCGCGCTGAGCATGGGCCCGATGGT
CGAGCCGCAGGGCATATCGTT
>MATOU-v1_1536271
TCTACGCCATCCTCCACGAGCCGATCTACTGCGAAGGGAACGCCCCGGGTTGGTCGGCAC
ATCGCGTCCAGCAAGAAGAGTATGCCGCAGCGTTCGACCTCGAGAAAACCCAAAGCGAGG
AGCCCATCTACTTCACCGGCGAAATGGTTTTCCCCTGGATGTTCGACGACCACAGCGAAC
TCTCCAAAGTCAAAGAGATGGCCAACAAGATCGCGACAGACTCGACATGGGGACCCTTAT
TCGATGAGAACCGGCTCGCGAAGAACGACGTCCCCGTCT
>MATOU-v1_1548177
CACGTAGTCGCCGAAGCCGTCGCAGGATGAGCCTTGGAAGACGTGGTAGAGTCCTAGCCA
ATAGCCAGTCTCATGCACAGCCGTAAACCCCATATTATAATTCGTCACCTCGGCGCCCGG
CATCGAGCCTGCAAGGTTCACACACCCGTCGATGGTCCTCTGCAGCTCACTCGGGTCGCG
TTCGGGGAAATAGCAGAACCCCAGTAGCCCGCCCCCGAGGTCGCTGAGGAAGTACAGGTT
CAGGTCGTCGTAGGTGCCCTTGCGGAGCGCCGTCTTGTATTCGATTTCGACTGGACCATC
GACCGTTGTCGCCCAGGTATCGTTTACGTAGAAGTCGATGCTTTTCGTGTTGAAGGAGAT
TCCGGAGGGGTTGTATTCTTCGTTCATT
>MATOU-v1_1550485
AATTCTGGACAATTACGATGTCTATTTCTTCTACGTAGTCAACCCGGATGGCTTCGTCTA
CACTCAAGAAGTCAACCGACTCTGGCGCAAGAACCGCAGCCCTCCGCCACCTGACTTCTT
CAATCAGAGCTGCATTGGTGTGGACGTCAACCGCAACTGGCCTTATATGTGGAGTCCGGA
TGAGGAAGAAGGCTCTTCTACGGACCCCTGTTCTCTCGTTTACCGCGGGCCTGCGCCTGG
CTCAACTCCTGAAAACATGGGTATGACGTCGTTCCTCGATAAGGTCTCCGCCGAGCAAGG
CCTCGCTCTGTACATCGACTGGCACAGCTATGGCCA
>MATOU-v1_1550868
CGACATGTGCCGATTCCTGATCTACTCCGGCCATTCGCCCATCCTTCTCTCCCAGCTGAT
CACCTCTCCTACCCATAGCATCCTGACCCAATCTTACGACTCGCGCCTGCGTTTGGATCA
GACCCGGCCTCACAACGGGGACGGCTTTGGCGTGGGATATTACACCGCTGCGCCGAGCAG
ACAGCGACATGGCGAGTCCGATGTCGGACTCCGCCATTCTTCGGTCGAACAGGACGACGT
GATCGATCTAGGTCCCGAGCCATGCATCTTCACGAGTACGATCCCAGCGTGGAACTGCCG
CAACTTGGAACGTCT
>MATOU-v1_1557059
GGCTGCTAAGGGGTCGTCGCCACCCGTCTGAAAGTCGCTTAGGTGCGCGACGTACTTCGA
GTTGTCACAGACATGGTCGAAAGTAAGAGTGAAGACCATCGATCTGTCAGTGGCGTCGAT
GAACAACCTGTCGTCCCTAATTTCGACTGTCAAGTCGTGGTAGCCAGCGTTGTGGTATGT
TCCCTTGTAGGAGTCAAGCGGCAGAGTCTGCGGTTGGACGTCCACAATGCCAGGACATAA
AGCCTGTATGATGTATTCGAGCTGCTTGTCTGCTGCATCATCGTCTGCTGCATCCTGCTG
CTTCAAAAGCTCGTTCCAGTCGGGACGGTCACGGTGCGGCACATCCAGAAGCTCATCGCG
GGACGGTCACGGTGCGGCACATCCAGAAGCTCATCGATAATAGTATTTGAGAGGACCTCA
GCAACAGTTTCCATGCCCTCCGAGTTGCCAAAGATCACCCCGCCAAAGTCATGTGCTGGT
AGGAAGAAATGTGTACTGCCATACCCGTCTATCAGACCATCATGGCGGACGACTTGATGT
CCACGGTAGTAAACCATCATGGCGGACGACTTGATGTCCACGGTAGTAAAAGGTCTCCCA
GCCAGCTGCATAAACCAAGGGAGAACTGAAGGGCTTCGGGTGCCTGTGAGAAGGATCCAC
CAGGGTGCGAGACCGGGTCAAGCCATCGTAGACATTTTCGGTGAAGGGGTGCGTGCGCTG
TAAGATAGCTTTGATGTAAAGAATGTAGTCGTCCACGCTCGTGATGATAGAGCCTGCGCC
TTGATCTTCTGGCGAGTCGAGAATGTCTACCATCTGATACGTTCCGGTTTCATCATGCCA
AGCGTATCCAGTTGCGATACGGTCCCCGAAGCCTTTCGAGCGAGCTCTGCTTGGTTGCAC
ATTGGTCGAGGTCATACTGAGCTTGGAAAAGAAATGCTCTTTCAAATAGTCTGGGAATTG
AAGGCCGGATCGTACCTCGATCAAGTGCGTGGCTACGGTAAACATCATATTGCAGTACAT
GTACTTGGTCCGTATAGGTGCGGCCAACGGGAGGTTGCGCAGGTTG
>MATOU-v1_1558633
GACAGCACTACATGTGCCGACGCACAGACAGTGAGCTCTTCACAATGCTGTCCATTCAGC
CAGAACACATGCGATGCCTCAGCCCAGTACATCATGAATCCTTACTCATCGCCTGGTGTC
TCGGGTTTCTCGCCCTGCTCAATCGGCAACATTTGTAGCGCCCTGGGCCGAAATTCAGTC
CAGTCTAGCTGCTTGACTCAGAATCGGGGCGTAGTCACCATAACTGGCAGCCAATGTGGC
A
>MATOU-v1_1558669
ACATGGGGATACACGTCACCTACAGTACACGCCAGCACACCTATACAGTATCCATTTTTT
GAACAATCTCCGCAACATAGACCTATCGATCCGAGGCGACACGCCACGTCTATCCCAAGA
CAGCGCAGATGAAAGGCCCCCTCCGCATCGCAGTCCTCGAGTGTGACGAGCCTATTGGCA
AGACCAAGGATAAATACGGCGGCTACGGCAATCTATTCAAAGAGCTACTCAATGCTGGCG
CCGACAAGGTAGCAGAAAAAGATGGCGTGCAAGCAGAAAAAGATGGCGTGCAAAGGCCCG
AGCTAGACATCTCAAAGTTTGATGTTGTCAACCACGAGATCTATCCGAATCTGGAGGATG
TAGATGGCATTCTCTTGACAGGGAGCAAGTTCAACTCCTTCGACAACGACCCTTGGATCC
TCAAGCTCGTGGAGTTTACCAAAAAAGTTCTCGCCCAAAACCGTGTTCGTTTAATAGGAG
TCTGCTTTGGGCACCAGATCATTGGCCGTGCCTTGGATGTCAAGGTGGGCAGGAGCAATG
ACGGCTGGGAGGTCGCTGTAGTACCAGTGGACTTGACTGAGAAGGGAAAGCACCTCTTTG
GCATTCCTCAGCTGGCCATCCACCAAATGCACCAGGACATCGTCTTCGCCTACCCGTCAT
CTGTCGAACCCTTAGGACACTCGCCTCGCTGTCAGGTGCAGGGCAT
>MATOU-v1_1561836
GCCTCTCAGGGAGCAGTCGGAAGCAGGTGTCTGCGGACTGAAGCTGCATGAAGATTGGGG
CTCTACGCCAGCTGCGATCGATGCTTGCCTATCGGTTTGCGACGAACACGACATACAATG
TCTCATTCACACGGATACTCTGAATGAGTCTGGTTTCGTCGAGACCACTGTAGAGGCCTT
CAAGAATAGGACAATCCATACTTACCATACTGAAGGCGCCGGTGGAGGTCACGCTCCGGA
CATCATCAGCGTGGTCGAACACGAAAACGTCTTACCCTCGTCGACGAATCCTACTCGACC
ATTCACGGGCAATACGTTGGATGAGCACTTGGACATGCTGATGGTGTGCCATCACCTGTC
CCGGAACATTCCAGAGGACGTTGCCTTCGCGGAGTCACGGATCAGGGCTGAGACCATCGC
TGCAGAAGATGTTCTGCATGATCTCGGTGCCATTAGTATGATGTCTTCCGATAGTCAGGC
AATGGGGCGATGCGGAGAGGTGATCTTGCGCACGTGGAATACGGCCCACAAGAACAAAGT
CCAAAGGGGCCCGCTGAAGGAGGATCAAGGGACTGATGCTGATAATGCGAGGGTGAAGAG
GTACGTGTCAAAATATACGATCAATCCCGCCATCGCACAAGGTATGGGCCATTTAATCGG
TTCAGTTGAGGTTGGAAAGCTGGCGGATCTGGTCCTTTGGCCCCCTGGCTCTTTTGGGGC
CAAGCCAGCCCAGGTAATGAAAGGCGGCGTGATTGCTTGCGCCCAGATGGGTGATCCGAA
TGCTTCAATTCCGACTGTGGAACCTGTGGTCATGAGGCCAATGTTTGGCTCTATGAGTCC
GCTGAACAGTATCGCCTGGGTCAGCAAGGCCAGCATCGATAGTGGGAACGTGGAGAAGTA
CAAGTTGAAGAAGAGAGTGGAGGCCGTGACGGGCTGCAGAAAGATCGGCAAGGGAAGTAT
GAAGTGGAATGACAGCAAACCTAAGATGAAGGTTGACCCTGAGAGATACACTGTCGAAGC
CGATGGTGAGCTAATGACCGCAGAGCCGAGCACAGAGCTGCCGCTGGCTCAAACTTATTT
CGTGTACTGATGTCCATGAAAGAGAACGTATATAACGAATTTATGAATCTTGTTGTGCTT
CCGAGGTTGCTTTTGTCACACTTGCAT
>MATOU-v1_1563663
GGCATCACCAGCGTAGACCAAGACAGGGATCTTCTCCAAGATGCCTGGGACGAGTCGATG
GAATGGCTTCATCCAGTCACCCTGGAACAAGAAATTGCGGTTGATGTCAAAGTTGCAAGA
GTCGTAGCCATCGACTTCGACGCCGAGTGCCTTCATGACAGACTTGTCGTTCAACCACTT
GCTGATCCAGCCGAGCTCTGAGTAGCAG
>MATOU-v1_1571018
CGGCGACATGAAAGGCTTCCCACTCTGCGCCTTCCCGCCATAAGCCCCATTCAAGAACCT
CCTAATCCTCCCCTCATCTCGGCCCAAACACTTCTCAACCGGATGATCGTTACTCCCCCA
CTGAAGCTGATACCCAAAAACATCCAACCCGCCCTTAACCAGCTCCTCCACGGACCTATA
CTCCGGCGTCACAGGGAAATAGGGAGTGGCGACACTAAACACATGGCTCACCAGATCAGG
ATAGAACTGCGCAACGCGATAGACGACAGCACCGCCCCAATCGTGACCGCCGAGGATGAT
CTGCGGGATCCCTTGTTGCCTCGCCAGTTCCGCGATAGCGTCTGCGTGGACGCGGAACGT
GTAGTCCTTCAAGTCCGCGGAGAAGCCGGTGTCGCCGTAGCCCATGCAGTCGAGGGCGAT
GCAGCGGAGACCTTGGGCCAGGAGCATGGGGATCTGGTATTTCCAGGCCAGGGAGAGGTC
CGGGAAGCCGTGGATTAGGATGCAGGTGCCCT
>MATOU-v1_1586408
[truncated: 12,002,901 more chars]
